# Supplementary material for: Comparative Genome and Transcriptome Study of the Gene Expression Difference Between Pathogenic and Environmental Strains of Prototheca zopfii
Source: Front Microbiol. 2019 Mar 7;10:443. doi: 10.3389/fmicb.2019.00443 (PMC6416184; doi:10.3389/fmicb.2019.00443)
Supplement: Table S1 — Primer in this study. [file Table_1.csv]

GE	Sequence Definition	Sequence Length	Pair Rating	Product Length	Product Tm	Product TaOpt	Cross-Dimer dG(Internal)	Cross-Dimer Bond(Internal)	Cross-Dimer dG(3'End)	Cross-Dimer Bond(3'End)	Sense Primer	Rating	Position	Length	Tm	GC%	GC Clamp	3'End dG	Self Dimer dG(Internal)	Hairpin dG(Internal)	Run/Repeat Length	Hairpin dG(3'End)	Hairpin Bond(3'End)	Self Dimer dG(3'End)	Self Dimer Bond(3'End)	Anti-sense Primer	Rating	Position	Length	Tm	GC%	GC Clamp	3'End dG	Self Dimer dG(Internal)	Hairpin dG(Internal)	Run/Repeat Length	Hairpin dG(3'End)	Hairpin Bond(3'End)	Self Dimer dG(3'End)	Self Dimer Bond(3'End)
*000004	Novel.90 PF05995:Cysteine dioxygenase type I	2,291	78.7	80	73.5	55.2	0	0	0	0	AACGAAGACACGGCGACAGCAC	76.7	1,958	22	62.2	59.1	2	-4.2	0	0	2	0	0	0	0	AAAGCACCACAGGAGAGGGAGAGAG	75.7	2,037	25	62.1	56	1	-3.7	0	0	3	0	0	0	0
*000005	WLZ5247 O82399; MDHX1_ARATH Malate dehydrogenase 1	1,677	75.4	83	74.5	52.4	-1.7	3	0	0	CAAGCTGCTTACGTGAAAC	69.2	17	19	50.7	47.4	1	-3.3	-3.3	-0.5	3	0	0	0	0	GATCGAGACCTGCTGGAA	78.8	99	18	51.1	55.6	2	-3.8	-3	0	2	0	0	0	0
*000008	WLZ0574 Isocitrate dehydrogenase [NAD] catalytic subunit 6, mitochondrial [Auxenochlorella protothecoides]}	1,263	83	146	81.1	59.3	0	0	-0.7	3	CGAGCAGCACATTGGCAAGG	81.6	465	20	58.3	60	2	-5.6	0	0	2	0	0	-0.7	3	TCAGGTTGAGCGAGCGGAAG	81	610	20	58.2	60	2	-3.9	-0.8	-0.8	2	0	0	0	0
*000016	Novel.849	3,816	80.7	152	81.1	60.2	-1.3	3	-0.3	3	CGAGAGCAGCGAATCCGATGATGAT	84.3	3,587	25	61.7	52	1	-4.5	-0.3	0	2	-0.3	3	-0.3	3	CCTGTTGAAGCAAGGAGGCACAATC	75.4	3,738	25	61.2	52	1	-3.1	-1.2	-1.2	2	-1	3	-1	3
*000020	Novel.5298 PF05347:Complex 1 protein (LYR family)	4,648	81.2	81	75.9	56.7	-1.3	3	-1.7	3	GGAACCAAGAACGGAACTCGCTGTT	84.5	2,496	25	62.3	52	1	-4.1	0	0	2	-0.6	3	-0.6	3	CGGACTCTCCATCAAGCCTGTAACC	80.3	2,576	25	61.5	56	2	-3.2	-1.3	-1.3	2	0	0	0	0
*000027	Novel.5083 PF04757: PEX12	1,889	76.8	101	78.8	58.6	-3.1	4	-1.1	3	GCTGTGCTTTACGGTCTTGGGATTG	73.3	404	25	61.2	52	1	-4.8	0	0	3	0	0	0	0	AGGAAGAGCGACACGAGCAGGAA	86.9	504	23	62.2	56.5	2	-3.6	0	0	2	0	0	0	0
*000040	Novel.4682 PF00083:Sugar (and other) transporter	2,796	80.2	279	86.1	63	-1.4	3	0	0	ACGCTGATGACTACCACGAGGA	85.9	74	22	59.2	54.5	2	-4.1	0	0	2	0	0	0	0	CGGCACAGGTTTGGAAGGGAT	73.7	352	21	58.8	57.1	3	-4.1	0	0	3	0	0	0	0
*000031	Novel.5017 PF07992:Pyridine nucleotide-disulphide oxidoreductase	2,420	77.5	175	81.8	61.9	-0.5	3	-1.1	3	TGTCACCATGTCCACCGTCACCAGG	73.8	1,761	25	65	60	2	-3.9	-2.2	0	2	0	0	0	0	ATCGTCTGCCGCATCGCACCACTT	78.3	1,935	24	65.7	58.3	1	-3.6	-1.9	-1.9	2	0	0	0	0
*000032	Novel.6082 PF04695:Peroxisomal membrane anchor protein (Pex14p) conserved region	3,621	77.9	128	83.5	63.2	-2.8	3	0	0	AGAAGGAGACGGGCGAGGGAGCAAA	74.2	1,453	25	66.1	60	2	-3.2	0	0	3	0	0	0	0	GCCAGAAGCAGACGAAGACGCAGGA	84	1,580	25	65.5	60	2	-4.2	0	0	2	0	0	0	0
*000033	Novel.3167 PF00006:ATP synthase alpha/beta family, nucleotide-binding domain	4,195	74.4	84	77.2	58.2	-1.4	3	-1.2	4	TCTGGACTCCACCGACCGCTGTATC	77	4,083	25	64.2	60	1	-4.2	-2.7	-1.4	2	0	0	0	0	CCCGCCATATACTCCCTCTCCCGAT	69.4	4,166	25	63.5	60	3	-4.5	-0.4	0	3	0	0	0	0
*000037	18s rRNA	1,809	68.3	85	76.6	56.9	-1.3	3	-0.5	3	GTGGTGACGGGTGACGGAGAAT	60.9	353	22	60.6	59.1	1	-4.5	0	0	3	0	0	0	0	GCCTGCTGCCTTCCTTGGATGT	70.7	437	22	61.4	59.1	1	-3.4	0	0	2	0	0	-1.3	3
