# Supplementary material for: Comparative Genome and Transcriptome Study of the Gene Expression Difference Between Pathogenic and Environmental Strains of Prototheca zopfii
Source: Front Microbiol. 2019 Mar 7;10:443. doi: 10.3389/fmicb.2019.00443 (PMC6416184; doi:10.3389/fmicb.2019.00443)
Supplement: Table S2 — Pfam anotation of P. zopfii 18125 genome. [file Table_2.XLS]

Clan	Description	number	genes
CL0247.8	2H phosphoesterase superfamily	1	WLZA2734
CL0328.3	Transmembrane di-heme cytochrome superfamily	4	WLZA2414;WLZA1824;WLZA4379;WLZA2104
CL0344.3	4Fe-4S ferredoxins	31	WLZA4543;WLZA4543;WLZA4543;WLZA4543;WLZA4543;WLZA1581;WLZA1581;WLZA2411;WLZA0376;WLZA0376;WLZA0376;WLZA4088;WLZA4088;WLZA4088;WLZA4088;WLZA4088;WLZA4088;WLZA4088;WLZA4088;WLZA3215;WLZA3215;WLZA3215;WLZA3215;WLZA3215;WLZA3215;WLZA3215;WLZA3215;WLZA3215;WLZA3215;WLZA3215;WLZA1693
CL0053.14	4-helical cytokine superfamily	1	WLZA5304
CL0464.2	5'-3'-exonuclease C-terminal sub-region	5	WLZA3970;WLZA2060;WLZA2060;WLZA4147;WLZA4147
CL0106.12	6-phosphogluconate dehydrogenase C-terminal-like superfamily	6	WLZA5048;WLZA0490;WLZA2472;WLZA1261;WLZA4728;WLZA3620
CL0059.14	Six-hairpin glycosidase superfamily	10	WLZA4035;WLZA4585;WLZA1271;WLZA0258;WLZA0704;WLZA0704;WLZA3720;WLZA3466;WLZA0966;WLZA3542
CL0603.1	Aminoacid dehydrogenase-like, N-terminal domain superfamily	9	WLZA3627;WLZA0958;WLZA1728;WLZA0537;WLZA2629;WLZA2369;WLZA3353;WLZA3544;WLZA3917
CL0181.9	ABC-2-transporter-like clan	28	WLZA4263;WLZA0014;WLZA0014;WLZA0460;WLZA2221;WLZA0116;WLZA0116;WLZA2928;WLZA4706;WLZA4706;WLZA5052;WLZA5052;WLZA4116;WLZA0013;WLZA2929;WLZA2222;WLZA2992;WLZA2992;WLZA2225;WLZA2225;WLZA0012;WLZA0012;WLZA2993;WLZA0073;WLZA5274;WLZA5274;WLZA2930;WLZA2930
CL0241.7	ABC transporter membrane domain clan	13	WLZA3707;WLZA3707;WLZA1147;WLZA1147;WLZA2603;WLZA4937;WLZA5389;WLZA2746;WLZA0037;WLZA0498;WLZA4725;WLZA1097;WLZA1953
CL0028.21	Alpha/Beta hydrolase fold	154	WLZA4030;WLZA4030;WLZA5415;WLZA5415;WLZA5415;WLZA5415;WLZA4882;WLZA1351;WLZA1351;WLZA1351;WLZA4219;WLZA4219;WLZA4219;WLZA3276;WLZA3276;WLZA3276;WLZA3276;WLZA3276;WLZA1254;WLZA1254;WLZA1254;WLZA1254;WLZA4169;WLZA1959;WLZA1959;WLZA5417;WLZA5417;WLZA5417;WLZA1339;WLZA2354;WLZA2354;WLZA1488;WLZA1488;WLZA1488;WLZA2317;WLZA2317;WLZA2293;WLZA2329;WLZA3934;WLZA3934;WLZA3934;WLZA3934;WLZA3612;WLZA4538;WLZ…
CL0070.12	ACT-like domain	12	WLZA4988;WLZA3800;WLZA4437;WLZA4440;WLZA1576;WLZA0383;WLZA3263;WLZA2454;WLZA1995;WLZA5098;WLZA0414;WLZA5143
CL0092.11	Actin depolymerizing Factor	1	WLZA1440
CL0084.12	ADP-ribosylation Superfamily	3	WLZA2317;WLZA3512;WLZA2318
CL0243.9	Archaeo-eukaryotic primase	1	WLZA2169
CL0099.12	ALDH-like superfamily	18	WLZA3607;WLZA0194;WLZA4737;WLZA5071;WLZA4736;WLZA2273;WLZA4719;WLZA4723;WLZA4723;WLZA2959;WLZA3785;WLZA4739;WLZA4739;WLZA1326;WLZA2692;WLZA4164;WLZA0195;WLZA4718
CL0356.3	Creatinase/prolidase N-terminal domain superfamily	3	WLZA2481;WLZA3260;WLZA2294
CL0378.3	ANL superfamily	11	WLZA4177;WLZA0199;WLZA1161;WLZA0198;WLZA2729;WLZA4546;WLZA0583;WLZA2731;WLZA0752;WLZA2730;WLZA0843
CL0062.12	APC superfamily	35	WLZA3845;WLZA0840;WLZA1888;WLZA1018;WLZA2316;WLZA1022;WLZA3532;WLZA4847;WLZA1025;WLZA3400;WLZA0717;WLZA4889;WLZA1020;WLZA2364;WLZA2364;WLZA1210;WLZA1210;WLZA3549;WLZA2480;WLZA1024;WLZA4884;WLZA0721;WLZA2142;WLZA0723;WLZA0716;WLZA0716;WLZA0539;WLZA2095;WLZA3634;WLZA1021;WLZA1026;WLZA0796;WLZA4845;WLZA4031;WLZA4031
CL0545.1	subdomain	1	WLZA1420
CL0179.13	ATP-grasp superfamily	14	WLZA0848;WLZA0848;WLZA0848;WLZA3584;WLZA3584;WLZA3584;WLZA5177;WLZA0044;WLZA0044;WLZA2127;WLZA2906;WLZA4797;WLZA4797;WLZA4797
CL0255.8	ATP synthase F0 subunit	8	WLZA3316;WLZA1863;WLZA1337;WLZA4618;WLZA0852;WLZA0282;WLZA1778;WLZA0875
CL0332.3	Acetyl-decarboxylase like superfamily	1	WLZA3886
CL0257.8	N-acetyltransferase like	62	WLZA2285;WLZA4933;WLZA0951;WLZA0951;WLZA0951;WLZA0951;WLZA2183;WLZA2183;WLZA2183;WLZA2183;WLZA2106;WLZA2106;WLZA1735;WLZA1735;WLZA1735;WLZA5187;WLZA5187;WLZA5187;WLZA3020;WLZA3020;WLZA3020;WLZA3020;WLZA3020;WLZA4613;WLZA4613;WLZA4613;WLZA4613;WLZA0497;WLZA0497;WLZA0497;WLZA2384;WLZA2384;WLZA2210;WLZA3235;WLZA3235;WLZA3235;WLZA3235;WLZA3477;WLZA3477;WLZA3477;WLZA3477;WLZA5290;WLZA5290;WLZA1240;WLZ…
CL0108.15	Actin-like ATPase Superfamily	23	WLZA3905;WLZA2054;WLZA1482;WLZA1408;WLZA0118;WLZA0118;WLZA3179;WLZA2499;WLZA2499;WLZA2499;WLZA4757;WLZA4757;WLZA4757;WLZA0441;WLZA1697;WLZA1697;WLZA2903;WLZA2903;WLZA4868;WLZA1317;WLZA1317;WLZA0467;WLZA4560
CL0087.12	Acyl-CoA dehydrogenase, C-terminal domain-like	16	WLZA4687;WLZA4687;WLZA4689;WLZA4689;WLZA2611;WLZA2611;WLZA0224;WLZA0224;WLZA0009;WLZA0009;WLZA1093;WLZA1093;WLZA2418;WLZA2418;WLZA3876;WLZA4276
CL0544.1	Acyl-coenzyme A oxidase/dehydrogenase N-terminal	6	WLZA4687;WLZA4689;WLZA2611;WLZA0224;WLZA1093;WLZA4824
CL0228.7	Acyltransferase clan	8	WLZA1123;WLZA1123;WLZA2012;WLZA3914;WLZA4655;WLZA1319;WLZA4066;WLZA0614
CL0423.3	AhpD-like superfamily	2	WLZA0592;WLZA0750
CL0088.15	Alkaline phosphatase-like	8	WLZA4485;WLZA4485;WLZA2970;WLZA2970;WLZA2970;WLZA0338;WLZA4563;WLZA4563
CL0034.14	Amidohydrolase superfamily	11	WLZA4499;WLZA0075;WLZA2314;WLZA2508;WLZA4056;WLZA3315;WLZA3315;WLZA1948;WLZA3071;WLZA5404;WLZA4155
CL0465.2	Ankyrin repeat superfamily	48	WLZA4415;WLZA4415;WLZA0036;WLZA4790;WLZA4790;WLZA1418;WLZA1418;WLZA2032;WLZA2032;WLZA0193;WLZA0193;WLZA2751;WLZA3236;WLZA3236;WLZA4448;WLZA4448;WLZA3622;WLZA3622;WLZA3234;WLZA3234;WLZA3422;WLZA3422;WLZA4280;WLZA4280;WLZA3706;WLZA3706;WLZA3241;WLZA3241;WLZA1009;WLZA1009;WLZA3563;WLZA3563;WLZA1727;WLZA1727;WLZA1432;WLZA1432;WLZA5325;WLZA5325;WLZA5204;WLZA5204;WLZA1100;WLZA1100;WLZA2914;WLZA2914;WLZ…
CL0416.3	Transmembrane protein families of the Anoctamin type	2	WLZA3546;WLZA4158
CL0399.3	Aspartate/glutamate racemase superfamily	2	WLZA5293;WLZA5234
CL0551.1	Bcl-2 inhibitors of programmed cell death	26	WLZA1167;WLZA1167;WLZA3843;WLZA1446;WLZA5349;WLZA5349;WLZA2190;WLZA3175;WLZA3175;WLZA3124;WLZA2615;WLZA1976;WLZA3092;WLZA3945;WLZA1391;WLZA4175;WLZA0818;WLZA4249;WLZA3489;WLZA2807;WLZA0124;WLZA3318;WLZA2315;WLZA4700;WLZA4312;WLZA1244
CL0404.3	BPD transporter like	2	WLZA2004;WLZA2214
CL0143.15	Beta fructosidase superfamily	2	WLZA1010;WLZA0356
CL0209.10	Bet V 1 like	4	WLZA1873;WLZA4369;WLZA4208;WLZA5382
CL0080.11	Beta-tent fold	5	WLZA5347;WLZA0994;WLZA1729;WLZA1729;WLZA2154
CL0186.13	Beta propeller clan	100	WLZA1518;WLZA1518;WLZA0571;WLZA5268;WLZA2877;WLZA1805;WLZA2820;WLZA2820;WLZA0267;WLZA4841;WLZA3503;WLZA4953;WLZA4084;WLZA3247;WLZA0464;WLZA0851;WLZA1954;WLZA3488;WLZA1189;WLZA1189;WLZA4234;WLZA4234;WLZA1588;WLZA2015;WLZA2377;WLZA4469;WLZA4470;WLZA4483;WLZA4279;WLZA4734;WLZA3264;WLZA1500;WLZA1425;WLZA3930;WLZA0265;WLZA2529;WLZA0984;WLZA2598;WLZA4183;WLZA4899;WLZA5419;WLZA5419;WLZA4532;WLZA2927;WLZ…
CL0006.19	Protein kinase C, C1 domain	6	WLZA2953;WLZA5347;WLZA3295;WLZA1159;WLZA1054;WLZA2537
CL0154.10	C2 superfamily	5	WLZA1225;WLZA1784;WLZA3592;WLZA3545;WLZA0281
CL0361.3	Classical C2H2 and C2HC zinc fingers	8	WLZA4433;WLZA0735;WLZA4976;WLZA2800;WLZA5277;WLZA5277;WLZA3388;WLZA3257
CL0391.3	Adenylate cyclase associated (CAP) C terminal like	1	WLZA4626
CL0203.11	Carbohydrate binding domain superfamily	2	WLZA3060;WLZA4227
CL0155.10	Carbohydrate binding domain 14/19 clan	2	WLZA1048;WLZA2286
CL0537.1	CCCH-zinc finger	9	WLZA0480;WLZA5267;WLZA3252;WLZA2037;WLZA1127;WLZA0284;WLZA4892;WLZA0647;WLZA3033
CL0281.6	CCT like-motif	1	WLZA4310
CL0109.11	Cytidine deaminase-like (CDA) superfamily	8	WLZA0794;WLZA4495;WLZA2112;WLZA2112;WLZA2879;WLZA1112;WLZA3961;WLZA3961
CL0188.9	Calponin homology domain	3	WLZA2038;WLZA1554;WLZA1939
CL0351.3	Coiled-coil helix coiled-coil helix superfamily	6	WLZA2445;WLZA1417;WLZA1762;WLZA1762;WLZA4301;WLZA3606
CL0367.3	CI-2 family of serine protease inhibitors	1	WLZA4785
CL0064.11	CPA/AT transporter superfamily	12	WLZA1060;WLZA4574;WLZA0415;WLZA4979;WLZA0086;WLZA0164;WLZA0824;WLZA5007;WLZA4931;WLZA4750;WLZA0085;WLZA4753
CL0234.7	CTP transferase-like superfamily	2	WLZA2913;WLZA0167
CL0026.19	Multicopper oxidase-like domain	3	WLZA1919;WLZA4060;WLZA4060
CL0163.10	Calcineurin-like phosphoesterase superfamily	27	WLZA0631;WLZA4915;WLZA4742;WLZA3763;WLZA1475;WLZA0494;WLZA3623;WLZA3413;WLZA0792;WLZA0809;WLZA4918;WLZA4911;WLZA4920;WLZA0707;WLZA1175;WLZA4669;WLZA4914;WLZA4919;WLZA4607;WLZA2766;WLZA5038;WLZA2500;WLZA5340;WLZA4691;WLZA0556;WLZA4917;WLZA2110
CL0116.12	Calycin superfamily	1	WLZA3484
CL0448.2	Second domain of Mu2 adaptin subunit (ap50) of ap2 adaptor	3	WLZA0632;WLZA0660;WLZA4808
CL0402.3	Cdc48 domain 2-like	4	WLZA1241;WLZA3983;WLZA3983;WLZA3448
CL0560.1	Chalcone isomerase-like superfamily	1	WLZA4396
CL0304.4	CheY-like superfamily	1	WLZA5108
CL0043.11	Chelatase Superfamily	2	WLZA1767;WLZA1767
CL0127.11	ClpP/Crotonase superfamily	15	WLZA0631;WLZA3481;WLZA0464;WLZA4992;WLZA3692;WLZA1556;WLZA1557;WLZA5311;WLZA5231;WLZA3857;WLZA0153;WLZA0153;WLZA3620;WLZA0020;WLZA0020
CL0149.11	CoA-dependent acyltransferase superfamily	3	WLZA4578;WLZA0454;WLZA4387
CL0047.11	Copper amine oxidase, domains 1 and 2	4	WLZA5049;WLZA5049;WLZA0546;WLZA2679
CL0029.19	Cupin fold	46	WLZA1316;WLZA1316;WLZA1615;WLZA1278;WLZA3226;WLZA3726;WLZA1331;WLZA4284;WLZA4016;WLZA1955;WLZA1276;WLZA5240;WLZA2150;WLZA2150;WLZA4505;WLZA3638;WLZA3638;WLZA1231;WLZA2755;WLZA2755;WLZA1411;WLZA4965;WLZA4965;WLZA4965;WLZA4965;WLZA2647;WLZA4015;WLZA4015;WLZA2625;WLZA2619;WLZA4190;WLZA1284;WLZA3209;WLZA3209;WLZA0390;WLZA0390;WLZA0390;WLZA2167;WLZA3679;WLZA3679;WLZA1607;WLZA1939;WLZA1236;WLZA2402;WLZ…
CL0065.14	Cyclin-like superfamily	8	WLZA4657;WLZA4733;WLZA2344;WLZA4214;WLZA5060;WLZA0272;WLZA3531;WLZA2062
CL0475.2	Cyclophilin-like superfamily	15	WLZA2995;WLZA1587;WLZA1437;WLZA5069;WLZA1228;WLZA3990;WLZA5307;WLZA4527;WLZA4230;WLZA2924;WLZA0304;WLZA3957;WLZA4938;WLZA1544;WLZA0191
CL0121.11	Cystatin-like superfamily	2	WLZA0100;WLZA2922
CL0318.3	Cytochrome c superfamily	8	WLZA2968;WLZA2968;WLZA3405;WLZA3405;WLZA3405;WLZA1044;WLZA1044;WLZA1044
CL0258.6	DALR superfamily	6	WLZA1415;WLZA4466;WLZA1517;WLZA1609;WLZA0737;WLZA5320
CL0288.5	DAP epimerase superfamily	3	WLZA0024;WLZA0524;WLZA3783
CL0387.3	Dihydrofolate reductase-like	2	WLZA0251;WLZA5306
CL0224.7	Dehydroquinate synthase-like superfamily	6	WLZA1970;WLZA1969;WLZA4672;WLZA5062;WLZA5019;WLZA5019
CL0184.10	Drug/Metabolite transporter superfamily	65	WLZA2260;WLZA0472;WLZA0472;WLZA4645;WLZA4645;WLZA2646;WLZA5201;WLZA5201;WLZA5201;WLZA1849;WLZA1849;WLZA2027;WLZA1751;WLZA1751;WLZA1751;WLZA2812;WLZA0809;WLZA2302;WLZA2302;WLZA5084;WLZA4816;WLZA3894;WLZA3894;WLZA3894;WLZA0031;WLZA2045;WLZA2045;WLZA3326;WLZA2596;WLZA2596;WLZA2596;WLZA4295;WLZA0730;WLZA0762;WLZA1550;WLZA1550;WLZA1550;WLZA2952;WLZA0806;WLZA4370;WLZA4370;WLZA0347;WLZA1816;WLZA4859;WLZ…
CL0382.3	DNA breaking-rejoining enzyme superfamily	1	WLZA4879
CL0405.3	DNA-binding pseudo-barrel domain	3	WLZA0026;WLZA1310;WLZA5102
CL0060.11	DNA clamp superfamily	10	WLZA3356;WLZA2612;WLZA5337;WLZA5337;WLZA3831;WLZA0074;WLZA0074;WLZA0074;WLZA0074;WLZA0074
CL0078.12	DNA/RNA ligase superfamily	3	WLZA0641;WLZA0641;WLZA3582
CL0194.9	DNA polymerase B like	5	WLZA0027;WLZA5190;WLZA2667;WLZA2667;WLZA2963
CL0242.8	DNA primase large subunit like	1	WLZA1937
CL0199.11	Double Psi beta barrel glucanase	1	WLZA2410
CL0196.11	DSRM-like clan	3	WLZA3006;WLZA3750;WLZA4373
CL0041.12	Death Domain Superfamily	1	WLZA0921
CL0310.3	DinB-like superfamily	2	WLZA3512;WLZA3853
CL0131.10	DoxD-like	1	WLZA2263
CL0159.15	Ig-like fold superfamily (E-set)	19	WLZA4915;WLZA4911;WLZA4055;WLZA0305;WLZA0305;WLZA2531;WLZA0496;WLZA1048;WLZA4669;WLZA4919;WLZA4286;WLZA1647;WLZA1738;WLZA2286;WLZA1818;WLZA1818;WLZA4100;WLZA3442;WLZA1101
CL0245.8	EDD superfamily	1	WLZA4356
CL0437.3	Transcription elongation factor G C-terminal	2	WLZA0234;WLZA2935
CL0575.1	Translation proteins of Elongation Factors superfamily	17	WLZA4305;WLZA0591;WLZA1994;WLZA1367;WLZA2441;WLZA2905;WLZA1099;WLZA3253;WLZA0963;WLZA0287;WLZA4371;WLZA5089;WLZA1744;WLZA3143;WLZA4948;WLZA5279;WLZA3172
CL0220.11	EF-hand like superfamily	76	WLZA2811;WLZA2811;WLZA2811;WLZA2811;WLZA4746;WLZA2381;WLZA0460;WLZA0460;WLZA5353;WLZA5353;WLZA5353;WLZA5353;WLZA5353;WLZA4609;WLZA1658;WLZA1658;WLZA2211;WLZA2211;WLZA2211;WLZA2211;WLZA2764;WLZA2764;WLZA2764;WLZA2764;WLZA2764;WLZA0159;WLZA0159;WLZA0159;WLZA0159;WLZA3518;WLZA3518;WLZA3518;WLZA3518;WLZA1330;WLZA1330;WLZA1330;WLZA1330;WLZA1330;WLZA4140;WLZA4020;WLZA4020;WLZA4020;WLZA4020;WLZA4020;WLZ…
CL0001.26	EGF superfamily	10	WLZA2188;WLZA2188;WLZA4890;WLZA0612;WLZA0612;WLZA1169;WLZA2782;WLZA2782;WLZA0610;WLZA0610
CL0009.19	ENTH/ANTH/VHS superfamily	4	WLZA4121;WLZA2693;WLZA3625;WLZA0788
CL0290.5	EPT/RTPC-like superfamily	1	WLZA5348
CL0610.1	Electron transport accessory protein superfamily	2	WLZA1876;WLZA4152
CL0227.8	Enolase N-terminal domain-like superfamily	1	WLZA1031
CL0256.6	Enolase like TIM barrel	1	WLZA1031
CL0331.3	General secretion pathway protein M	2	WLZA1921;WLZA1558
CL0271.6	F-box-like domain	2	WLZA1411;WLZA0684
CL0277.6	FAD-linked oxidase C-terminal domain superfamily	13	WLZA5375;WLZA1177;WLZA1581;WLZA1077;WLZA2572;WLZA4619;WLZA3148;WLZA0461;WLZA3177;WLZA1382;WLZA1078;WLZA1381;WLZA1075
CL0085.13	DHS-like NAD/FAD-binding domain	8	WLZA0340;WLZA0340;WLZA0047;WLZA0741;WLZA1798;WLZA2119;WLZA0046;WLZA4560
CL0076.11	Riboflavin synthase/Ferredoxin reductase FAD binding domain	11	WLZA3208;WLZA4178;WLZA2754;WLZA2825;WLZA1410;WLZA2484;WLZA2979;WLZA5239;WLZA2827;WLZA5236;WLZA3730
CL0077.11	PCMH-like FAD binding	14	WLZA5375;WLZA1177;WLZA1581;WLZA2572;WLZA2641;WLZA3148;WLZA0461;WLZA3177;WLZA0455;WLZA1291;WLZA1382;WLZA1078;WLZA1381;WLZA1075
CL0086.11	FAD-linked oxidoreductase	5	WLZA2965;WLZA3470;WLZA3537;WLZA3687;WLZA1612
CL0377.3	Fumarylacetoacetate hydrolase, C-terminal domain, superfamily	1	WLZA4307
CL0289.5	Folate binding domain	1	WLZA2485
CL0487.2	FKBP-like superfamily	8	WLZA4330;WLZA5030;WLZA1553;WLZA0091;WLZA0091;WLZA0229;WLZA1325;WLZA4886
CL0336.3	FMN-binding split barrel superfamily	5	WLZA4883;WLZA4883;WLZA5155;WLZA3680;WLZA3680
CL0307.3	Fusaric acid resistance protein-like superfamily	21	WLZA2877;WLZA1781;WLZA0618;WLZA5132;WLZA5132;WLZA2767;WLZA2767;WLZA3061;WLZA2190;WLZA5161;WLZA0834;WLZA0834;WLZA0806;WLZA2667;WLZA3626;WLZA1629;WLZA0662;WLZA0529;WLZA3666;WLZA3666;WLZA1631
CL0486.2	2Fe-2S iron-sulfur cluster binding domain	6	WLZA4543;WLZA4543;WLZA4064;WLZA0455;WLZA1999;WLZA4872
CL0044.13	Ferritin-like Superfamily	11	WLZA4933;WLZA5304;WLZA5304;WLZA1085;WLZA1084;WLZA1038;WLZA1038;WLZA3058;WLZA1812;WLZA1812;WLZA1812
CL0042.11	Flavoprotein	9	WLZA4579;WLZA4579;WLZA3208;WLZA4178;WLZA2754;WLZA2484;WLZA4665;WLZA2979;WLZA4012
CL0325.3	Formate/glycerate dehydrogenase catalytic domain-like superfamily	11	WLZA0157;WLZA4318;WLZA3593;WLZA3615;WLZA2174;WLZA1691;WLZA0361;WLZA5098;WLZA5408;WLZA5407;WLZA3604
CL0225.7	FtsL-like superfamily	10	WLZA3843;WLZA0015;WLZA1976;WLZA0710;WLZA2589;WLZA4175;WLZA0818;WLZA0341;WLZA0662;WLZA4700
CL0393.3	FucI/AraA C-terminal domain-like [50443]	1	WLZA2031
CL0335.3	Fumarate reductase respiratory complex transmembrane subunits	2	WLZA0425;WLZA1982
CL0449.2	DExH-box splicing factor binding site	4	WLZA4992;WLZA3697;WLZA0691;WLZA3221
CL0139.10	Amino acid biosynthesis and glycosomal dehydrogenase	5	WLZA0142;WLZA1867;WLZA1874;WLZA1874;WLZA4471
CL0161.11	GAF domain-like	4	WLZA3389;WLZA3389;WLZA3389;WLZA5261
CL0409.3	GTPase activation domain superfamily	1	WLZA1738
CL0202.10	Galactose-binding domain-like superfamily	14	WLZA5415;WLZA3275;WLZA4219;WLZA2473;WLZA5417;WLZA2317;WLZA5419;WLZA2319;WLZA3550;WLZA0413;WLZA0414;WLZA4562;WLZA5412;WLZA2450
CL0540.1	Gamma-tubulin complex superfamily	4	WLZA3347;WLZA4511;WLZA4416;WLZA0032
CL0286.5	gamma-glutamylcysteine synthetase/glutamine synthetase clan	2	WLZA0959;WLZA3782
CL0400.3	Double-Glycine leader-peptide cleavage motif	1	WLZA0748
CL0599.1	Families 57/38 glycoside transferase middle domain superfamily	1	WLZA3502
CL0369.3	Glycosyl hydrolase domain superfamily	9	WLZA3355;WLZA3907;WLZA3699;WLZA4142;WLZA2709;WLZA0506;WLZA3694;WLZA3694;WLZA5143
CL0158.11	Glycoside hydrolase/deacetylase superfamily	3	WLZA3137;WLZA3502;WLZA4147
CL0197.9	GME superfamily	4	WLZA2288;WLZA3941;WLZA1470;WLZA0395
CL0521.2	Sec14-like superfamily of golgi trafficking	4	WLZA1649;WLZA1942;WLZA4977;WLZA0638
CL0192.12	Family A G protein-coupled receptor-like superfamily	3	WLZA1025;WLZA2394;WLZA2669
CL0110.11	Glycosyl transferase clan GT-A	49	WLZA3052;WLZA3052;WLZA2361;WLZA4913;WLZA3159;WLZA0934;WLZA1371;WLZA1371;WLZA4679;WLZA4114;WLZA0504;WLZA4984;WLZA1596;WLZA0246;WLZA4363;WLZA2376;WLZA2867;WLZA2867;WLZA3678;WLZA4864;WLZA2698;WLZA5214;WLZA1057;WLZA1438;WLZA0258;WLZA0258;WLZA3327;WLZA2969;WLZA5179;WLZA5179;WLZA0564;WLZA1594;WLZA0813;WLZA4931;WLZA5004;WLZA4134;WLZA1128;WLZA2168;WLZA2168;WLZA2168;WLZA0244;WLZA2705;WLZA0317;WLZA4554;WLZ…
CL0113.12	Glycosyl transferase clan GT-B	25	WLZA4697;WLZA4697;WLZA4697;WLZA4697;WLZA2120;WLZA4380;WLZA4271;WLZA2207;WLZA2562;WLZA4299;WLZA5015;WLZA1542;WLZA2395;WLZA0670;WLZA0670;WLZA4629;WLZA4629;WLZA1575;WLZA1575;WLZA1383;WLZA3115;WLZA4630;WLZA4340;WLZA5018;WLZA1745
CL0111.10	Glycosyl transferase GT-C superfamily	11	WLZA0793;WLZA3098;WLZA2960;WLZA3034;WLZA3034;WLZA0022;WLZA3893;WLZA1564;WLZA1422;WLZA2347;WLZA5152
CL0103.11	Galactose Mutarotase-like superfamily	7	WLZA1008;WLZA3316;WLZA3763;WLZA1426;WLZA0776;WLZA2500;WLZA3502
CL0279.6	YqeY-like superfamily	1	WLZA0672
CL0089.12	GlnB-like superfamily	3	WLZA2392;WLZA2840;WLZA1206
CL0014.21	Class-I Glutamine amidotransferase superfamily	10	WLZA1749;WLZA0339;WLZA3754;WLZA2563;WLZA2541;WLZA2256;WLZA1275;WLZA1275;WLZA0589;WLZA0453
CL0058.15	Tim barrel glycosyl hydrolase superfamily	34	WLZA3699;WLZA0314;WLZA2473;WLZA3480;WLZA0488;WLZA0488;WLZA5161;WLZA2251;WLZA0303;WLZA0303;WLZA2188;WLZA2188;WLZA2188;WLZA4768;WLZA4768;WLZA4768;WLZA3224;WLZA4067;WLZA4678;WLZA0184;WLZA2939;WLZA2275;WLZA3694;WLZA2690;WLZA1169;WLZA1169;WLZA1169;WLZA0576;WLZA1089;WLZA1915;WLZA3146;WLZA1088;WLZA5143;WLZA5143
CL0296.4	GroES-like superfamily	13	WLZA5191;WLZA3821;WLZA3681;WLZA0181;WLZA2912;WLZA1098;WLZA4546;WLZA5139;WLZA3734;WLZA1971;WLZA1291;WLZA3737;WLZA2093
CL0363.3	Hedgehog/intein (Hint) superfamily	1	WLZA3866
CL0303.4	Helix-two-turns-helix superfamily	2	WLZA5172;WLZA2681
CL0137.14	HAD superfamily	22	WLZA5411;WLZA5091;WLZA4271;WLZA4339;WLZA4591;WLZA1862;WLZA1906;WLZA4258;WLZA5406;WLZA4139;WLZA1542;WLZA0656;WLZA1822;WLZA3062;WLZA4272;WLZA0915;WLZA5245;WLZA2983;WLZA2983;WLZA4926;WLZA4320;WLZA3781
CL0275.8	HAS-barrel superfamily	3	WLZA0033;WLZA2058;WLZA2544
CL0553.1	Helical backbone metal receptor superfamily	8	WLZA3104;WLZA0181;WLZA3377;WLZA3376;WLZA2902;WLZA4797;WLZA2901;WLZA3372
CL0237.7	HD/PDEase superfamily	5	WLZA2997;WLZA0223;WLZA0351;WLZA0351;WLZA1076
CL0198.15	Helix-hairpin-helix superfamily	8	WLZA5172;WLZA4995;WLZA4995;WLZA0781;WLZA5365;WLZA5365;WLZA0350;WLZA2237
CL0426.3	HRDC-like superfamily	2	WLZA3595;WLZA4020
CL0123.17	Helix-turn-helix clan	94	WLZA4622;WLZA0036;WLZA4325;WLZA3715;WLZA3261;WLZA2696;WLZA3584;WLZA2160;WLZA1593;WLZA2876;WLZA0215;WLZA4754;WLZA3663;WLZA4724;WLZA4644;WLZA4576;WLZA1450;WLZA0775;WLZA0775;WLZA2304;WLZA4577;WLZA4577;WLZA4577;WLZA5161;WLZA3125;WLZA2937;WLZA2937;WLZA3790;WLZA3696;WLZA4400;WLZA1598;WLZA2533;WLZA0561;WLZA4894;WLZA3001;WLZA1659;WLZA2859;WLZA1159;WLZA1159;WLZA1366;WLZA0168;WLZA0168;WLZA0168;WLZA3775;WLZ…
CL0039.11	HUP - HIGH-signature proteins, UspA, and PP-ATPase.	59	WLZA1223;WLZA1223;WLZA3445;WLZA5334;WLZA0068;WLZA3875;WLZA3875;WLZA1165;WLZA1593;WLZA1718;WLZA5189;WLZA4566;WLZA4566;WLZA2057;WLZA0226;WLZA1224;WLZA1224;WLZA1415;WLZA1415;WLZA4656;WLZA1034;WLZA4466;WLZA4466;WLZA4466;WLZA5335;WLZA4747;WLZA1517;WLZA1517;WLZA1517;WLZA3314;WLZA4595;WLZA4595;WLZA4595;WLZA1238;WLZA0021;WLZA0021;WLZA0104;WLZA3904;WLZA4491;WLZA5061;WLZA4036;WLZA4036;WLZA3918;WLZA1609;WLZ…
CL0306.3	LEM/SAP HeH motif	10	WLZA4907;WLZA3429;WLZA3768;WLZA5353;WLZA4342;WLZA1981;WLZA5248;WLZA5092;WLZA2655;WLZA0359
CL0552.1	Hect, E3 ligase catalytic domain	4	WLZA3266;WLZA4634;WLZA1454;WLZA4406
CL0312.3	Heme iron utilization protein-like superfamily	1	WLZA0317
CL0263.7	His-Me finger endonuclease superfamily	3	WLZA5082;WLZA1266;WLZA4411
CL0025.13	His Kinase A (phospho-acceptor) domain	10	WLZA3316;WLZA4518;WLZA0554;WLZA4756;WLZA3338;WLZA3967;WLZA0993;WLZA3895;WLZA1707;WLZA5064
CL0071.11	Histidine phosphatase superfamily	2	WLZA5360;WLZA1416
CL0012.17	Histone superfamily	73	WLZA4268;WLZA0950;WLZA0950;WLZA2909;WLZA1825;WLZA1825;WLZA4149;WLZA2056;WLZA2056;WLZA2056;WLZA4577;WLZA3952;WLZA2569;WLZA2569;WLZA2569;WLZA2569;WLZA1455;WLZA1455;WLZA2570;WLZA2570;WLZA2570;WLZA1361;WLZA1361;WLZA2545;WLZA2545;WLZA2545;WLZA2049;WLZA2049;WLZA2049;WLZA2049;WLZA1095;WLZA3820;WLZA3820;WLZA2055;WLZA2055;WLZA2055;WLZA4621;WLZA4621;WLZA4621;WLZA4621;WLZA0543;WLZA0543;WLZA0543;WLZA0543;WLZ…
CL0324.3	Homing endonuclease-like superfamily	1	WLZA0725
CL0050.11	HotDog superfamily	1	WLZA4549
CL0372.3	Hyaluronate lyase-like catalytic, N-terminal domain	1	WLZA4627
CL0105.12	Barrel sandwich hybrid superfamily	11	WLZA4578;WLZA5349;WLZA0044;WLZA3259;WLZA3308;WLZA4414;WLZA3404;WLZA2579;WLZA1146;WLZA4797;WLZA0836
CL0548.1	IHF-like DNA-binding protein supewrfamily	2	WLZA1178;WLZA0981
CL0246.7	Isomerase,CoA transferase & Translation initiation factor Superfamily	9	WLZA3825;WLZA1055;WLZA3296;WLZA3475;WLZA2998;WLZA3691;WLZA4885;WLZA1998;WLZA4392
CL0516.2	Rieske-like iron-sulphur domain	2	WLZA5170;WLZA1040
CL0182.12	IT (Ion Transporter) superfamily	9	WLZA0965;WLZA5034;WLZA5034;WLZA3585;WLZA2394;WLZA3613;WLZA0438;WLZA4900;WLZA4900
CL0030.15	Ion channel (VIC) superfamily	7	WLZA3609;WLZA3457;WLZA2699;WLZA1736;WLZA2157;WLZA3662;WLZA0857
CL0270.6	Isocitrate/Isopropylmalate dehydrogenase-like superfamily	4	WLZA0466;WLZA0574;WLZA0227;WLZA2507
CL0366.3	JAB-like superfamily	6	WLZA3244;WLZA4220;WLZA0416;WLZA3842;WLZA0530;WLZA2340
CL0007.17	K-Homology (KH) domain Superfamily	18	WLZA1083;WLZA0668;WLZA0570;WLZA2982;WLZA2982;WLZA2982;WLZA1305;WLZA1305;WLZA1305;WLZA1322;WLZA2113;WLZA2113;WLZA2421;WLZA2421;WLZA2421;WLZA2088;WLZA4675;WLZA4675
CL0589.1	Kix domain of CBP (creb binding protein) and MED13/15	1	WLZA4454
CL0107.11	KOW domain	5	WLZA2298;WLZA2159;WLZA0234;WLZA0391;WLZA5150
CL0341.3	LDH C-terminal domain-like superfamily	3	WLZA5035;WLZA3822;WLZA5247
CL0410.3	LEF-8 like region of RNA polymerase Rpb2	4	WLZA3093;WLZA1110;WLZA3094;WLZA4323
CL0022.31	Leucine Rich Repeat	14	WLZA0593;WLZA3403;WLZA0975;WLZA5112;WLZA1549;WLZA3401;WLZA0144;WLZA5127;WLZA3804;WLZA2602;WLZA0372;WLZA0746;WLZA1844;WLZA2011
CL0364.3	LeuD/IlvD-like	4	WLZA5148;WLZA5148;WLZA1924;WLZA4261
CL0283.6	LigB-like superfamily	1	WLZA4986
CL0292.5	LysE transporter superfamily	5	WLZA4905;WLZA0714;WLZA4594;WLZA2005;WLZA3050
CL0223.7	MACRO domain superfamily	1	WLZA2850
CL0193.13	Outer membrane beta-barrel protein superfamily	4	WLZA3320;WLZA2152;WLZA0436;WLZA3937
CL0081.12	MBD-like DNA-binding domain	12	WLZA0286;WLZA2348;WLZA3579;WLZA3911;WLZA0476;WLZA2489;WLZA0485;WLZA0563;WLZA1186;WLZA2920;WLZA5211;WLZA5210
CL0015.19	Major Facilitator Superfamily	55	WLZA2668;WLZA0706;WLZA0706;WLZA4345;WLZA4345;WLZA2622;WLZA2622;WLZA3567;WLZA4512;WLZA0249;WLZA4568;WLZA1202;WLZA1532;WLZA1843;WLZA3536;WLZA5128;WLZA5128;WLZA0210;WLZA0806;WLZA4513;WLZA4852;WLZA2328;WLZA1925;WLZA3944;WLZA3944;WLZA0587;WLZA0587;WLZA1342;WLZA1342;WLZA1342;WLZA2669;WLZA2669;WLZA1760;WLZA1767;WLZA1767;WLZA3426;WLZA0428;WLZA2899;WLZA2899;WLZA3482;WLZA3974;WLZA3974;WLZA2903;WLZA2903;WLZ…
CL0082.11	Tautomerase/MIF superfamily	1	WLZA4170
CL0455.2	Mitochondrial membrane transporting or complex assembly	1	WLZA1209
CL0269.7	Maf/Ham1 superfamily	2	WLZA3984;WLZA3714
CL0396.3	MARVEL domain containing superfamily	3	WLZA0278;WLZA1423;WLZA2884
CL0074.12	Retroviral matrix superfamily	1	WLZA5175
CL0057.13	MetJ/Arc repressor, antitoxin of TA systems superfamily	1	WLZA0367
CL0381.3	Metallo-hydrolase/oxidoreductase superfamily	7	WLZA4721;WLZA3028;WLZA1086;WLZA0123;WLZA1357;WLZA1357;WLZA4431
CL0160.10	Cobalamin-independent synthase	5	WLZA3035;WLZA3335;WLZA3335;WLZA0056;WLZA0058
CL0141.11	MtN3-like, vesicle-trafficking cargo-receptors	7	WLZA1921;WLZA4973;WLZA4522;WLZA4884;WLZA2564;WLZA2535;WLZA0006
CL0222.7	MviN, MATE-like superfamily	5	WLZA0609;WLZA5168;WLZA0374;WLZA3176;WLZA1039
CL0063.24	FAD/NAD(P)-binding Rossmann fold Superfamily	551	WLZA3627;WLZA5035;WLZA5035;WLZA5035;WLZA5035;WLZA1742;WLZA1742;WLZA1668;WLZA0777;WLZA0777;WLZA0777;WLZA0705;WLZA0705;WLZA0705;WLZA0705;WLZA0757;WLZA0757;WLZA0757;WLZA0757;WLZA0757;WLZA0757;WLZA0142;WLZA0142;WLZA0142;WLZA4544;WLZA1845;WLZA4819;WLZA4819;WLZA4819;WLZA4461;WLZA3337;WLZA5191;WLZA1467;WLZA0221;WLZA0221;WLZA0221;WLZA0221;WLZA0221;WLZA0221;WLZA5048;WLZA5048;WLZA5048;WLZA5048;WLZA2370;WLZ…
CL0091.11	Ferredoxin / Ferric reductase-like NAD binding	20	WLZA0651;WLZA3208;WLZA4178;WLZA2754;WLZA2824;WLZA0319;WLZA0319;WLZA2826;WLZA1410;WLZA2484;WLZA2979;WLZA5106;WLZA5106;WLZA5239;WLZA2827;WLZA3729;WLZA1800;WLZA1800;WLZA5382;WLZA3730
CL0051.13	NTF2-like superfamily	1	WLZA1896
CL0052.17	NTN hydrolase superfamily	22	WLZA1402;WLZA3874;WLZA3270;WLZA2653;WLZA0311;WLZA1823;WLZA2919;WLZA2645;WLZA5001;WLZA4695;WLZA5400;WLZA1933;WLZA2761;WLZA3230;WLZA0935;WLZA0898;WLZA2122;WLZA0635;WLZA4625;WLZA2175;WLZA2297;WLZA3238
CL0260.7	Nucleotidyltransferase superfamily	5	WLZA3697;WLZA1906;WLZA4418;WLZA3090;WLZA0967
CL0261.6	NUDIX superfamily	14	WLZA2380;WLZA2510;WLZA3508;WLZA1396;WLZA0483;WLZA3459;WLZA3459;WLZA4036;WLZA0151;WLZA3387;WLZA3410;WLZA4302;WLZA3964;WLZA2821
CL0232.7	NifU C-terminal domain-like superfamily	3	WLZA1929;WLZA5077;WLZA5308
CL0156.10	Mononegaviral nucleocapsid superfamily	3	WLZA0944;WLZA0806;WLZA1922
CL0585.1	Nucleoporin superfamily	1	WLZA3571
CL0276.7	Nucleotide cyclase superfamily	1	WLZA3801
CL0021.17	OB fold	41	WLZA3005;WLZA3607;WLZA1551;WLZA1377;WLZA5361;WLZA5361;WLZA2441;WLZA4789;WLZA4566;WLZA3346;WLZA0136;WLZA4159;WLZA2298;WLZA4146;WLZA2144;WLZA3190;WLZA0471;WLZA2147;WLZA0234;WLZA2034;WLZA3187;WLZA0641;WLZA3038;WLZA3582;WLZA2228;WLZA2843;WLZA4102;WLZA2871;WLZA5394;WLZA3656;WLZA3656;WLZA4348;WLZA2134;WLZA2134;WLZA3668;WLZA3341;WLZA1746;WLZA1870;WLZA2132;WLZA0548;WLZA1148
CL0590.1	Major outer membrane lipoprotein zipper superfamily	1	WLZA2516
CL0083.14	Omega toxin-like	1	WLZA5374
CL0376.3	Cytochrome oxidase biogenesis family	5	WLZA1649;WLZA2875;WLZA2875;WLZA4548;WLZA0902
CL0023.33	P-loop containing nucleoside triphosphate hydrolase superfamily	1266	WLZA4389;WLZA4389;WLZA4389;WLZA4263;WLZA4263;WLZA4263;WLZA4263;WLZA4263;WLZA1940;WLZA1940;WLZA1940;WLZA1940;WLZA1940;WLZA1940;WLZA4305;WLZA3812;WLZA3812;WLZA3812;WLZA3137;WLZA2359;WLZA2359;WLZA2359;WLZA1795;WLZA1795;WLZA2810;WLZA3828;WLZA3828;WLZA3828;WLZA3907;WLZA4866;WLZA4866;WLZA2356;WLZA2356;WLZA2356;WLZA2356;WLZA2808;WLZA2363;WLZA2363;WLZA2759;WLZA2759;WLZA2759;WLZA2759;WLZA0075;WLZA3248;WLZ…
CL0177.15	Periplasmic binding protein clan	2	WLZA2840;WLZA0132
CL0236.16	PD-(D/E)XK nuclease superfamily	13	WLZA4558;WLZA3689;WLZA0923;WLZA0806;WLZA4822;WLZA1813;WLZA4567;WLZA0745;WLZA0844;WLZA4409;WLZA3643;WLZA2214;WLZA3139
CL0101.11	Pelota - RNA ribose binding superfamily	2	WLZA0082;WLZA1358
CL0374.3	PEP carboxykinase-like superfamily	2	WLZA5212;WLZA4572
CL0431.3	Profilin-like superfamily	1	WLZA3397
CL0240.7	PFK-like superfamily	8	WLZA2686;WLZA0570;WLZA0459;WLZA2713;WLZA2460;WLZA2986;WLZA2986;WLZA2955
CL0339.3	PFL-like glycyl radical enzyme superfamily	1	WLZA0832
CL0266.8	PH domain-like superfamily	8	WLZA0409;WLZA0360;WLZA3068;WLZA5208;WLZA3063;WLZA2311;WLZA1192;WLZA1580
CL0280.6	PIN domain superfamily	10	WLZA4709;WLZA3970;WLZA2061;WLZA4322;WLZA0592;WLZA3455;WLZA4150;WLZA4147;WLZA1152;WLZA2917
CL0151.11	Pyruvate kinase-like TIM barrel superfamily	15	WLZA3161;WLZA2096;WLZA0636;WLZA0636;WLZA4296;WLZA4296;WLZA5293;WLZA2144;WLZA4660;WLZA4660;WLZA4386;WLZA4386;WLZA0912;WLZA3154;WLZA4472
CL0016.21	Protein kinase superfamily	242	WLZA2663;WLZA2663;WLZA1662;WLZA1662;WLZA3805;WLZA3805;WLZA3805;WLZA1090;WLZA1090;WLZA1090;WLZA5327;WLZA5327;WLZA2212;WLZA2212;WLZA2212;WLZA4048;WLZA4048;WLZA4048;WLZA2097;WLZA2097;WLZA2723;WLZA2723;WLZA2723;WLZA4283;WLZA4283;WLZA3689;WLZA2704;WLZA2704;WLZA2704;WLZA2326;WLZA0050;WLZA0050;WLZA3747;WLZA3747;WLZA2851;WLZA2851;WLZA2851;WLZA3002;WLZA3002;WLZA4478;WLZA4478;WLZA1828;WLZA4141;WLZA4141;WLZ…
CL0321.3	PLAT domain like superfamily	2	WLZA0407;WLZA5081
CL0384.3	PLC-like phosphodiesterases	3	WLZA3169;WLZA1567;WLZA3912
CL0061.12	PLP dependent aminotransferase superfamily	69	WLZA3055;WLZA3249;WLZA3931;WLZA2324;WLZA2324;WLZA2324;WLZA0519;WLZA0519;WLZA1252;WLZA1252;WLZA1252;WLZA4394;WLZA0538;WLZA0664;WLZA0675;WLZA0675;WLZA2633;WLZA2633;WLZA0871;WLZA0051;WLZA0872;WLZA0872;WLZA0872;WLZA3985;WLZA2838;WLZA0505;WLZA0505;WLZA3132;WLZA3132;WLZA2974;WLZA2974;WLZA5364;WLZA3667;WLZA5303;WLZA5068;WLZA2893;WLZA2893;WLZA2325;WLZA2325;WLZA2325;WLZA2325;WLZA2530;WLZA1614;WLZA1706;WLZ…
CL0191.10	POTRA domain superfamily	1	WLZA2152
CL0033.13	POZ domain superfamily	4	WLZA3543;WLZA1743;WLZA5160;WLZA5160
CL0238.7	PP2C-like superfamily	20	WLZA1599;WLZA1599;WLZA5218;WLZA0328;WLZA0328;WLZA0219;WLZA5202;WLZA4834;WLZA4834;WLZA5081;WLZA5081;WLZA4215;WLZA1541;WLZA2452;WLZA2452;WLZA5159;WLZA5159;WLZA3183;WLZA5158;WLZA2008
CL0533.1	PRPP synthetase-associated protein 1	11	WLZA2078;WLZA2078;WLZA2919;WLZA2866;WLZA2868;WLZA2834;WLZA0387;WLZA2262;WLZA4970;WLZA4970;WLZA2276
CL0305.4	Peptidyl-tRNA hydrolase II superfamily	2	WLZA4764;WLZA0810
CL0340.3	Phosphotransferase/anion transport protein superfamily	1	WLZA2664
CL0178.15	PUA/ASCH superfamily	10	WLZA2443;WLZA0772;WLZA0550;WLZA2244;WLZA1853;WLZA3254;WLZA2496;WLZA0683;WLZA4308;WLZA4079
CL0408.3	Purine and uridine phosphorylase superfamily	1	WLZA5244
CL0556.1	PapD-like superfamily,immunoglobulin-like beta sandwich	2	WLZA3946;WLZA3071
CL0323.3	Patatin/FabD/lysophospholipase-like superfamily	3	WLZA0593;WLZA1646;WLZA4856
CL0268.6	Pectate lyase-like beta helix	1	WLZA3155
CL0320.3	PepSY domain-like superfamily	1	WLZA0427
CL0129.13	Peptidase clan AA	4	WLZA4377;WLZA0831;WLZA1299;WLZA4186
CL0130.10	Peptidase clan AD	27	WLZA1064;WLZA2359;WLZA4558;WLZA2890;WLZA1603;WLZA2664;WLZA3689;WLZA2027;WLZA1918;WLZA5161;WLZA0923;WLZA0806;WLZA5058;WLZA3210;WLZA0592;WLZA1935;WLZA1935;WLZA3221;WLZA4374;WLZA0081;WLZA4360;WLZA0072;WLZA0599;WLZA4651;WLZA1580;WLZA1700;WLZA5010
CL0125.14	Peptidase clan CA	51	WLZA5191;WLZA5191;WLZA3875;WLZA4464;WLZA4464;WLZA1621;WLZA0863;WLZA1198;WLZA1198;WLZA3938;WLZA5012;WLZA5012;WLZA3251;WLZA3251;WLZA1788;WLZA1788;WLZA0331;WLZA3496;WLZA3047;WLZA3047;WLZA2041;WLZA2041;WLZA4526;WLZA4526;WLZA3880;WLZA4316;WLZA3863;WLZA3863;WLZA1912;WLZA1912;WLZA2614;WLZA2614;WLZA2501;WLZA4419;WLZA4419;WLZA0336;WLZA0336;WLZA0348;WLZA0348;WLZA1949;WLZA1949;WLZA1340;WLZA3257;WLZA3257;WLZ…
CL0093.13	Peptidase clan CD	3	WLZA1000;WLZA1000;WLZA0254
CL0126.17	Peptidase clan MA	16	WLZA2474;WLZA2399;WLZA1091;WLZA1091;WLZA1467;WLZA0839;WLZA1094;WLZA1094;WLZA0778;WLZA2873;WLZA2631;WLZA4492;WLZA1174;WLZA0475;WLZA4799;WLZA4798
CL0035.15	Peptidase clan MH/MC/MF	17	WLZA4033;WLZA3453;WLZA4532;WLZA3735;WLZA4956;WLZA2652;WLZA3271;WLZA4053;WLZA0080;WLZA4054;WLZA2382;WLZA0990;WLZA0990;WLZA3603;WLZA3603;WLZA5192;WLZA5192
CL0124.14	Peptidase clan PA	7	WLZA1776;WLZA3291;WLZA3291;WLZA3291;WLZA0170;WLZA5311;WLZA5412
CL0201.9	Peptidase clan SH	1	WLZA2127
CL0472.2	Peptidase clan U	1	WLZA5341
CL0379.3	Pyroglutamate aminopeptidase superfamily	1	WLZA0816
CL0383.3	Phenylalanine- and lysidine-tRNA synthetase domain superfamily	1	WLZA5256
CL0031.12	Phosphatase superfamily	19	WLZA1476;WLZA1695;WLZA5373;WLZA5235;WLZA2162;WLZA2162;WLZA5379;WLZA4455;WLZA4455;WLZA0946;WLZA5078;WLZA0641;WLZA0641;WLZA4813;WLZA4813;WLZA4967;WLZA4967;WLZA4967;WLZA3364
CL0171.10	inositol polyphosphate 1 phosphatase like superfamily	6	WLZA2436;WLZA4521;WLZA4627;WLZA4627;WLZA2074;WLZA0298
CL0483.2	Probable substrate-binding preceding ATP-grasp domain	4	WLZA0044;WLZA2878;WLZA2878;WLZA4797
CL0200.9	Prefoldin	13	WLZA0511;WLZA0511;WLZA1946;WLZA3086;WLZA1303;WLZA3808;WLZA5107;WLZA5107;WLZA4297;WLZA1108;WLZA4700;WLZA5320;WLZA2819
CL0235.8	PspA/ESCRT-III	8	WLZA2820;WLZA0025;WLZA0907;WLZA0849;WLZA5373;WLZA4312;WLZA2869;WLZA2819
CL0509.2	RBP11-like subunits of RNA polymerase	3	WLZA5163;WLZA3939;WLZA3451
CL0337.3	Release factor superfamily	3	WLZA0116;WLZA4570;WLZA1473
CL0229.10	Ring-finger/U-box superfamily	109	WLZA2953;WLZA4439;WLZA4439;WLZA4439;WLZA4439;WLZA4439;WLZA0075;WLZA0329;WLZA0329;WLZA0329;WLZA0329;WLZA0329;WLZA0329;WLZA1065;WLZA1065;WLZA1065;WLZA1065;WLZA1065;WLZA0879;WLZA0879;WLZA4399;WLZA4399;WLZA4399;WLZA4399;WLZA0095;WLZA1837;WLZA1837;WLZA1837;WLZA1837;WLZA1837;WLZA1837;WLZA2634;WLZA2634;WLZA2634;WLZA2634;WLZA2634;WLZA2634;WLZA1857;WLZA5347;WLZA2680;WLZA3993;WLZA3790;WLZA2598;WLZA4450;WLZ…
CL0219.13	Ribonuclease H-like superfamily	21	WLZA1213;WLZA1302;WLZA3689;WLZA5190;WLZA5229;WLZA0929;WLZA3205;WLZA1301;WLZA2036;WLZA1212;WLZA2839;WLZA2667;WLZA1233;WLZA5247;WLZA1215;WLZA4338;WLZA4903;WLZA4936;WLZA0514;WLZA2963;WLZA1190
CL0221.10	RRM-like clan	63	WLZA3722;WLZA2726;WLZA0509;WLZA2278;WLZA4837;WLZA5120;WLZA5166;WLZA1750;WLZA4488;WLZA4228;WLZA3479;WLZA3173;WLZA5114;WLZA0570;WLZA4019;WLZA0640;WLZA1864;WLZA4288;WLZA0527;WLZA4367;WLZA2916;WLZA4877;WLZA1655;WLZA2552;WLZA1601;WLZA1660;WLZA5053;WLZA4527;WLZA0876;WLZA4101;WLZA5116;WLZA2037;WLZA2216;WLZA4290;WLZA3390;WLZA3394;WLZA4085;WLZA0713;WLZA3493;WLZA1854;WLZA0500;WLZA4441;WLZA1315;WLZA4143;WLZ…
CL0027.14	RNA dependent RNA polymerase	14	WLZA1213;WLZA2779;WLZA0929;WLZA4584;WLZA4334;WLZA1711;WLZA1212;WLZA1233;WLZA1215;WLZA4338;WLZA4903;WLZA5125;WLZA0115;WLZA2223
CL0608.1	FAD/NAD-linked reductase C-terminal domain superfamily	2	WLZA4232;WLZA2495
CL0511.2	Retrovirus zinc finger-like domains	4	WLZA3580;WLZA2990;WLZA0396;WLZA3927
CL0207.9	Integral membrane protein / protease	3	WLZA3972;WLZA4553;WLZA3772
CL0346.3	Ribosomal protein L29, L29p, superfamily	3	WLZA1773;WLZA1773;WLZA4895
CL0118.11	Ribokinase-like superfamily	1	WLZA2772
CL0045.11	Rubredoxin-like	2	WLZA2936;WLZA1512
CL0267.7	Ribosomal protein S11/L18p superfamily	4	WLZA3162;WLZA3860;WLZA4592;WLZA4123
CL0600.1	S15/NS1 RNA-binding domain superfamily	6	WLZA1900;WLZA0893;WLZA3608;WLZA4902;WLZA4653;WLZA0393
CL0492.2	S4 domain superfamily	6	WLZA4314;WLZA4314;WLZA4781;WLZA4781;WLZA4491;WLZA1453
CL0329.3	Ribosomal protein S5 domain 2-like superfamily	20	WLZA4518;WLZA3006;WLZA4460;WLZA3750;WLZA4373;WLZA0554;WLZA0367;WLZA3967;WLZA2244;WLZA0287;WLZA4068;WLZA5089;WLZA3835;WLZA2577;WLZA4948;WLZA1707;WLZA5111;WLZA4079;WLZA3172;WLZA3139
CL0003.20	Sterile Alpha Motif (SAM) domain	2	WLZA0352;WLZA4957
CL0311.3	SCP-2 sterol transfer superfamily	1	WLZA0751
CL0264.6	SGNH hydrolase superfamily	2	WLZA4668;WLZA2197
CL0541.1	SH2, phosphotyrosine-recognition domain superfamily	2	WLZA1600;WLZA5261
CL0010.20	Src homology-3 domain	1	WLZA0479
CL0319.3	SHS2 domain	1	WLZA2144
CL0067.12	SIS domain fold	9	WLZA3836;WLZA5001;WLZA5001;WLZA1495;WLZA1495;WLZA3837;WLZA4136;WLZA4136;WLZA3643
CL0357.3	SMAD/FHA domain superfamily	4	WLZA0328;WLZA0127;WLZA1919;WLZA2907
CL0212.8	SNARE-like superfamily	4	WLZA2147;WLZA0007;WLZA3214;WLZA3214
CL0445.3	SNARE-fusion membrane complex superfamily	11	WLZA3384;WLZA3268;WLZA0406;WLZA0873;WLZA1730;WLZA0220;WLZA5315;WLZA3489;WLZA3030;WLZA2214;WLZA2214
CL0098.13	SPOUT Methyltransferase Superfamily	6	WLZA0082;WLZA4170;WLZA2081;WLZA1505;WLZA4510;WLZA4524
CL0526.2	SUKH superfamily	1	WLZA3442
CL0294.5	Sec10-like superfamily	2	WLZA4243;WLZA1758
CL0115.11	Steroid oxidoreductase superfamily	9	WLZA2609;WLZA2701;WLZA3533;WLZA3083;WLZA3083;WLZA1156;WLZA1156;WLZA3282;WLZA4654
CL0506.2	Succinyl-CoA synthetase flavodoxin domain superfamily	3	WLZA2461;WLZA3196;WLZA5209
CL0233.7	SufE/NifU superfamily	1	WLZA3701
CL0300.4	Twin-Arginine Translocation Motif	3	WLZA1569;WLZA5044;WLZA2265
CL0407.3	TATA-binding protein like	2	WLZA4995;WLZA5119
CL0334.3	Tetrahydrobiopterin biosynthesis-like enzyme superfamily	1	WLZA1179
CL0254.8	Thiamin diphosphate-binding superfamily	15	WLZA4501;WLZA4501;WLZA4501;WLZA0340;WLZA0340;WLZA0340;WLZA4760;WLZA4760;WLZA0741;WLZA0741;WLZA1424;WLZA1424;WLZA1798;WLZA1798;WLZA2635
CL0036.23	Common phosphate binding-site TIM barrel superfamily	109	WLZA4499;WLZA0266;WLZA0953;WLZA0951;WLZA0444;WLZA1483;WLZA1286;WLZA4787;WLZA4787;WLZA4787;WLZA4787;WLZA4787;WLZA4787;WLZA4787;WLZA4787;WLZA4787;WLZA4787;WLZA4787;WLZA3417;WLZA2056;WLZA1694;WLZA2181;WLZA0379;WLZA2067;WLZA3373;WLZA5356;WLZA0868;WLZA0868;WLZA0868;WLZA0868;WLZA0868;WLZA0868;WLZA0868;WLZA0868;WLZA0868;WLZA1683;WLZA1683;WLZA1623;WLZA4221;WLZA4221;WLZA4221;WLZA2570;WLZA4851;WLZA4296;WLZ…
CL0591.1	Transketolase C-terminal domain-like superfamily	3	WLZA1424;WLZA0659;WLZA1304
CL0020.24	Tetratrico peptide repeat superfamily	198	WLZA3233;WLZA4622;WLZA4328;WLZA4328;WLZA4328;WLZA4328;WLZA3104;WLZA3104;WLZA1420;WLZA1420;WLZA2842;WLZA2842;WLZA4810;WLZA4810;WLZA4810;WLZA2264;WLZA2909;WLZA1552;WLZA2664;WLZA2350;WLZA2350;WLZA2350;WLZA0160;WLZA3674;WLZA1616;WLZA3970;WLZA2028;WLZA1918;WLZA1918;WLZA5405;WLZA5405;WLZA2678;WLZA2678;WLZA2591;WLZA4234;WLZA1777;WLZA1777;WLZA1777;WLZA3543;WLZA3543;WLZA3543;WLZA3543;WLZA3543;WLZA4091;WLZ…
CL0389.3	TRAF domain-like superfamily	2	WLZA2999;WLZA2449
CL0175.10	TRASH superfamily	2	WLZA3529;WLZA5347
CL0206.10	Transcriptional repressor beta-barrel domain	3	WLZA5383;WLZA0420;WLZA1194
CL0347.3	Tetraspannin-like	4	WLZA2458;WLZA0136;WLZA3092;WLZA3092
CL0046.15	Thiolase-like Superfamily	34	WLZA1356;WLZA1356;WLZA1356;WLZA1569;WLZA1569;WLZA1569;WLZA0239;WLZA4546;WLZA4504;WLZA4504;WLZA4504;WLZA3818;WLZA3818;WLZA4779;WLZA4277;WLZA4277;WLZA4277;WLZA4277;WLZA4277;WLZA4480;WLZA1291;WLZA1899;WLZA1899;WLZA1899;WLZA1899;WLZA2145;WLZA2145;WLZA2145;WLZA1667;WLZA5265;WLZA5265;WLZA0569;WLZA0569;WLZA0569
CL0172.16	Thioredoxin-like	95	WLZA1347;WLZA1347;WLZA1347;WLZA1661;WLZA1661;WLZA1661;WLZA1661;WLZA2521;WLZA2521;WLZA4575;WLZA4168;WLZA4168;WLZA0482;WLZA1300;WLZA0847;WLZA4502;WLZA4502;WLZA4502;WLZA5104;WLZA5104;WLZA4751;WLZA4751;WLZA4751;WLZA4008;WLZA1397;WLZA1397;WLZA1397;WLZA1409;WLZA0523;WLZA0523;WLZA0523;WLZA1051;WLZA3621;WLZA2889;WLZA2889;WLZA2889;WLZA2889;WLZA3368;WLZA3368;WLZA3368;WLZA4391;WLZA3200;WLZA3200;WLZA3091;WLZ…
CL0342.3	TolB, N-terminal domain	1	WLZA4979
CL0147.10	Trafficking protein	1	WLZA3522
CL0066.13	Beta-trefoil superfamily	1	WLZA3975
CL0582.1	TrkA C-terminal domain-like	1	WLZA3267
CL0442.3	Tubulin, FtsZ and Misato and their C-termini,	4	WLZA4324;WLZA3755;WLZA3771;WLZA0606
CL0049.14	Tudor domain 'Royal family'	2	WLZA3667;WLZA5152
CL0214.12	UBA superfamily	16	WLZA5091;WLZA4642;WLZA2161;WLZA0311;WLZA4427;WLZA2086;WLZA2086;WLZA0360;WLZA0137;WLZA1454;WLZA3430;WLZA3430;WLZA2614;WLZA5157;WLZA4376;WLZA4376
CL0208.10	Ubiquitin conjugating enzyme like superfamily	37	WLZA0580;WLZA0580;WLZA0580;WLZA1799;WLZA0437;WLZA2125;WLZA1610;WLZA1610;WLZA1610;WLZA5027;WLZA5027;WLZA5027;WLZA3255;WLZA0699;WLZA2205;WLZA2205;WLZA5090;WLZA2798;WLZA2798;WLZA2408;WLZA2408;WLZA5277;WLZA4528;WLZA4528;WLZA0864;WLZA4355;WLZA4355;WLZA2139;WLZA2139;WLZA4376;WLZA4376;WLZA4213;WLZA3290;WLZA2345;WLZA1012;WLZA1012;WLZA1012
CL0072.19	Ubiquitin superfamily	30	WLZA4694;WLZA2389;WLZA4377;WLZA0799;WLZA4427;WLZA2086;WLZA2086;WLZA3726;WLZA4745;WLZA1122;WLZA1721;WLZA0862;WLZA2239;WLZA4946;WLZA3382;WLZA4170;WLZA4598;WLZA0130;WLZA1731;WLZA4240;WLZA2035;WLZA3430;WLZA0659;WLZA4419;WLZA3516;WLZA3283;WLZA4926;WLZA4289;WLZA4981;WLZA0397
CL0429.3	UcrQ-like	1	WLZA1308
CL0140.10	Viral nucleic acid binding	2	WLZA2576;WLZA3026
CL0055.12	Positive stranded ssRNA viruses coat protein	2	WLZA0135;WLZA3892
CL0295.6	Vps51 domain superfamily	11	WLZA5250;WLZA0406;WLZA3334;WLZA2261;WLZA2261;WLZA2261;WLZA3331;WLZA4998;WLZA3489;WLZA3887;WLZA3228
CL0274.7	WRKY-GCM1 superfamily	1	WLZA0283
CL0112.12	Yip1/YIF1-like	2	WLZA2219;WLZA1007
CL0167.14	Zinc beta-ribbon	43	WLZA3875;WLZA1376;WLZA2607;WLZA1418;WLZA1621;WLZA2027;WLZA1427;WLZA2475;WLZA4228;WLZA1538;WLZA0768;WLZA3202;WLZA2239;WLZA1512;WLZA0984;WLZA3909;WLZA4404;WLZA1729;WLZA1154;WLZA3910;WLZA4214;WLZA4214;WLZA3610;WLZA5350;WLZA2349;WLZA2154;WLZA1348;WLZA1054;WLZA1054;WLZA3357;WLZA1817;WLZA3283;WLZA3257;WLZA3026;WLZA0166;WLZA2087;WLZA2087;WLZA2087;WLZA2087;WLZA2087;WLZA3673;WLZA4763;WLZA2415
CL0018.14	bZIP-like leucine zipper	26	WLZA0924;WLZA1976;WLZA1976;WLZA1976;WLZA3966;WLZA3966;WLZA4175;WLZA0818;WLZA0818;WLZA0818;WLZA4058;WLZA4058;WLZA4671;WLZA4671;WLZA2577;WLZA2577;WLZA2577;WLZA3489;WLZA1035;WLZA1035;WLZA1035;WLZA2722;WLZA2722;WLZA4397;WLZA1244;WLZA1244
CL0153.10	dUTPase like superfamily	2	WLZA2616;WLZA2618
CL0469.2	lambda integrase N-terminal domain	2	WLZA0911;WLZA3022
CL0525.2	Acid phosphatase/Vanadium-dependent haloperoxidase	6	WLZA1591;WLZA2953;WLZA2556;WLZA4637;WLZA1734;WLZA3559
CL0604.1	post-AAA+ oligomerization domain-like superfamily	1	WLZA0077
CL0609.1	PC4-like superfamily	1	WLZA1745
CL0298.4	tRNA-binding arm superfamily	7	WLZA5250;WLZA3959;WLZA3318;WLZA4700;WLZA4700;WLZA5320;WLZA3030
CL0040.16	Class II aminoacyl-tRNA and Biotin synthetases	30	WLZA1627;WLZA0584;WLZA3607;WLZA0371;WLZA3608;WLZA3608;WLZA0136;WLZA0136;WLZA2883;WLZA3959;WLZA4653;WLZA2784;WLZA2100;WLZA1194;WLZA3111;WLZA5401;WLZA5401;WLZA3439;WLZA2843;WLZA2843;WLZA3087;WLZA3318;WLZA3341;WLZA3341;WLZA2332;WLZA2332;WLZA2332;WLZA0568;WLZA0548;WLZA0548
CL0128.11	von Willebrand factor type A	3	WLZA0152;WLZA1568;WLZA4023
CL0390.3	FYVE/PHD zinc finger superfamily	18	WLZA4439;WLZA1837;WLZA4450;WLZA0242;WLZA3295;WLZA4814;WLZA0563;WLZA5026;WLZA3094;WLZA3751;WLZA4529;WLZA0520;WLZA1054;WLZA4454;WLZA0126;WLZA3568;WLZA2537;WLZA3859
