# Supplementary material for: Comparative Genome and Transcriptome Study of the Gene Expression Difference Between Pathogenic and Environmental Strains of Prototheca zopfii
Source: Front Microbiol. 2019 Mar 7;10:443. doi: 10.3389/fmicb.2019.00443 (PMC6416184; doi:10.3389/fmicb.2019.00443)
Supplement: Table S3 — PHI anotation of P. zopfii 18125 genome. [file Table_3.XLS]

Gene_id	Identity	E_value	PHI_ACCESSION	Gene_Name	Protein_Accesson	NCBI_TAX_ID	Species	Phenotype
WLZA1241	62.7	7.3e-17	PHI:1388	GzC2H051	FGSG_07392	5518	Fusarium graminearum	unaffected pathogenicity
WLZA1252	47.3	2.8e-09	PHI:2962	glyA	ACR70340	67780	Edwardsiella ictaluri	reduced virulence
WLZA1261	69.2	5.3e-18	PHI:387	UGD1	AAK95561	5207	Cryptococcus neoformans	loss of pathogenicity
WLZA1356	44.2	7.9e-06	PHI:3688	Fox3p	EAL02864	5476	Candida albicans	unaffected pathogenicity
WLZA1372	71.7	1.6e-17	PHI:1468	GzCCAAT008	FGSG_11627	5518	Fusarium graminearum	unaffected pathogenicity
WLZA1392	45.2	3.1e-06	PHI:2109	CNB	MGG_06933.5	318829	Magnaporthe oryzae	loss of pathogenicity
WLZA1453	76.7	9.9e-24	PHI:6076	RPS41	EAK98088	5476	Candida albicans	reduced virulence
WLZA1455	40.4	7.2e-08	PHI:1467	GzCCAAT007	FGSG_09217	5518	Fusarium graminearum	unaffected pathogenicity
WLZA1607	48.2	6.6e-09	PHI:220	MAN1	AAG10203	5207	Cryptococcus neoformans	reduced virulence
WLZA1612	58.2	4.9e-15	PHI:3823	MET13	EHA54918	318829	Magnaporthe oryzae	loss of pathogenicity
WLZA1624	42.4	1.1e-08	PHI:5425	Hpn-2	AAA85859	210	Helicobacter pylori	loss of pathogenicity
WLZA2790	56.1	1.2e-11	PHI:4733	dnaJ	CAG46145	263	Francisella tularensis	unaffected pathogenicity
WLZA2881	76.7	8.7e-23	PHI:2846	TRR1	AY796185	5207	Cryptococcus neoformans	lethal
WLZA2908	53.3	1.6e-13	PHI:1608	GzP53L001	FGSG_00350	5518	Fusarium graminearum	unaffected pathogenicity
WLZA2919	42.4	5.6e-08	PHI:502	ADE4	CAA89133	4932	Saccharomyces cerevisiae	reduced virulence
WLZA3293	52.0	2.0e-07	PHI:1447	GzGATA005	FGSG_07941	5518	Fusarium graminearum	unaffected pathogenicity
WLZA3335	41.8	4.0e-10	PHI:4688	MET6	EHA56811	318829	Magnaporthe oryzae	loss of pathogenicity
WLZA3367	50.0	4.5e-13	PHI:3931	Skn7	AAR29904	5016	Cochliobolus heterostrophus	reduced virulence
WLZA3368	65.0	8.0e-10	PHI:4936	gpx31	EAK94921	5476	Candida albicans	unaffected pathogenicity
WLZA3427	71.4	5.1e-17	PHI:2846	TRR1	AY796185	5207	Cryptococcus neoformans	lethal
WLZA3443	50.9	2.5e-09	PHI:235	VPH1	AAK81705	5207	Cryptococcus neoformans	reduced virulence
WLZA5001	58.0	4.0e-11	PHI:2513	GFA1	XP_750525	746128	Aspergillus fumigatus	loss of pathogenicity
WLZA5005	69.6	3.3e-16	PHI:1178	(Sc Cdc28)	FGSG_08468	5518	Fusarium graminearum	reduced virulence
WLZA5019	51.8	2.7e-08	PHI:4250	aroB	ACR27505	337	Burkholderia glumae	reduced virulence
WLZA5020	50.8	9.9e-12	PHI:3085	GroEL	BAA04222	837	Porphyromonas gingivalis	increased virulence (hypervirulence)
WLZA5035	62.7	3.2e-12	PHI:2959	mdh	ACR67684	67780	Edwardsiella ictaluri	reduced virulence
WLZA5055	48.9	2.4e-08	PHI:1242	FGSG_08631	FGSG_08631	5518	Fusarium graminearum	unaffected pathogenicity
WLZA5064	77.6	1.5e-19	PHI:463	HSP90	AAA02743	4932	Saccharomyces cerevisiae	increased virulence (hypervirulence)
WLZA5139	40.7	8.1e-08	PHI:4733	dnaJ	CAG46145	263	Francisella tularensis	unaffected pathogenicity
WLZA5159	46.8	2.2e-07	PHI:4471	PtcB	EAL90257	746128	Aspergillus fumigatus	loss of pathogenicity
WLZA5188	52.5	2.6e-14	PHI:4733	dnaJ	CAG46145	263	Francisella tularensis	unaffected pathogenicity
WLZA5193	40.4	1.8e-07	PHI:1088	FGSG_09759	FGSG_09759	5518	Fusarium graminearum	unaffected pathogenicity
WLZA5247	60.3	5.0e-10	PHI:2959	mdh	ACR67684	67780	Edwardsiella ictaluri	reduced virulence
WLZA5258	55.0	1.8e-07	PHI:2071	Moatg3	MGG_02959.6	318829	Magnaporthe oryzae	loss of pathogenicity
WLZA5266	60.0	2.7e-18	PHI:1218	FGSG_00677	FGSG_00677	5518	Fusarium graminearum	lethal
WLZA5300	59.3	3.5e-14	PHI:3085	GroEL	BAA04222	837	Porphyromonas gingivalis	increased virulence (hypervirulence)
WLZA5307	59.1	3.5e-08	PHI:213	CPA1	AAF69795	5207	Cryptococcus neoformans	reduced virulence
WLZA5323	47.1	5.4e-06	PHI:3928	MacB	AAL19878	28901	Salmonella enterica	reduced virulence
WLZA5330	71.0	1.0e-07	PHI:410	SOD2	AAW56834	5207	Cryptococcus neoformans	loss of pathogenicity
WLZA5348	63.8	1.8e-14	PHI:2624	aroA	AAA27028	28901	Salmonella enterica	reduced virulence
WLZA0028	65.6	4.0e-09	PHI:1235	FGSG_08731	FGSG_08731	5518	Fusarium graminearum	lethal
WLZA0076	40.4	4.2e-09	PHI:3281	AS87_04050	AIT59279	34085	Riemerella anatipestifer	reduced virulence
WLZA0191	64.4	2.4e-18	PHI:213	CPA1	AAF69795	5207	Cryptococcus neoformans	reduced virulence
WLZA0280	63.3	1.1e-06	PHI:410	SOD2	AAW56834	5207	Cryptococcus neoformans	loss of pathogenicity
WLZA0353	81.8	4.7e-23	PHI:3066	Bx-Prx	ABW81468	6326	Bursaphelenchus xylophilus	loss of pathogenicity
WLZA0420	66.1	3.4e-18	PHI:2639	Ilv3B	XP_750105	746128	Aspergillus fumigatus	reduced virulence
WLZA0510	47.3	9.1e-08	PHI:4733	dnaJ	CAG46145	263	Francisella tularensis	unaffected pathogenicity
WLZA0535	72.4	6.6e-21	PHI:339	CLPT1	CAC41973	290576	Colletotrichum lindemuthianum	reduced virulence
WLZA0552	56.8	1.2e-09	PHI:2351	AMT1	XP_381310	5518	Fusarium graminearum	reduced virulence
WLZA0573	50.9	1.3e-06	PHI:265	MET3	AAL92174	5207	Cryptococcus neoformans	loss of pathogenicity
WLZA0588	48.3	3.1e-12	PHI:1618	GzFET5	FGSG_00420	5518	Fusarium graminearum	unaffected pathogenicity
WLZA0606	65.0	7.3e-20	PHI:2530	TUB1	XP_750005	746128	Aspergillus fumigatus	loss of pathogenicity
WLZA0659	44.0	9.3e-06	PHI:4610	pdhB	CAL58792	2110	Mycoplasma agalactiae	reduced virulence
WLZA0664	51.1	8.2e-09	PHI:3126	argD	CBA23647	552	Erwinia amylovora	reduced virulence
WLZA0668	58.9	2.3e-16	PHI:2548	KRR1	XP_755471	746128	Aspergillus fumigatus	lethal
WLZA0731	66.1	1.9e-19	PHI:3066	Bx-Prx	ABW81468	6326	Bursaphelenchus xylophilus	loss of pathogenicity
WLZA0754	40.4	5.3e-08	PHI:5425	Hpn-2	AAA85859	210	Helicobacter pylori	loss of pathogenicity
WLZA0757	46.3	1.1e-07	PHI:1133	Lmepi	AM941452	5022	Leptosphaeria maculans	loss of pathogenicity
WLZA0765	51.4	1.7e-08	PHI:4580	msrA2	AF349112_1	1280	Staphylococcus aureus	reduced virulence
WLZA0838	62.1	2.4e-17	PHI:4733	dnaJ	CAG46145	263	Francisella tularensis	unaffected pathogenicity
WLZA0893	59.3	1.6e-16	PHI:847	GyrA	BAD26622	96345	Flavobacterium psychrophilum	chemistry target: sensitivity to chemical
WLZA0895	55.2	1.1e-14	PHI:3085	GroEL	BAA04222	837	Porphyromonas gingivalis	increased virulence (hypervirulence)
WLZA0950	71.7	1.6e-17	PHI:1468	GzCCAAT008	FGSG_11627	5518	Fusarium graminearum	unaffected pathogenicity
WLZA0968	43.1	2.5e-08	PHI:2227	pao	FN689796	5270	Ustilago maydis	loss of pathogenicity
WLZA0979	44.2	4.2e-07	PHI:262	MAD2	EAK94586	5476	Candida albicans	reduced virulence
WLZA0993	60.4	3.7e-12	PHI:463	HSP90	AAA02743	4932	Saccharomyces cerevisiae	increased virulence (hypervirulence)
WLZA0999	82.1	9.1e-07	PHI:1447	GzGATA005	FGSG_07941	5518	Fusarium graminearum	unaffected pathogenicity
WLZA1002	54.5	4.8e-09	PHI:1470	GzHMG002	FGSG_00385	5518	Fusarium graminearum	reduced virulence
WLZA1121	42.1	2.9e-07	PHI:4733	dnaJ	CAG46145	263	Francisella tularensis	unaffected pathogenicity
WLZA1148	71.7	6.0e-17	PHI:1582	GzOB022	FGSG_06220	5518	Fusarium graminearum	unaffected pathogenicity
WLZA1152	56.7	8.0e-15	PHI:1671	GzCCHC011	FGSG_10716	5518	Fusarium graminearum	reduced virulence
WLZA1199	42.9	2.0e-10	PHI:1042	MgSlt2	no data found	1047171	Zymoseptoria tritici	reduced virulence
WLZA1667	54.1	2.1e-06	PHI:724	PKS9	FGSG_07226	5518	Fusarium graminearum	unaffected pathogenicity
WLZA1855	78.2	7.7e-21	PHI:339	CLPT1	CAC41973	290576	Colletotrichum lindemuthianum	reduced virulence
WLZA1902	53.1	1.7e-07	PHI:2802	3hnr	ACD47140	93612	Setosphaeria turcica	unaffected pathogenicity
WLZA1904	59.6	2.7e-10	PHI:2802	3hnr	ACD47140	93612	Setosphaeria turcica	unaffected pathogenicity
WLZA1947	52.1	8.6e-09	PHI:2318	AaSLT2	GQ414510	5599	Alternaria alternata	reduced virulence
WLZA1997	66.7	3.0e-16	PHI:1178	(Sc Cdc28)	FGSG_08468	5518	Fusarium graminearum	reduced virulence
WLZA2037	64.7	4.4e-09	PHI:1658	GzCCCH002	FGSG_06860	5518	Fusarium graminearum	unaffected pathogenicity
WLZA2078	45.3	5.2e-09	PHI:4732	FTT0673p/prsAp	CAG45307	263	Francisella tularensis	unaffected pathogenicity
WLZA2089	50.0	1.2e-06	PHI:1242	FGSG_08631	FGSG_08631	5518	Fusarium graminearum	unaffected pathogenicity
WLZA2137	75.4	1.9e-19	PHI:2816	BMH1	AF038154	5476	Candida albicans	lethal
WLZA2160	74.5	6.8e-21	PHI:2991	MGG_01426.6	EHA54568	318829	Magnaporthe oryzae	reduced virulence
WLZA2194	55.0	3.1e-13	PHI:423	VAD1	AAV41010	5207	Cryptococcus neoformans	reduced virulence
WLZA2199	51.9	1.3e-11	PHI:1566	GzOB006	FGSG_01198	5518	Fusarium graminearum	lethal
WLZA2238	74.4	1.6e-09	PHI:1447	GzGATA005	FGSG_07941	5518	Fusarium graminearum	unaffected pathogenicity
WLZA2298	65.0	1.8e-18	PHI:1584	GzOB024	FGSG_06931	5518	Fusarium graminearum	unaffected pathogenicity
WLZA2300	52.5	5.7e-13	PHI:4677	AfcpcB	EDP50669	746128	Aspergillus fumigatus	reduced virulence
WLZA2371	42.6	1.3e-08	PHI:1242	FGSG_08631	FGSG_08631	5518	Fusarium graminearum	unaffected pathogenicity
WLZA2383	50.9	6.0e-11	PHI:2553	VPS4	EAL01811.1	5476	Candida albicans	loss of pathogenicity
WLZA2389	82.1	4.8e-22	PHI:596	ATG8	ACJ06588	318829	Magnaporthe oryzae	loss of pathogenicity
WLZA2435	46.9	1.7e-11	PHI:384	SPE3-LYS9	AAS48112	5207	Cryptococcus neoformans	loss of pathogenicity
WLZA2490	53.3	2.2e-12	PHI:1178	(Sc Cdc28)	FGSG_08468	5518	Fusarium graminearum	reduced virulence
WLZA2491	54.3	6.4e-10	PHI:6074	Tpd3	EAL00917	5476	Candida albicans	reduced virulence
WLZA2500	40.1	2.9e-52	PHI:2381	Ucn1	AY271263	5270	Ustilago maydis	reduced virulence
WLZA2521	54.8	3.1e-06	PHI:2644	thioredoxin 1	BAA00903	28901	Salmonella enterica	reduced virulence
WLZA2544	71.7	2.9e-20	PHI:3321	Tfp1	EAL02842	5476	Candida albicans	loss of pathogenicity
WLZA2597	53.8	2.1e-11	PHI:4733	dnaJ	CAG46145	263	Francisella tularensis	unaffected pathogenicity
WLZA2633	51.0	5.0e-09	PHI:2962	glyA	ACR70340	67780	Edwardsiella ictaluri	reduced virulence
WLZA2764	52.7	1.4e-11	PHI:2108	CAM	MGG_06884.5	318829	Magnaporthe oryzae	loss of pathogenicity
WLZA2766	43.3	4.4e-61	PHI:2381	Ucn1	AY271263	5270	Ustilago maydis	reduced virulence
WLZA3002	40.0	8.1e-07	PHI:1242	FGSG_08631	FGSG_08631	5518	Fusarium graminearum	unaffected pathogenicity
WLZA3005	75.0	1.2e-21	PHI:1590	GzOB030	FGSG_08655	5518	Fusarium graminearum	lethal
WLZA3038	61.4	1.5e-15	PHI:1604	GzOB045	FGSG_10733	5518	Fusarium graminearum	unaffected pathogenicity
WLZA3106	47.1	4.8e-09	PHI:1541	GzFlbD	FGSG_01915	5518	Fusarium graminearum	unaffected pathogenicity
WLZA3114	51.8	1.2e-11	PHI:4733	dnaJ	CAG46145	263	Francisella tularensis	unaffected pathogenicity
WLZA3131	54.4	6.6e-14	PHI:6093	FgVps29	ESU06878	5518	Fusarium graminearum	reduced virulence
WLZA3186	51.1	3.6e-07	PHI:4145	XAC1722	AAM36589	346	Xanthomonas citri	reduced virulence
WLZA3198	70.9	2.6e-19	PHI:3066	Bx-Prx	ABW81468	6326	Bursaphelenchus xylophilus	loss of pathogenicity
WLZA3210	56.6	5.7e-13	PHI:1470	GzHMG002	FGSG_00385	5518	Fusarium graminearum	reduced virulence
WLZA3250	46.7	4.8e-10	PHI:2962	glyA	ACR70340	67780	Edwardsiella ictaluri	reduced virulence
WLZA3485	47.4	4.9e-10	PHI:1242	FGSG_08631	FGSG_08631	5518	Fusarium graminearum	unaffected pathogenicity
WLZA3492	62.1	6.8e-18	PHI:1193	(Sc Sky1)	FGSG_02795	5518	Fusarium graminearum	reduced virulence
WLZA3520	71.7	7.9e-22	PHI:4736	MoYpt7	EHA55300	318829	Magnaporthe oryzae	loss of pathogenicity
WLZA3623	43.2	2.7e-64	PHI:2381	Ucn1	AY271263	5270	Ustilago maydis	reduced virulence
WLZA3668	56.0	1.3e-13	PHI:1607	GzOB048	FGSG_13818	5518	Fusarium graminearum	unaffected pathogenicity
WLZA3755	45.9	5.8e-10	PHI:821	tub2	AAP40265	38448	Monilinia fructicola	chemistry target: resistance to chemical
WLZA3763	69.2	4.6e-17	PHI:2382	Upa2	AY538590	5270	Ustilago maydis	unaffected pathogenicity
WLZA3771	53.3	5.8e-11	PHI:823	beta-tubulin	CAA56936	914237	Rhynchosporium commune	chemistry target: resistance to chemical
WLZA3820	52.4	1.3e-10	PHI:1468	GzCCAAT008	FGSG_11627	5518	Fusarium graminearum	unaffected pathogenicity
WLZA3821	73.1	7.6e-06	PHI:4903	Fdh3	EEQ44025	5476	Candida albicans	reduced virulence
WLZA3822	67.8	3.9e-12	PHI:2959	mdh	ACR67684	67780	Edwardsiella ictaluri	reduced virulence
WLZA3851	53.3	7.2e-06	PHI:1447	GzGATA005	FGSG_07941	5518	Fusarium graminearum	unaffected pathogenicity
WLZA3895	56.4	1.2e-06	PHI:1289	FGSG_04416	FGSG_04416	5518	Fusarium graminearum	unaffected pathogenicity
WLZA3896	43.9	3.2e-07	PHI:4733	dnaJ	CAG46145	263	Francisella tularensis	unaffected pathogenicity
WLZA3949	60.3	6.5e-15	PHI:3005	ClpP	BAB94595	1280	Staphylococcus aureus	reduced virulence
WLZA3985	59.6	6.5e-14	PHI:3950	XC_0892	AAY47966	339	Xanthomonas campestris	reduced virulence
WLZA3990	47.0	4.1e-12	PHI:213	CPA1	AAF69795	5207	Cryptococcus neoformans	reduced virulence
WLZA4020	75.6	9.8e-13	PHI:2108	CAM	MGG_06884.5	318829	Magnaporthe oryzae	loss of pathogenicity
WLZA4084	45.0	8.4e-08	PHI:2716	PEX7	FGSG_05109.3	5518	Fusarium graminearum	unaffected pathogenicity
WLZA4106	60.7	8.7e-13	PHI:2625	purA	AAL23186	28901	Salmonella enterica	reduced virulence
WLZA4136	60.5	2.6e-09	PHI:2513	GFA1	XP_750525	746128	Aspergillus fumigatus	loss of pathogenicity
WLZA4146	58.5	5.0e-12	PHI:1563	GzOB003	FGSG_00671	5518	Fusarium graminearum	unaffected pathogenicity
WLZA4161	49.0	8.1e-09	PHI:339	CLPT1	CAC41973	290576	Colletotrichum lindemuthianum	reduced virulence
WLZA4164	43.4	3.5e-07	PHI:3914	Sdh1	EAT92394	13684	Parastagonospora nodorum	reduced virulence
WLZA4212	53.5	4.1e-08	PHI:1242	FGSG_08631	FGSG_08631	5518	Fusarium graminearum	unaffected pathogenicity
WLZA4216	54.3	8.9e-08	PHI:2960	frdA	ACR67633	67780	Edwardsiella ictaluri	reduced virulence
WLZA4230	56.1	5.8e-16	PHI:213	CPA1	AAF69795	5207	Cryptococcus neoformans	reduced virulence
WLZA4237	49.1	4.5e-12	PHI:339	CLPT1	CAC41973	290576	Colletotrichum lindemuthianum	reduced virulence
WLZA4239	55.6	8.8e-15	PHI:2823	PES1	EAK95037	5476	Candida albicans	reduced virulence
WLZA4296	48.2	1.3e-11	PHI:3134	pykF	CAH21544	633	Yersinia pseudotuberculosis	reduced virulence
WLZA4324	71.7	3.2e-22	PHI:823	beta-tubulin	CAA56936	914237	Rhynchosporium commune	chemistry target: resistance to chemical
WLZA4330	49.2	3.6e-08	PHI:548	BcPIC5	ABA25866	40559	Botrytis cinerea	reduced virulence
WLZA4340	50.0	5.5e-11	PHI:2441	MgAlg2	Mycgr3G75289	1047171	Zymoseptoria tritici	loss of pathogenicity
WLZA4348	60.0	6.6e-19	PHI:1571	GzOB011	FGSG_01955	5518	Fusarium graminearum	unaffected pathogenicity
WLZA4386	43.9	5.9e-08	PHI:3134	pykF	CAH21544	633	Yersinia pseudotuberculosis	reduced virulence
WLZA4413	50.9	2.9e-11	PHI:106	CAT1	AAC39448	5476	Candida albicans	reduced virulence
WLZA4433	48.3	1.8e-10	PHI:4733	dnaJ	CAG46145	263	Francisella tularensis	unaffected pathogenicity
WLZA4502	53.6	9.0e-17	PHI:2644	thioredoxin 1	BAA00903	28901	Salmonella enterica	reduced virulence
WLZA4525	54.9	3.7e-11	PHI:200	ARG1	BAB40769	5507	Fusarium oxysporum	reduced virulence
WLZA4579	47.3	2.2e-08	PHI:4917	BbbqrA	EJP69628	176275	Beauveria bassiana	unaffected pathogenicity
WLZA4583	42.9	5.3e-07	PHI:5394	mas5	EJP67162	176275	Beauveria bassiana	loss of pathogenicity
WLZA4638	64.4	4.8e-10	PHI:1447	GzGATA005	FGSG_07941	5518	Fusarium graminearum	unaffected pathogenicity
WLZA4660	57.1	3.8e-09	PHI:3134	pykF	CAH21544	633	Yersinia pseudotuberculosis	reduced virulence
WLZA4665	44.6	1.9e-07	PHI:5051	pst2	XP_714456	5476	Candida albicans	loss of pathogenicity
WLZA4675	46.2	6.8e-07	PHI:4733	dnaJ	CAG46145	263	Francisella tularensis	unaffected pathogenicity
WLZA4756	56.2	1.1e-10	PHI:463	HSP90	AAA02743	4932	Saccharomyces cerevisiae	increased virulence (hypervirulence)
WLZA4878	52.8	7.9e-06	PHI:2038	Mir1	MGG_02370.6	318829	Magnaporthe oryzae	unaffected pathogenicity
WLZA4880	45.1	9.2e-10	PHI:4736	MoYpt7	EHA55300	318829	Magnaporthe oryzae	loss of pathogenicity
