# Supplementary material for: Comparative Genome and Transcriptome Study of the Gene Expression Difference Between Pathogenic and Environmental Strains of Prototheca zopfii
Source: Front Microbiol. 2019 Mar 7;10:443. doi: 10.3389/fmicb.2019.00443 (PMC6416184; doi:10.3389/fmicb.2019.00443)
Supplement: Table S4 — SNP InDel analysis results between 18125 and N71. [file Table_4.xls]

## Sheet: 18125_N71.SNP_list
ref_name	SNP_site	ref_base	sample_base	type	SNP_reads_cov	total_reads_cov	mapping_quality
contig1	495	T	C	hete	7	17	24
contig1	575	T	A	homo	10	10	37
contig1	2083	T	G	hete	6	11	24
contig1	2120	C	T	hete	4	16	24
contig1	2151	G	A	hete	6	19	29
contig1	2159	C	T	hete	9	19	29
contig1	2164	A	G	hete	5	19	28
contig1	2188	C	T	hete	7	19	29
contig1	2564	G	A	hete	6	32	21
contig1	2583	G	C	hete	14	39	21
contig1	2646	G	A	hete	7	34	21
contig1	2811	A	C	hete	18	45	24
contig1	2906	C	G	hete	7	29	35
contig1	2944	C	T	hete	15	21	29
contig1	3006	T	G	hete	27	38	44
contig1	3008	C	G	homo	34	39	44
contig1	3029	G	A	homo	31	42	48
contig1	3043	T	C	hete	6	44	47
contig1	3051	G	T	hete	37	53	50
contig1	3096	A	C	hete	3	48	40
contig1	3099	T	C	hete	15	48	50
contig1	3108	G	A	homo	40	49	53
contig1	3123	A	G	homo	36	43	53
contig1	3148	G	T	homo	25	34	52
contig1	3186	T	C	hete	13	23	48
contig1	3197	T	C	homo	11	18	50
contig1	3216	C	A	hete	8	14	45
contig1	3246	A	T	homo	18	24	44
contig1	3343	A	G	hete	22	60	33
contig1	3425	G	A	hete	15	59	32
contig1	3427	C	T	hete	16	59	32
contig1	3436	T	G	hete	15	70	30
contig1	3438	T	G	hete	32	71	30
contig1	3486	T	C	hete	32	85	28
contig1	3506	C	G	hete	28	94	28
contig1	3543	T	G	hete	31	92	26
contig1	3603	A	C	hete	23	73	22
contig1	3623	G	A	hete	13	71	23
contig1	3718	A	G	hete	29	86	25
contig1	3761	G	C	hete	29	50	25
contig1	3896	C	T	hete	11	45	24
contig1	3942	G	A	hete	16	64	26
contig1	3964	T	A	hete	15	69	24
contig1	3995	C	T	hete	34	67	25
contig1	4008	A	G	hete	15	62	25
contig1	4013	C	T	hete	17	55	26
contig1	4185	G	A	hete	22	61	27
contig1	4189	C	T	hete	13	61	25
contig1	4256	C	G	hete	12	38	27
contig1	4261	G	T	hete	19	38	27
contig1	4336	T	C	hete	7	19	24
contig1	4413	T	C	hete	11	38	21
contig1	4427	T	A	hete	26	42	22
contig1	4749	G	A	hete	13	34	24
contig1	4853	C	T	homo	18	24	22
contig1	4926	T	C	homo	3	32	40
contig1	4946	G	T	hete	22	48	29
contig1	4958	A	G	homo	44	48	29
contig1	5172	G	A	hete	18	23	43
contig1	5187	A	T	hete	19	30	44
contig1	5191	A	C	hete	24	30	45
contig1	5228	T	C	hete	17	38	46
contig1	5283	A	G	hete	20	43	49
contig1	5298	G	A	hete	14	41	50
contig1	5306	G	A	hete	14	39	49
contig1	5315	G	A	hete	11	34	49
contig1	5322	A	G	hete	14	36	51
contig1	5549	A	G	hete	9	22	59
contig1	5555	T	A	hete	7	22	59
contig1	5580	C	T	hete	6	27	59
contig1	5586	C	T	hete	7	26	58
contig1	5635	C	T	hete	7	26	56
contig1	5663	C	T	hete	6	24	55
contig1	5739	G	A	hete	28	54	48
contig1	5747	A	G	hete	38	55	50
contig1	5773	G	C	hete	52	61	49
contig1	5804	C	T	hete	18	71	49
contig1	5814	G	A	hete	14	65	49
contig1	5816	T	C	hete	16	65	49
contig1	5849	A	T	hete	14	69	51
contig1	5862	A	G	hete	15	67	51
contig1	5879	T	C	hete	17	66	53
contig1	5899	C	T	hete	18	68	54
contig1	5921	G	C	hete	33	69	54
contig1	5927	A	G	hete	17	70	54
contig1	5932	A	G	hete	17	72	54
contig1	5936	C	T	hete	17	72	55
contig1	5943	C	T	hete	17	71	54
contig1	5949	T	C	hete	16	69	54
contig1	5957	A	T	hete	44	74	54
contig1	5973	C	T	hete	23	89	50
contig1	5985	G	A	hete	13	86	48
contig1	5998	G	C	hete	31	85	48
contig1	6017	A	C	hete	28	80	47
contig1	6021	A	G	hete	26	77	47
contig1	6023	C	T	hete	25	75	48
contig1	6049	A	G	hete	16	68	41
contig1	6055	T	C	hete	49	69	41
contig1	6067	T	C	hete	15	68	39
contig1	6096	A	G	hete	10	52	38
contig1	6137	T	C	hete	15	26	37
contig1	6142	G	A	hete	12	26	39
contig1	6164	C	G	hete	11	23	38
contig1	6169	C	A	hete	7	23	41
contig1	6206	C	A	hete	5	16	50
contig1	6247	C	T	hete	14	23	51
contig1	6351	A	G	hete	28	42	46
contig1	6387	G	A	hete	29	41	48
contig1	6404	A	G	hete	30	42	50
contig1	6468	C	T	hete	19	32	59
contig1	6698	T	C	hete	8	34	58
contig1	6750	T	C	hete	15	20	58
contig1	6813	T	A	hete	10	18	58
contig1	6949	T	A	hete	24	37	52
contig1	6954	C	T	hete	22	37	52
contig1	6985	G	A	hete	6	32	50
contig1	6994	G	C	hete	16	33	48
contig1	6997	A	G	hete	11	33	48
contig1	7006	A	G	hete	11	32	48
contig1	7032	G	A	hete	12	33	47
contig1	7037	T	C	hete	9	32	46
contig1	7046	A	G	hete	8	28	45
contig1	7159	T	C	hete	7	28	45
contig1	7193	T	G	hete	11	25	44
contig1	7199	A	C	hete	7	28	46
contig1	7234	C	T	hete	12	30	54
contig1	7283	T	C	hete	15	31	56
contig1	7380	T	C	hete	13	29	51
contig1	7389	A	G	hete	13	30	52
contig1	7568	G	T	hete	4	24	48
contig1	7759	C	T	hete	9	32	51
contig1	7764	C	T	hete	8	32	50
contig1	7773	G	A	hete	8	31	52
contig1	7774	G	A	hete	10	30	53
contig1	7777	G	T	hete	11	30	54
contig1	7779	G	C	hete	10	30	53
contig1	7782	T	G	hete	8	29	54
contig1	7788	C	A	hete	9	25	57
contig1	7791	G	A	hete	9	24	57
contig1	7870	A	G	hete	14	51	57
contig1	7948	T	C	hete	27	63	55
contig1	8003	T	C	hete	14	85	54
contig1	8007	T	C	hete	64	89	55
contig1	8066	A	G	hete	20	97	57
contig1	8097	G	A	hete	29	91	59
contig1	8108	G	T	hete	26	102	59
contig1	8168	G	T	hete	32	110	60
contig1	8203	C	T	hete	54	111	59
contig1	8210	G	A	hete	20	112	59
contig1	8253	C	T	hete	70	106	58
contig1	8261	G	A	hete	13	110	58
contig1	8300	A	G	hete	19	101	57
contig1	8321	C	T	hete	18	94	57
contig1	8330	G	C	hete	29	96	57
contig1	8343	T	G	hete	17	85	57
contig1	8345	T	C	hete	11	83	57
contig1	8348	G	A	hete	22	82	57
contig1	8361	A	G	hete	16	69	57
contig1	8375	C	T	hete	15	69	57
contig1	8390	G	A	hete	15	69	56
contig1	8409	G	T	hete	38	65	53
contig1	8416	T	C	hete	31	65	53
contig1	8446	T	C	hete	59	77	52
contig1	8451	T	A	hete	62	80	52
contig1	8510	G	A	homo	102	107	51
contig1	8589	T	C	hete	40	113	55
contig1	8626	G	A	hete	41	114	53
contig1	8635	G	A	hete	26	116	52
contig1	8747	C	T	hete	21	99	57
contig1	8805	T	C	hete	73	102	57
contig1	8809	G	A	hete	54	104	60
contig1	8849	T	C	hete	27	110	57
contig1	8859	G	A	hete	53	106	58
contig1	8869	T	C	hete	48	110	57
contig1	8957	C	T	hete	28	86	58
contig1	9012	T	C	hete	16	103	57
contig1	9016	T	C	hete	58	103	59
contig1	9057	T	A	hete	42	113	55
contig1	9073	T	C	hete	65	109	56
contig1	9115	T	C	hete	42	119	56
contig1	9126	C	A	hete	18	112	57
contig1	9147	C	A	hete	29	106	59
contig1	9155	T	C	hete	14	109	58
contig1	9158	A	C	hete	45	109	58
contig1	9166	C	A	hete	40	108	58
contig1	9184	C	T	hete	25	102	59
contig1	9213	G	C	hete	30	102	58
contig1	9225	A	G	hete	22	92	57
contig1	9248	G	A	hete	34	90	58
contig1	9259	G	A	hete	19	84	56
contig1	9266	T	G	homo	65	79	56
contig1	9285	T	C	hete	29	74	55
contig1	9289	A	G	hete	27	72	56
contig1	9347	C	T	hete	19	80	58
contig1	9374	C	T	hete	18	90	57
contig1	9390	G	A	hete	57	91	57
contig1	9396	G	A	hete	20	88	56
contig1	9440	A	G	hete	65	104	56
contig1	9474	G	C	hete	89	108	54
contig1	9481	C	T	hete	22	109	54
contig1	9525	A	G	hete	18	102	53
contig1	9556	A	T	hete	35	92	52
contig1	9561	G	T	hete	19	92	52
contig1	9568	A	G	hete	34	86	54
contig1	9573	T	C	hete	68	83	52
contig1	9576	G	A	hete	16	81	52
contig1	9634	G	A	hete	24	86	53
contig1	9647	A	T	hete	24	88	53
contig1	9704	T	C	hete	68	90	49
contig1	9730	A	G	hete	32	87	48
contig1	9765	T	C	hete	15	67	48
contig1	9888	C	G	hete	14	55	45
contig1	9921	A	G	hete	10	45	46
contig1	9926	A	G	hete	16	46	46
contig1	10430	T	C	hete	21	75	51
contig1	10448	A	G	hete	39	68	50
contig1	10464	T	C	hete	42	71	51
contig1	10518	G	A	hete	26	80	52
contig1	10549	C	G	hete	45	75	52
contig1	10575	C	T	hete	55	68	53
contig1	10583	A	G	hete	14	69	52
contig1	10595	G	A	hete	12	55	54
contig1	10620	T	A	hete	24	55	53
contig1	10637	A	G	hete	26	60	53
contig1	10640	G	A	hete	24	60	52
contig1	10643	G	C	hete	25	58	53
contig1	10655	G	A	hete	21	60	53
contig1	10659	T	C	hete	29	60	53
contig1	10673	C	G	hete	47	56	54
contig1	10680	C	A	hete	31	53	54
contig1	10684	T	C	hete	32	55	54
contig1	10739	C	T	hete	11	60	58
contig1	10762	C	T	hete	34	53	55
contig1	10769	C	T	hete	17	52	51
contig1	10805	C	T	hete	21	75	55
contig1	10837	A	C	hete	27	107	57
contig1	10855	T	G	hete	60	106	58
contig1	10910	G	A	hete	27	117	55
contig1	10916	A	G	hete	28	114	54
contig1	10992	G	A	hete	25	104	48
contig1	10996	C	T	hete	52	105	48
contig1	10997	G	A	hete	22	105	48
contig1	11002	C	G	hete	24	103	47
contig1	11059	G	A	hete	46	117	45
contig1	11060	C	T	hete	23	117	45
contig1	11091	A	G	hete	26	106	48
contig1	11094	A	G	hete	18	108	48
contig1	11099	A	C	hete	18	108	48
contig1	11116	G	C	hete	31	126	47
contig1	11135	A	G	hete	34	128	48
contig1	11167	T	C	hete	60	113	50
contig1	11206	T	G	hete	29	110	52
contig1	11238	C	T	hete	72	101	52
contig1	11248	A	C	homo	95	102	52
contig1	11290	A	G	hete	27	117	55
contig1	11308	C	A	hete	26	114	54
contig1	11348	C	A	hete	23	111	51
contig1	11358	C	T	hete	25	117	50
contig1	11471	C	G	hete	39	120	49
contig1	11507	A	G	hete	34	106	51
contig1	11509	A	G	hete	32	105	51
contig1	11525	A	T	hete	29	103	52
contig1	11635	T	A	homo	58	64	42
contig1	11692	T	G	hete	26	86	42
contig1	11725	C	T	hete	29	82	42
contig1	11731	G	T	hete	19	83	42
contig1	11734	G	A	hete	27	82	42
contig1	11741	G	A	hete	33	87	42
contig1	11759	A	G	hete	18	85	43
contig1	11779	C	T	hete	15	75	42
contig1	11847	A	C	hete	14	58	53
contig1	11856	G	A	homo	58	64	53
contig1	11884	T	C	hete	27	70	55
contig1	11900	A	T	hete	46	78	56
contig1	12015	C	T	homo	88	98	49
contig1	12207	G	A	hete	24	68	46
contig1	12212	C	T	hete	13	67	46
contig1	12331	G	A	homo	33	36	42
contig1	12411	G	C	homo	32	34	44
contig1	12453	T	C	hete	9	32	45
contig1	12466	C	G	hete	27	44	47
contig1	12487	A	G	hete	16	58	51
contig1	12490	C	G	hete	10	60	52
contig1	12492	C	T	hete	26	60	52
contig1	12587	G	A	hete	29	93	53
contig1	12654	T	C	hete	14	73	49
contig1	12672	A	C	hete	34	73	45
contig1	12697	G	A	hete	42	85	46
contig1	12751	G	C	hete	38	73	48
contig1	12763	T	G	hete	33	87	48
contig1	12772	G	C	hete	21	90	48
contig1	12778	G	A	homo	73	94	47
contig1	12795	G	T	hete	21	110	48
contig1	12803	G	A	hete	41	107	48
contig1	12811	A	G	hete	25	107	48
contig1	12817	G	C	homo	86	106	48
contig1	12824	T	G	hete	22	98	48
contig1	12831	G	A	hete	33	95	48
contig1	12836	C	T	hete	13	94	47
contig1	12847	G	A	hete	31	88	47
contig1	12857	T	C	hete	18	59	45
contig1	12859	G	A	hete	7	58	44
contig1	12891	T	C	hete	49	82	44
contig1	12919	G	T	homo	46	63	43
contig1	12943	C	T	hete	16	74	44
contig1	12955	A	G	hete	40	73	44
contig1	12962	A	G	hete	28	74	44
contig1	13000	C	A	hete	12	62	44
contig1	13043	A	G	hete	9	44	41
contig1	13158	A	G	hete	10	24	44
contig1	13180	A	T	hete	11	30	44
contig1	13297	C	T	hete	16	47	35
contig1	13299	A	G	hete	20	46	35
contig1	13303	A	G	hete	14	46	35
contig1	13310	T	A	hete	14	46	35
contig1	13318	C	T	hete	16	45	34
contig1	13342	A	T	homo	43	44	36
contig1	13403	T	C	hete	18	55	48
contig1	13409	C	T	hete	15	54	49
contig1	13414	C	G	homo	39	49	50
contig1	13417	C	T	hete	14	47	50
contig1	13514	C	T	hete	18	83	52
contig1	13521	T	C	hete	23	86	52
contig1	13567	T	C	hete	22	74	50
contig1	13569	C	A	hete	16	74	50
contig1	13579	T	C	hete	37	73	49
contig1	13581	T	C	homo	63	72	48
contig1	13623	T	C	homo	76	79	51
contig1	13632	T	C	homo	45	83	55
contig1	13639	C	G	hete	37	85	51
contig1	13663	T	C	homo	92	95	49
contig1	13671	G	A	hete	18	106	48
contig1	13709	A	G	hete	45	108	43
contig1	13712	G	A	hete	44	108	43
contig1	13716	G	T	hete	31	109	43
contig1	13720	G	A	hete	42	108	43
contig1	13737	G	A	hete	55	117	43
contig1	13876	C	T	hete	19	125	56
contig1	13889	C	G	hete	62	118	56
contig1	13971	G	A	hete	25	117	54
contig1	13980	A	G	hete	91	118	54
contig1	13992	T	G	hete	21	120	53
contig1	14000	A	C	hete	44	112	53
contig1	14080	G	A	hete	37	96	53
contig1	14087	A	G	hete	51	97	51
contig1	14215	T	C	hete	13	80	54
contig1	14218	C	T	hete	31	79	54
contig1	14225	T	C	hete	45	80	56
contig1	14240	G	A	hete	13	84	56
contig1	14277	T	C	hete	59	94	58
contig1	14354	C	G	hete	47	110	57
contig1	14363	T	G	hete	26	112	57
contig1	14367	C	T	hete	24	108	57
contig1	14373	G	A	hete	53	108	57
contig1	14386	A	C	hete	28	109	57
contig1	14388	T	G	hete	28	108	56
contig1	14425	G	A	hete	17	106	56
contig1	14433	T	C	hete	32	111	55
contig1	14437	A	G	hete	35	111	55
contig1	14472	G	T	hete	24	108	55
contig1	14478	A	G	hete	24	107	55
contig1	14484	C	T	hete	20	102	55
contig1	14493	T	C	hete	30	95	55
contig1	14500	G	A	hete	13	88	55
contig1	14508	C	G	hete	23	84	55
contig1	14519	T	C	hete	35	81	55
contig1	14576	T	C	hete	38	80	55
contig1	14613	A	G	hete	34	88	51
contig1	14649	A	G	hete	57	76	48
contig1	14663	A	T	hete	31	71	47
contig1	14735	A	C	hete	21	42	44
contig1	14736	G	C	hete	26	41	44
contig1	14743	G	A	hete	19	46	45
contig1	14829	A	G	hete	15	61	51
contig1	14845	G	C	hete	31	61	50
contig1	14927	C	T	hete	26	66	45
contig1	14965	G	A	hete	18	72	38
contig1	14979	C	G	hete	19	85	42
contig1	15158	G	A	hete	36	72	49
contig1	15862	A	T	hete	16	69	52
contig1	15886	C	A	hete	15	75	55
contig1	15907	G	A	hete	21	70	54
contig1	15922	A	G	hete	62	76	54
contig1	15932	C	A	hete	27	77	55
contig1	15948	G	A	hete	9	80	55
contig1	15978	G	A	hete	20	82	54
contig1	15985	A	G	hete	20	85	54
contig1	16004	G	T	hete	62	89	54
contig1	16008	G	T	hete	26	86	54
contig1	16014	G	A	hete	29	93	54
contig1	16018	G	A	hete	15	94	54
contig1	16021	T	C	hete	49	91	54
contig1	16033	T	C	hete	36	91	54
contig1	16066	A	G	hete	23	81	57
contig1	16071	T	A	hete	12	81	58
contig1	16117	A	G	hete	9	78	57
contig1	16144	A	G	hete	25	96	58
contig1	16168	C	G	hete	59	96	59
contig1	16170	T	C	hete	23	99	59
contig1	16194	T	C	hete	19	91	59
contig1	16197	T	C	hete	19	90	59
contig1	16249	A	G	hete	24	95	58
contig1	16257	A	G	hete	24	92	58
contig1	16309	A	G	hete	24	92	52
contig1	16323	T	C	hete	25	92	51
contig1	16353	A	G	hete	28	105	51
contig1	16370	T	C	hete	28	106	51
contig1	16394	A	G	hete	31	113	52
contig1	16396	T	C	hete	37	112	52
contig1	16401	T	C	hete	32	114	52
contig1	16411	A	T	hete	32	121	53
contig1	16459	C	G	hete	31	140	57
contig1	16492	T	C	homo	126	134	56
contig1	16497	T	C	hete	14	135	53
contig1	16658	C	G	homo	78	84	47
contig1	16672	C	T	hete	29	112	48
contig1	16720	C	T	hete	28	121	55
contig1	16728	G	A	hete	41	122	55
contig1	16741	C	A	hete	35	109	57
contig1	16878	C	T	hete	34	135	52
contig1	16933	G	T	hete	30	138	53
contig1	16936	T	G	hete	34	137	53
contig1	16959	C	T	hete	85	120	57
contig1	17076	G	A	hete	41	126	47
contig1	17144	G	C	hete	35	128	48
contig1	17283	G	A	hete	22	72	51
contig1	17326	C	T	hete	18	73	48
contig1	17357	G	A	hete	19	68	47
contig1	17440	T	C	hete	34	73	52
contig1	17503	A	G	homo	74	76	50
contig1	17527	G	A	hete	12	75	50
contig1	17528	C	T	hete	15	74	49
contig1	17537	G	C	hete	26	76	49
contig1	17557	A	G	homo	73	75	47
contig1	17573	G	T	hete	20	67	44
contig1	17582	G	T	hete	13	61	42
contig1	17615	T	C	hete	32	64	39
contig1	17634	G	A	hete	18	66	39
contig1	17668	G	C	hete	33	68	37
contig1	17692	C	T	homo	65	65	37
contig1	17698	A	T	hete	10	65	38
contig1	17707	A	T	hete	44	68	40
contig1	17733	T	C	homo	75	76	43
contig1	17768	A	G	hete	14	77	49
contig1	17805	C	G	hete	20	88	55
contig1	17811	T	C	hete	12	89	56
contig1	17812	G	A	hete	19	88	56
contig1	18002	A	C	homo	33	42	29
contig1	18141	A	T	hete	11	15	38
contig1	18184	T	C	homo	19	20	37
contig1	18228	T	A	hete	13	27	36
contig1	18229	C	A	hete	13	27	36
contig1	18236	C	T	hete	7	28	35
contig1	18244	G	C	hete	11	28	37
contig1	18263	C	T	hete	13	27	36
contig1	18305	T	C	homo	19	19	32
contig1	18315	A	T	hete	10	20	32
contig1	18583	T	C	homo	56	64	49
contig1	18752	A	C	hete	28	55	41
contig1	18768	C	T	hete	41	51	42
contig1	18796	A	T	hete	29	51	43
contig1	18802	A	G	hete	9	53	44
contig1	18861	T	C	hete	20	50	48
contig1	18863	C	T	hete	11	49	47
contig1	18876	A	G	hete	12	50	49
contig1	18894	A	G	hete	8	39	52
contig1	18896	T	C	hete	8	29	51
contig1	19017	C	T	hete	7	32	45
contig1	19034	A	G	hete	6	35	43
contig1	19072	A	G	hete	20	30	44
contig1	19206	T	G	hete	11	39	39
contig1	19348	A	G	hete	7	42	46
contig1	19360	T	C	hete	18	40	47
contig1	19434	A	G	hete	10	34	49
contig1	19438	T	G	hete	10	33	49
contig1	19539	A	G	hete	7	29	53
contig1	19568	T	G	hete	14	36	52
contig1	19664	G	A	hete	22	55	54
contig1	19679	A	G	hete	30	53	55
contig1	19709	T	C	hete	19	42	58
contig1	19796	A	G	hete	30	69	57
contig1	19825	T	G	hete	29	68	55
contig1	20323	A	G	hete	20	63	42
contig1	20326	G	A	hete	35	64	42
contig1	20443	C	T	hete	13	47	39
contig1	20603	G	A	hete	14	42	34
contig1	20744	G	A	hete	25	44	56
contig1	21247	T	C	hete	18	41	60
contig1	22117	C	T	hete	26	47	60
contig1	23369	T	G	hete	26	49	60
contig1	23459	G	A	homo	37	46	60
contig1	23727	C	T	hete	23	36	60
contig1	24210	T	C	hete	23	46	60
contig1	26391	A	G	hete	21	32	60
contig1	26577	G	C	homo	24	28	60
contig1	26580	C	G	homo	27	31	60
contig1	26767	T	C	hete	31	43	60
contig1	27185	T	C	hete	25	47	60
contig1	27520	G	A	hete	31	53	60
contig1	28025	G	C	hete	13	38	59
contig1	28379	G	C	hete	13	28	60
contig1	28385	G	A	hete	12	28	60
contig1	28437	T	C	hete	20	39	60
contig1	28577	A	G	hete	23	41	60
contig1	28596	G	A	hete	19	39	60
contig1	28699	T	C	hete	18	39	60
contig1	28712	A	G	hete	18	42	60
contig1	28832	T	C	hete	26	48	60
contig1	29042	A	C	hete	31	57	60
contig1	29543	A	G	hete	31	54	60
contig1	29811	G	A	hete	19	37	60
contig1	32760	A	T	hete	32	64	60
contig1	32830	G	A	hete	19	52	60
contig1	33397	T	C	hete	26	55	60
contig1	33758	T	C	hete	20	42	60
contig1	34021	G	A	hete	22	47	60
contig1	34443	T	C	hete	31	58	60
contig1	34467	C	T	hete	27	53	60
contig1	34483	C	A	hete	22	49	60
contig1	34489	T	G	hete	25	47	60
contig1	34663	C	T	hete	25	60	60
contig1	35156	A	G	hete	27	48	60
contig1	35263	G	A	hete	30	54	60
contig1	35276	T	C	hete	32	50	60
contig1	35327	A	C	hete	27	50	60
contig1	37388	G	A	hete	23	40	60
contig1	39233	G	A	hete	8	44	60
contig1	39762	A	G	hete	36	48	60
contig1	39927	G	A	hete	36	55	60
contig1	40080	G	A	hete	23	50	60
contig1	40238	G	A	hete	27	51	60
contig1	41087	A	T	hete	22	42	60
contig1	41245	G	A	hete	9	22	59
contig1	41440	G	C	hete	20	39	60
contig1	41490	A	G	hete	21	39	60
contig1	41497	A	T	hete	19	37	60
contig1	41700	T	A	hete	17	35	60
contig1	42115	C	T	hete	15	35	60
contig1	42652	G	A	hete	11	31	60
contig1	42919	G	A	hete	14	30	60
contig1	43010	C	G	hete	24	39	60
contig1	43046	G	A	hete	18	38	60
contig1	43123	G	T	hete	18	45	60
contig1	43344	G	A	hete	21	52	60
contig1	43472	T	C	hete	25	61	60
contig1	43539	T	C	hete	19	54	60
contig1	43550	C	T	hete	30	57	60
contig1	43666	C	T	hete	28	55	60
contig1	43704	A	C	hete	25	55	60
contig1	43714	T	C	hete	26	59	60
contig1	43731	T	C	hete	26	58	60
contig1	43737	A	G	hete	25	57	60
contig1	43764	G	C	hete	27	54	60
contig1	43786	T	G	hete	26	53	60
contig1	43914	C	T	hete	31	54	60
contig1	43996	T	C	hete	15	56	57
contig1	44050	G	A	hete	20	39	60
contig1	44199	C	T	hete	17	51	60
contig1	44612	A	G	hete	30	52	60
contig1	45031	C	T	hete	18	47	60
contig1	45173	A	T	hete	31	71	60
contig1	45922	T	C	hete	15	35	60
contig1	46060	A	G	hete	22	40	60
contig1	46103	G	A	hete	12	37	60
contig1	46120	T	C	homo	35	36	60
contig1	46712	C	G	hete	15	54	60
contig1	47065	A	T	hete	19	43	60
contig1	47066	A	G	hete	19	43	60
contig1	47127	T	C	hete	18	41	60
contig1	47224	T	C	hete	20	44	60
contig1	47263	C	A	hete	23	55	60
contig1	47299	A	G	hete	32	66	60
contig1	47344	A	G	hete	34	67	60
contig1	47371	T	G	hete	32	66	60
contig1	47434	T	C	hete	32	62	60
contig1	47542	G	A	hete	30	60	60
contig1	47610	C	T	hete	30	63	60
contig1	47691	T	C	hete	36	59	60
contig1	47787	G	A	hete	27	54	60
contig1	48034	C	T	hete	18	37	60
contig1	48196	A	C	hete	24	50	60
contig1	48255	A	G	homo	26	34	60
contig1	48276	T	C	hete	10	37	60
contig1	48360	T	C	hete	22	42	60
contig1	48997	A	G	homo	36	38	60
contig1	49183	A	G	hete	12	36	60
contig1	49360	T	C	hete	16	34	60
contig1	49521	G	A	hete	9	24	60
contig1	49978	T	C	hete	5	34	60
contig1	50063	G	A	hete	14	39	60
contig1	50088	C	G	hete	14	37	60
contig1	50133	C	T	hete	9	31	60
contig1	50178	C	T	hete	11	31	60
contig1	50347	A	C	hete	19	50	60
contig1	50377	G	C	hete	19	48	60
contig1	50792	C	G	hete	20	36	60
contig1	50822	C	T	hete	17	36	60
contig1	51041	T	G	hete	16	47	60
contig1	51163	A	G	hete	28	55	60
contig1	51441	T	A	hete	32	62	60
contig1	51522	A	G	hete	34	60	60
contig1	52464	G	A	hete	12	26	60
contig1	52624	G	C	hete	23	52	60
contig1	52637	A	G	hete	25	52	60
contig1	52654	G	A	hete	25	54	60
contig1	52880	A	G	hete	24	48	60
contig1	52888	C	T	hete	9	47	60
contig1	52904	C	G	hete	9	41	60
contig1	53095	G	T	hete	9	50	60
contig1	53398	A	G	hete	32	48	60
contig1	53428	G	A	hete	20	44	60
contig1	53534	C	A	hete	12	47	60
contig1	53537	A	G	hete	15	48	60
contig1	53702	G	A	hete	25	47	60
contig1	53871	A	G	hete	10	49	60
contig1	53982	G	T	hete	14	54	60
contig1	54045	G	A	hete	17	50	60
contig1	54333	T	G	hete	9	42	60
contig1	54337	A	G	hete	9	42	60
contig1	54344	C	T	hete	8	41	60
contig1	54380	A	G	hete	7	37	60
contig1	54528	C	T	hete	11	37	60
contig1	54608	G	A	hete	8	41	60
contig1	54611	A	G	hete	10	42	60
contig1	54633	C	T	hete	10	39	60
contig1	54642	C	T	hete	9	36	60
contig1	54710	A	G	hete	12	36	60
contig1	54743	G	A	hete	25	37	60
contig1	54850	G	T	hete	5	24	60
contig1	54927	C	T	hete	5	13	60
contig1	55031	A	G	hete	3	11	57
contig1	55034	A	G	hete	3	11	57
contig1	55222	A	G	hete	20	22	60
contig1	55251	G	T	hete	13	25	60
contig1	55284	T	C	hete	8	26	60
contig1	55289	C	T	hete	7	27	60
contig1	55345	C	T	hete	5	32	60
contig1	55354	G	A	hete	6	32	60
contig1	55725	T	C	hete	5	35	60
contig1	55835	A	G	hete	5	30	60
contig1	55897	T	A	hete	8	34	60
contig1	55915	G	A	hete	19	30	60
contig1	55943	T	C	hete	8	35	60
contig1	55979	C	T	hete	9	33	60
contig1	55991	C	A	hete	7	34	60
contig1	56003	C	T	hete	19	33	60
contig1	56152	G	A	hete	19	41	60
contig1	56156	T	C	hete	11	42	60
contig1	56252	A	C	hete	12	51	60
contig1	56274	A	G	hete	9	51	60
contig1	56409	G	C	hete	11	48	60
contig1	56463	G	C	hete	13	43	60
contig1	56660	G	C	hete	23	47	60
contig1	56917	T	C	hete	6	42	60
contig1	57162	A	G	hete	10	49	60
contig1	57183	T	C	hete	10	51	60
contig1	57312	A	G	hete	12	42	60
contig1	57315	T	C	hete	29	41	60
contig1	57483	T	C	hete	13	53	60
contig1	57531	A	G	hete	14	47	60
contig1	57600	C	T	hete	15	53	60
contig1	57615	G	C	hete	41	50	60
contig1	57627	A	T	hete	14	52	60
contig1	57655	G	A	hete	12	53	60
contig1	57672	A	G	hete	13	52	60
contig1	57791	C	T	hete	17	53	60
contig1	57798	A	T	hete	17	53	60
contig1	57854	G	A	hete	20	41	60
contig1	57902	A	G	homo	36	51	60
contig1	57933	G	A	hete	14	54	60
contig1	57937	T	C	hete	14	55	60
contig1	57951	T	C	hete	31	57	60
contig1	57969	T	G	hete	10	56	60
contig1	57999	A	T	hete	10	58	60
contig1	58036	C	T	hete	30	48	60
contig1	58224	G	C	hete	10	47	60
contig1	58280	T	G	hete	11	57	60
contig1	58312	C	T	homo	54	57	60
contig1	58365	C	T	hete	13	56	60
contig1	58372	A	G	hete	14	58	60
contig1	58391	T	C	hete	11	50	60
contig1	58414	C	G	hete	12	47	60
contig1	58434	G	A	hete	13	52	60
contig1	58450	A	C	hete	15	44	60
contig1	58500	C	T	hete	12	50	60
contig1	58539	G	C	hete	15	50	60
contig1	58583	A	G	hete	12	46	60
contig1	58602	C	T	hete	10	43	60
contig1	58608	T	C	hete	11	41	60
contig1	58615	C	T	hete	22	41	60
contig1	58735	T	C	hete	6	30	60
contig1	58750	T	C	hete	9	36	60
contig1	58821	C	A	hete	13	51	60
contig1	58868	C	T	hete	12	54	60
contig1	58899	T	C	hete	14	53	60
contig1	58905	T	C	hete	12	50	60
contig1	58917	T	C	hete	12	56	60
contig1	58953	T	C	hete	27	49	60
contig1	59007	T	G	hete	7	36	60
contig1	59034	C	T	hete	22	42	60
contig1	59112	A	G	hete	8	43	60
contig1	59160	T	C	hete	10	42	60
contig1	59295	T	G	hete	8	44	60
contig1	59397	T	C	homo	35	37	60
contig1	59484	G	C	hete	14	37	60
contig1	59488	T	G	homo	38	39	60
contig1	59586	G	C	hete	13	44	60
contig1	59740	A	C	hete	8	40	60
contig1	59764	G	T	hete	11	46	60
contig1	59767	T	G	hete	11	45	60
contig1	59786	T	C	hete	29	41	60
contig1	59944	A	C	hete	12	46	60
contig1	59965	G	A	hete	12	49	60
contig1	59971	A	G	hete	14	48	60
contig1	59998	A	G	hete	12	46	60
contig1	60119	A	G	hete	5	37	60
contig1	60120	T	C	hete	4	37	60
contig1	60214	C	G	hete	11	52	60
contig1	60319	C	G	hete	31	46	60
contig1	60338	C	T	hete	20	42	60
contig1	60394	A	T	hete	11	52	60
contig1	60421	A	C	hete	11	54	60
contig1	60535	T	G	hete	9	45	60
contig1	60544	A	G	hete	32	44	60
contig1	60613	C	T	hete	11	44	60
contig1	60637	A	G	hete	11	44	60
contig1	60694	A	G	hete	13	46	60
contig1	60706	A	G	homo	47	48	60
contig1	60736	C	G	hete	37	52	60
contig1	60763	C	T	hete	11	48	60
contig1	60802	A	G	hete	12	46	60
contig1	61022	G	A	hete	13	52	60
contig1	61030	G	A	hete	13	49	60
contig1	61037	A	G	hete	13	47	60
contig1	61042	C	G	hete	12	48	60
contig1	61059	A	G	hete	11	46	60
contig1	61081	A	C	hete	9	43	60
contig1	61088	A	G	hete	9	43	60
contig1	61093	T	C	hete	9	42	60
contig1	61129	T	C	hete	9	48	60
contig1	61147	C	A	hete	8	50	60
contig1	61224	A	G	hete	11	54	60
contig1	61234	T	C	hete	12	56	60
contig1	61323	C	T	hete	6	41	60
contig1	61416	T	G	hete	34	49	60
contig1	61488	T	C	hete	12	53	60
contig1	61542	G	A	hete	11	47	60
contig1	61578	C	G	hete	12	49	60
contig1	61662	G	C	hete	14	49	60
contig1	61702	A	G	hete	11	45	60
contig1	61717	C	A	hete	10	43	60
contig1	61731	G	C	hete	13	46	60
contig1	61746	C	A	hete	9	45	60
contig1	61818	A	G	hete	9	56	60
contig1	61899	T	A	hete	13	53	60
contig1	61913	A	G	hete	7	54	60
contig1	61943	C	G	hete	10	53	60
contig1	61958	A	G	hete	10	49	60
contig1	61963	T	C	hete	13	49	60
contig1	61966	C	A	hete	9	48	60
contig1	61968	C	G	hete	25	48	60
contig1	61999	C	T	hete	10	42	60
contig1	62017	A	T	hete	9	40	60
contig1	62021	G	A	hete	23	42	60
contig1	62025	G	T	hete	9	43	60
contig1	62060	G	A	hete	21	32	60
contig1	62067	C	T	hete	23	31	60
contig1	62085	T	C	hete	21	29	60
contig1	62103	C	T	hete	26	35	60
contig1	62307	G	T	homo	33	41	60
contig1	62519	T	C	hete	5	39	60
contig1	62521	C	T	hete	17	39	60
contig1	62607	A	G	hete	11	43	60
contig1	62612	G	A	hete	11	42	60
contig1	62629	G	A	hete	10	40	60
contig1	62651	C	T	hete	7	34	60
contig1	62663	G	T	hete	14	33	60
contig1	62679	G	C	hete	8	30	60
contig1	62680	T	G	hete	12	30	60
contig1	62688	G	A	hete	11	30	60
contig1	62882	T	C	hete	21	31	60
contig1	62891	C	T	hete	7	32	60
contig1	62921	G	C	hete	8	34	60
contig1	62987	T	C	hete	9	37	60
contig1	63026	T	C	hete	11	47	60
contig1	63206	A	G	hete	10	43	60
contig1	63492	G	A	hete	8	41	60
contig1	63510	A	C	hete	9	44	60
contig1	63531	T	C	hete	9	48	60
contig1	63606	C	T	hete	12	46	60
contig1	63617	A	G	hete	33	41	60
contig1	63622	A	G	hete	18	39	60
contig1	63636	G	A	hete	10	35	60
contig1	63644	G	T	hete	9	36	60
contig1	63768	G	A	hete	25	37	60
contig1	63785	T	A	hete	27	41	60
contig1	63792	C	T	hete	5	41	60
contig1	63834	A	G	hete	24	44	60
contig1	63948	A	G	hete	28	43	60
contig1	63960	T	C	hete	19	40	60
contig1	63988	T	G	hete	24	40	60
contig1	64000	G	A	hete	18	37	60
contig1	64187	C	G	hete	6	33	60
contig1	64218	T	C	hete	5	31	60
contig1	64247	G	A	hete	7	27	60
contig1	64399	T	G	hete	4	29	60
contig1	64428	C	T	hete	18	37	60
contig1	64438	G	C	hete	21	38	60
contig1	64443	C	T	hete	21	38	60
contig1	64461	A	G	hete	6	36	60
contig1	64464	T	G	hete	6	36	60
contig1	64608	T	G	hete	4	24	60
contig1	64649	A	C	hete	4	27	60
contig1	64672	T	C	hete	19	29	60
contig1	64714	C	T	hete	14	28	60
contig1	64809	A	G	hete	4	10	59
contig1	64814	C	G	hete	4	10	59
contig1	64844	A	G	hete	2	14	60
contig1	64880	A	G	hete	15	21	60
contig1	64892	G	T	hete	12	22	60
contig1	64896	G	T	hete	4	23	60
contig1	64957	A	C	hete	24	35	60
contig1	65021	G	C	hete	20	30	60
contig1	65146	C	T	hete	18	39	60
contig1	65200	T	C	hete	17	31	60
contig1	65255	C	A	hete	4	36	60
contig1	65335	C	T	hete	20	28	60
contig1	65581	A	G	hete	5	32	60
contig1	65587	A	G	hete	14	32	60
contig1	65592	G	A	hete	10	34	60
contig1	65605	A	G	hete	6	35	60
contig1	65638	C	T	hete	7	30	60
contig1	65705	T	C	hete	3	27	60
contig1	65740	A	T	hete	4	26	60
contig1	65785	C	G	hete	24	30	60
contig1	65805	A	G	hete	7	32	60
contig1	65817	A	G	hete	6	31	60
contig1	65886	T	C	hete	16	41	60
contig1	65890	T	C	hete	11	41	60
contig1	65898	T	C	hete	17	42	60
contig1	65929	A	G	hete	18	43	60
contig1	65943	G	A	hete	12	40	60
contig1	65948	A	G	hete	30	41	60
contig1	65965	G	A	hete	15	46	60
contig1	65969	T	A	hete	33	47	60
contig1	65985	T	C	hete	14	52	60
contig1	66102	T	C	hete	31	44	60
contig1	66142	G	T	hete	5	36	60
contig1	66150	T	C	hete	20	39	60
contig1	66174	C	A	hete	11	35	60
contig1	66202	A	G	hete	31	42	60
contig1	66212	T	C	hete	10	43	60
contig1	66255	C	T	hete	12	49	60
contig1	66285	G	C	hete	10	51	60
contig1	66293	T	C	hete	10	50	60
contig1	66296	G	A	hete	35	51	60
contig1	66316	A	G	hete	11	45	59
contig1	66322	A	G	hete	11	44	59
contig1	66327	T	G	hete	9	44	59
contig1	66364	G	A	hete	7	41	59
contig1	66374	C	T	hete	9	40	59
contig1	66384	T	A	hete	7	40	60
contig1	66388	T	C	hete	20	41	60
contig1	66404	C	A	hete	11	47	60
contig1	66433	G	C	hete	13	45	60
contig1	66457	G	T	hete	11	43	60
contig1	66511	C	G	hete	24	56	60
contig1	66531	G	A	hete	15	54	60
contig1	66540	G	A	hete	22	50	60
contig1	66576	T	C	hete	12	55	60
contig1	66645	A	C	hete	13	48	60
contig1	66666	T	C	hete	12	44	60
contig1	66729	T	C	hete	11	41	60
contig1	66894	G	A	hete	7	38	60
contig1	66908	C	T	hete	8	39	60
contig1	66909	C	T	hete	24	41	60
contig1	66922	G	A	hete	11	43	60
contig1	66970	A	G	hete	9	43	60
contig1	66984	C	A	hete	7	37	60
contig1	67002	T	C	hete	8	36	60
contig1	67065	A	G	hete	10	36	60
contig1	67090	C	T	hete	9	31	60
contig1	67227	G	A	hete	9	40	60
contig1	67236	A	C	hete	5	41	60
contig1	67250	C	G	homo	35	38	60
contig1	67346	G	A	hete	7	40	60
contig1	67376	A	G	hete	7	43	60
contig1	67471	C	T	hete	7	46	60
contig1	67515	A	C	hete	8	45	60
contig1	67523	T	C	hete	6	45	60
contig1	67575	G	A	hete	8	44	60
contig1	67594	T	C	hete	31	41	60
contig1	67676	A	G	hete	8	46	60
contig1	67729	T	C	hete	29	42	60
contig1	67733	G	A	hete	8	43	60
contig1	67760	G	A	hete	10	42	60
contig1	67791	C	A	hete	8	34	60
contig1	67811	T	A	hete	7	33	60
contig1	67856	T	C	hete	7	36	60
contig1	67860	A	G	hete	7	37	60
contig1	68027	G	T	hete	7	25	60
contig1	68045	G	A	hete	7	28	60
contig1	68090	A	G	hete	7	35	60
contig1	68150	G	A	hete	12	27	60
contig1	68183	A	G	hete	3	27	60
contig1	68342	C	G	hete	4	18	60
contig1	68466	T	C	hete	18	27	60
contig1	68476	A	T	hete	5	29	60
contig1	68520	T	C	hete	8	34	60
contig1	68626	A	G	hete	11	43	59
contig1	68635	A	G	hete	19	44	59
contig1	68647	A	G	hete	12	48	59
contig1	68665	A	G	hete	13	45	59
contig1	68686	A	G	hete	13	49	59
contig1	68701	C	G	hete	35	45	59
contig1	68704	A	G	hete	12	46	59
contig1	68710	T	C	hete	10	50	59
contig1	68721	T	A	hete	10	39	60
contig1	68722	T	C	hete	30	39	60
contig1	68774	G	A	hete	10	44	60
contig1	68828	G	A	hete	10	41	60
contig1	68947	G	C	hete	10	30	60
contig1	69001	C	T	hete	9	32	60
contig1	69013	C	T	hete	10	32	60
contig1	69016	T	C	hete	10	32	60
contig1	69030	T	C	hete	11	35	60
contig1	69043	T	C	hete	10	36	60
contig1	69064	T	G	hete	28	34	60
contig1	69119	A	G	hete	8	30	60
contig1	69160	G	A	hete	6	25	60
contig1	69238	T	C	hete	5	25	60
contig1	69335	A	C	hete	20	26	60
contig1	69556	A	G	hete	4	16	60
contig1	69602	C	G	hete	4	17	60
contig1	69721	G	A	hete	15	22	60
contig1	69736	T	C	hete	4	19	60
contig1	69764	A	C	hete	7	22	60
contig1	69769	A	T	hete	7	19	60
contig1	69774	T	C	hete	7	19	60
contig1	69783	T	G	hete	7	21	60
contig1	69789	A	G	hete	7	23	60
contig1	69811	G	A	hete	7	26	60
contig1	69817	A	G	hete	6	28	60
contig1	69833	A	G	hete	5	28	60
contig1	69845	C	T	hete	5	29	60
contig1	69941	T	C	hete	9	37	60
contig1	69968	C	G	hete	28	39	60
contig1	70102	A	G	hete	8	58	60
contig1	70210	T	C	hete	17	60	60
contig1	70222	C	T	hete	15	61	60
contig1	70263	C	T	hete	27	56	60
contig1	70423	G	A	hete	13	54	60
contig1	70429	A	G	hete	15	56	60
contig1	70503	T	C	hete	13	58	60
contig1	70516	C	T	hete	14	58	60
contig1	70525	A	G	hete	14	57	60
contig1	70535	C	T	hete	13	52	60
contig1	70537	C	T	hete	13	51	60
contig1	70804	T	C	hete	10	55	60
contig1	70825	A	G	hete	12	62	60
contig1	70908	T	C	hete	9	46	60
contig1	70934	A	G	hete	9	50	60
contig1	71016	A	G	hete	18	58	60
contig1	71088	G	A	hete	15	54	60
contig1	71211	T	C	hete	31	47	60
contig1	71294	T	C	hete	8	39	60
contig1	71354	G	A	hete	8	37	60
contig1	71364	T	C	hete	9	35	60
contig1	71506	A	T	hete	3	9	60
contig1	71509	T	C	hete	3	9	60
contig1	71577	A	T	hete	3	13	60
contig1	71740	A	C	hete	3	24	60
contig1	71755	G	T	hete	5	29	60
contig1	71813	A	G	hete	5	23	60
contig1	71944	A	G	hete	4	30	60
contig1	72012	A	G	hete	6	37	60
contig1	72034	A	G	hete	7	35	59
contig1	72045	C	T	hete	7	33	59
contig1	72056	T	C	hete	7	35	59
contig1	72072	G	T	hete	6	33	58
contig1	72093	T	C	hete	9	33	57
contig1	72102	C	T	hete	9	39	57
contig1	72108	T	A	hete	7	37	57
contig1	72140	C	G	hete	10	41	57
contig1	72232	G	A	hete	7	38	57
contig1	72375	T	C	hete	20	32	49
contig1	72423	C	T	hete	29	45	53
contig1	72532	G	A	hete	6	38	60
contig1	72561	T	C	hete	5	37	60
contig1	72567	T	C	hete	5	36	60
contig1	72620	C	T	hete	28	39	60
contig1	73046	G	A	hete	9	39	60
contig1	73055	T	C	hete	10	39	60
contig1	73063	T	C	hete	10	37	60
contig1	73067	A	G	hete	10	38	60
contig1	73076	T	G	hete	10	40	60
contig1	73115	G	A	hete	13	46	60
contig1	73141	A	G	hete	13	51	60
contig1	73153	A	G	hete	13	53	60
contig1	73188	G	A	hete	11	50	60
contig1	73190	T	C	hete	12	52	60
contig1	73201	C	T	hete	14	51	60
contig1	73224	T	C	hete	17	52	60
contig1	73254	G	A	hete	18	47	60
contig1	73261	A	G	hete	17	49	60
contig1	73299	A	G	hete	17	47	60
contig1	73313	C	T	hete	15	49	60
contig1	73365	T	C	hete	11	42	60
contig1	73372	T	C	hete	12	42	60
contig1	73410	C	T	hete	21	43	60
contig1	73473	A	C	hete	15	48	60
contig1	73477	A	G	hete	15	50	60
contig1	73481	A	G	hete	16	52	60
contig1	73486	T	C	hete	16	54	60
contig1	73493	A	G	hete	15	56	60
contig1	73539	T	C	hete	11	54	60
contig1	73546	A	T	hete	12	55	60
contig1	73562	C	T	hete	29	59	60
contig1	73633	G	A	hete	12	53	60
contig1	73648	T	C	hete	9	45	60
contig1	73665	G	C	hete	42	50	60
contig1	73713	T	C	hete	32	41	60
contig1	73727	C	T	hete	7	35	60
contig1	73942	A	G	hete	11	42	60
contig1	73962	G	A	hete	26	43	60
contig1	73979	C	T	hete	11	43	60
contig1	73998	A	G	hete	10	46	60
contig1	74011	A	G	hete	13	49	60
contig1	74051	A	C	hete	13	52	60
contig1	74077	C	T	hete	10	42	60
contig1	74089	C	T	hete	9	39	60
contig1	74110	C	A	hete	8	37	60
contig1	74142	A	G	hete	18	34	57
contig1	74165	G	A	hete	18	35	57
contig1	74175	G	A	hete	8	37	57
contig1	74208	A	G	hete	9	42	57
contig1	74242	A	G	hete	13	49	58
contig1	74256	A	G	hete	13	50	57
contig1	74290	C	A	hete	14	58	58
contig1	74372	C	T	hete	9	47	57
contig1	74467	G	C	hete	9	43	55
contig1	74499	A	T	hete	9	45	54
contig1	74505	G	A	hete	8	44	56
contig1	74514	A	G	hete	12	48	56
contig1	74518	G	A	hete	12	47	56
contig1	74535	C	A	hete	10	45	57
contig1	74555	G	A	hete	8	44	60
contig1	74562	G	A	hete	9	44	60
contig1	74568	T	C	hete	8	43	60
contig1	74579	C	G	hete	29	43	60
contig1	74625	G	A	hete	12	46	60
contig1	74646	A	G	hete	12	43	60
contig1	74663	C	T	hete	10	44	60
contig1	74690	A	C	hete	10	40	60
contig1	74698	G	A	hete	9	41	60
contig1	74710	A	G	hete	8	39	60
contig1	74731	A	G	hete	10	43	60
contig1	74765	G	T	hete	7	39	60
contig1	74943	T	C	hete	11	36	60
contig1	74959	T	A	hete	9	37	60
contig1	74973	T	C	hete	9	36	60
contig1	74979	A	C	hete	10	36	60
contig1	74995	C	T	hete	8	37	60
contig1	75005	C	T	hete	9	39	60
contig1	75115	C	T	hete	10	40	60
contig1	75136	C	T	hete	10	39	60
contig1	75146	T	C	hete	10	37	60
contig1	75202	A	C	hete	7	37	60
contig1	75216	T	C	hete	6	38	60
contig1	75222	A	G	hete	8	39	60
contig1	75228	T	C	hete	8	36	60
contig1	75361	T	C	hete	19	55	60
contig1	75369	G	A	hete	17	53	60
contig1	75482	A	G	hete	10	48	60
contig1	75500	T	C	hete	10	49	60
contig1	75505	C	T	hete	9	43	60
contig1	75514	A	G	hete	11	44	60
contig1	75535	C	T	hete	11	48	60
contig1	75540	C	G	hete	12	47	60
contig1	75686	A	G	hete	6	52	60
contig1	75818	C	G	homo	36	42	60
contig1	75937	T	C	hete	38	52	60
contig1	75994	T	C	hete	8	47	60
contig1	76003	A	G	hete	9	49	60
contig1	76070	G	A	hete	8	41	60
contig1	76249	T	C	hete	10	36	60
contig1	76288	C	G	hete	11	38	60
contig1	76441	T	C	hete	12	60	60
contig1	76489	C	T	hete	8	47	60
contig1	76538	G	A	hete	9	47	60
contig1	76591	A	C	hete	13	51	60
contig1	76600	G	A	hete	17	53	60
contig1	76612	C	G	hete	17	50	60
contig1	76628	G	A	hete	16	48	60
contig1	76646	G	A	hete	16	54	60
contig1	76655	T	C	hete	17	53	60
contig1	76670	A	C	hete	14	54	60
contig1	76735	C	T	hete	7	44	59
contig1	76799	C	T	hete	6	40	60
contig1	76863	A	C	hete	9	42	60
contig1	76927	G	A	hete	7	45	60
contig1	76965	T	C	hete	16	57	60
contig1	76979	C	T	hete	17	56	60
contig1	76987	A	T	hete	16	54	60
contig1	77011	A	G	hete	16	53	60
contig1	77026	C	T	hete	15	51	60
contig1	77050	T	C	hete	17	50	60
contig1	77121	C	T	hete	9	28	60
contig1	77197	A	C	hete	15	41	60
contig1	77224	T	C	hete	18	52	60
contig1	77232	G	A	hete	14	48	60
contig1	77243	A	G	hete	13	46	60
contig1	77307	T	C	hete	7	42	60
contig1	77322	T	C	hete	10	40	60
contig1	77337	T	C	hete	10	39	60
contig1	77343	C	A	hete	10	38	60
contig1	77345	C	T	hete	10	37	60
contig1	77410	A	G	hete	10	37	60
contig1	77527	C	T	hete	17	56	60
contig1	77578	C	T	hete	14	57	60
contig1	77653	G	A	hete	11	50	60
contig1	77968	T	C	hete	13	65	60
contig1	78028	A	T	hete	7	61	60
contig1	78088	A	G	hete	12	59	60
contig1	78118	T	C	hete	15	61	60
contig1	78259	A	G	hete	10	58	60
contig1	78376	A	G	hete	16	57	60
contig1	78383	C	T	hete	15	56	60
contig1	78403	G	A	hete	17	66	60
contig1	78456	G	A	hete	14	62	60
contig1	78645	G	A	hete	15	39	60
contig1	78680	C	A	hete	14	40	60
contig1	78708	A	G	hete	12	42	60
contig1	78783	G	A	hete	14	49	60
contig1	78840	G	A	hete	14	48	60
contig1	78888	T	C	hete	9	41	60
contig1	78905	A	T	homo	30	33	60
contig1	78915	A	G	hete	12	34	60
contig1	78928	C	G	hete	10	35	60
contig1	78937	G	A	hete	10	34	60
contig1	78940	A	G	hete	10	34	60
contig1	78967	A	G	hete	11	39	60
contig1	78992	T	C	hete	13	42	59
contig1	78999	C	T	hete	13	39	59
contig1	79005	T	C	hete	13	40	59
contig1	79267	A	T	hete	9	18	60
contig1	79326	C	T	hete	8	25	60
contig1	79330	T	C	hete	10	25	60
contig1	79335	C	T	hete	9	25	60
contig1	79357	C	T	hete	8	23	60
contig1	79365	C	T	hete	7	23	60
contig1	79380	C	T	hete	8	22	60
contig1	79386	C	T	hete	6	19	60
contig1	79422	C	T	hete	6	24	60
contig1	79444	G	A	hete	14	21	60
contig1	79554	C	A	hete	7	32	60
contig1	79645	C	T	hete	10	41	60
contig1	79665	T	C	hete	14	38	60
contig1	79739	G	A	hete	10	32	60
contig1	79864	C	T	hete	11	42	60
contig1	79874	A	T	hete	9	43	60
contig1	79903	T	C	hete	10	36	60
contig1	79909	T	G	hete	10	37	60
contig1	79911	A	G	hete	10	37	60
contig1	79950	A	G	hete	12	45	60
contig1	80137	C	T	hete	4	33	60
contig1	80485	C	T	hete	5	26	59
contig1	80803	G	A	hete	23	28	60
contig1	80861	T	G	hete	4	27	60
contig1	80884	G	C	hete	4	22	60
contig1	81169	C	T	hete	4	30	60
contig1	81235	G	T	hete	4	32	60
contig1	81404	A	G	hete	8	50	60
contig1	81488	G	C	hete	25	53	60
contig1	81496	C	T	hete	22	52	60
contig1	81573	T	C	hete	7	47	60
contig1	81597	G	A	hete	5	48	60
contig1	81606	G	A	hete	6	50	60
contig1	81673	A	G	hete	17	44	60
contig1	81941	G	A	hete	10	51	60
contig1	82108	T	C	hete	9	52	60
contig1	82269	T	C	hete	4	27	60
contig1	82437	C	T	hete	7	35	60
contig1	82497	C	T	hete	6	31	60
contig1	82548	C	T	hete	4	26	60
contig1	82566	C	G	hete	6	27	60
contig1	82737	A	G	hete	7	37	60
contig1	82741	G	C	hete	16	39	60
contig1	82745	T	G	hete	22	39	60
contig1	82772	C	T	hete	6	31	60
contig1	82776	G	A	hete	8	30	60
contig1	82865	G	T	hete	6	38	60
contig1	82879	A	G	hete	23	35	60
contig1	82961	A	G	hete	10	42	60
contig1	82981	A	G	hete	24	37	60
contig1	82988	G	A	hete	15	36	60
contig1	82990	T	C	hete	7	35	60
contig1	83011	C	A	hete	13	39	60
contig1	83060	C	G	hete	12	43	60
contig1	83145	T	C	hete	8	45	60
contig1	83252	T	C	hete	19	48	60
contig1	83297	A	C	hete	16	43	60
contig1	83303	T	C	hete	32	41	60
contig1	83327	G	A	hete	11	40	60
contig1	83340	A	T	hete	10	37	60
contig1	83433	G	T	hete	26	54	60
contig1	83466	C	T	hete	15	50	60
contig1	83507	A	T	hete	46	55	60
contig1	83521	T	C	hete	13	50	60
contig1	83560	T	G	hete	15	61	60
contig1	83599	T	C	hete	15	52	60
contig1	83649	C	T	hete	11	37	59
contig1	83909	T	G	hete	5	24	60
contig1	83942	G	A	hete	7	28	60
contig1	84047	C	T	hete	16	29	60
contig1	84081	A	G	hete	4	25	60
contig1	84364	A	G	hete	8	30	60
contig1	84368	A	G	hete	8	30	60
contig1	84375	A	G	hete	7	30	60
contig1	84400	T	C	hete	19	29	60
contig1	84436	A	G	hete	7	34	60
contig1	84463	T	C	hete	6	34	60
contig1	84465	T	C	hete	6	34	60
contig1	84477	A	G	hete	6	33	60
contig1	84738	T	C	hete	28	47	60
contig1	84746	G	A	hete	27	44	60
contig1	84945	G	T	hete	27	41	60
contig1	84951	C	A	hete	28	46	60
contig1	84959	G	A	hete	30	47	60
contig1	85267	T	C	hete	22	41	60
contig1	86368	T	C	hete	42	57	60
contig1	86444	T	C	hete	44	57	60
contig1	86998	A	T	hete	31	54	60
contig1	87211	G	A	hete	24	32	60
contig1	87213	C	T	hete	23	33	60
contig1	87224	A	C	hete	30	35	60
contig1	87271	C	T	hete	27	41	60
contig1	87322	G	A	hete	29	43	60
contig1	88191	C	G	hete	33	43	60
contig1	88344	C	T	hete	29	40	60
contig1	89043	G	C	hete	17	33	60
contig1	89104	T	C	hete	17	28	60
contig1	89494	A	G	hete	27	42	60
contig1	89529	C	A	hete	13	35	60
contig1	89531	C	G	hete	19	35	60
contig1	89691	G	A	hete	43	58	60
contig1	89780	G	T	hete	33	51	60
contig1	89825	C	G	hete	29	42	60
contig1	89916	A	G	hete	33	43	60
contig1	89943	C	G	hete	35	47	60
contig1	90292	T	C	hete	25	29	60
contig1	90304	C	T	hete	23	28	60
contig1	90321	T	C	hete	22	28	60
contig1	90411	C	T	hete	25	34	60
contig1	90535	T	C	hete	7	10	60
contig1	90620	G	C	hete	11	18	60
contig1	90883	C	T	hete	35	40	60
contig1	90939	T	C	hete	34	40	60
contig1	91031	C	A	hete	35	52	60
contig1	91330	T	C	hete	31	40	60
contig1	91405	A	G	hete	27	35	60
contig1	91561	A	G	hete	26	35	60
contig1	92069	C	T	hete	41	50	60
contig1	92452	G	A	hete	20	36	60
contig1	92826	A	G	hete	10	16	60
contig1	93187	T	C	hete	8	12	60
contig1	93194	C	T	hete	8	13	60
contig1	93889	C	A	hete	14	27	60
contig1	93942	T	C	hete	8	29	60
contig1	93945	G	A	hete	8	29	60
contig1	94044	A	G	hete	8	36	60
contig1	94057	G	A	hete	9	39	60
contig1	94077	C	T	hete	11	46	60
contig1	94084	G	C	hete	11	45	60
contig1	94094	C	T	hete	9	43	60
contig1	94119	G	A	hete	11	45	60
contig1	94130	C	T	hete	11	45	60
contig1	94341	A	C	hete	20	41	60
contig1	94369	T	G	hete	10	38	60
contig1	94432	G	C	hete	11	27	60
contig1	94458	A	T	hete	9	25	60
contig1	94472	G	A	hete	8	21	60
contig1	94535	C	A	hete	13	41	60
contig1	94545	T	G	hete	12	41	60
contig1	94549	T	C	hete	13	41	60
contig1	94591	G	A	hete	8	36	60
contig1	94645	A	G	hete	5	25	59
contig1	94698	A	G	hete	11	20	60
contig1	94741	G	T	hete	7	23	60
contig1	94748	A	T	hete	7	24	60
contig1	94761	T	C	hete	8	29	60
contig1	94831	T	C	hete	9	38	60
contig1	94910	T	G	hete	6	43	60
contig1	95150	A	G	hete	8	41	60
contig1	95163	A	G	hete	8	43	60
contig1	95186	A	C	hete	9	48	60
contig1	95213	A	G	hete	32	41	60
contig1	95237	T	C	hete	9	41	60
contig1	95268	A	C	hete	5	39	60
contig1	95271	T	C	hete	5	39	60
contig1	95354	C	A	hete	4	22	60
contig1	95359	T	G	hete	4	21	60
contig1	95425	G	A	hete	18	31	60
contig1	95436	A	G	hete	7	30	60
contig1	95456	A	C	hete	7	30	60
contig1	95480	T	C	hete	6	30	60
contig1	95492	G	A	hete	5	23	60
contig1	95576	T	C	hete	5	16	60
contig1	95866	G	A	hete	4	19	60
contig1	95904	T	C	hete	4	17	59
contig1	95954	A	G	hete	4	21	59
contig1	95980	A	G	hete	4	17	59
contig1	96163	A	C	hete	8	31	60
contig1	96165	T	C	hete	8	33	60
contig1	96261	C	T	hete	6	40	60
contig1	96286	A	G	hete	7	43	60
contig1	96432	A	G	hete	5	36	60
contig1	96439	A	T	hete	9	39	60
contig1	96443	T	C	hete	5	40	60
contig1	96523	T	C	homo	50	52	60
contig1	96554	T	C	hete	10	48	60
contig1	96561	C	T	hete	9	44	60
contig1	96581	C	G	hete	9	46	60
contig1	96655	G	C	hete	10	46	60
contig1	96709	T	C	hete	12	50	60
contig1	96718	T	C	hete	14	51	60
contig1	96744	G	A	hete	21	53	60
contig1	96832	G	A	hete	10	40	60
contig1	96864	C	G	hete	11	40	60
contig1	96984	A	G	hete	19	48	60
contig1	97038	A	G	hete	15	44	60
contig1	97047	C	T	hete	13	41	60
contig1	97131	A	G	hete	14	44	60
contig1	97246	G	A	hete	10	51	60
contig1	97259	G	A	homo	42	50	60
contig1	97401	T	C	hete	12	33	60
contig1	97425	C	T	hete	8	33	60
contig1	97428	C	G	hete	13	36	60
contig1	97431	C	G	hete	12	38	60
contig1	97511	C	A	hete	13	41	60
contig1	97537	A	G	hete	11	39	60
contig1	97596	G	A	hete	10	31	59
contig1	97602	G	A	hete	9	29	59
contig1	97613	A	G	hete	8	27	59
contig1	97621	T	C	hete	7	25	59
contig1	97737	G	A	hete	13	20	60
contig1	97797	C	T	hete	18	30	60
contig1	97800	T	C	hete	11	31	60
contig1	97902	C	G	hete	13	47	60
contig1	97981	A	G	hete	13	38	60
contig1	98053	C	T	hete	12	35	60
contig1	98074	G	A	hete	12	39	60
contig1	98078	T	G	hete	12	37	60
contig1	98109	G	C	hete	12	39	60
contig1	98142	C	G	hete	12	33	60
contig1	98155	C	T	hete	10	29	59
contig1	98161	G	A	hete	9	26	59
contig1	98169	G	A	hete	7	26	59
contig1	98178	G	A	hete	8	25	59
contig1	98258	A	G	hete	10	18	60
contig1	98293	T	C	hete	13	28	60
contig1	98319	G	A	hete	14	35	60
contig1	98322	G	C	hete	13	35	60
contig1	98327	G	A	hete	12	35	60
contig1	98335	G	A	hete	7	32	60
contig1	98350	G	C	hete	10	32	60
contig1	98375	C	G	hete	13	40	60
contig1	98378	G	A	hete	12	40	60
contig1	98400	T	C	hete	13	41	60
contig1	98408	C	G	hete	12	41	60
contig1	98471	G	A	hete	11	37	60
contig1	98478	T	A	hete	11	39	60
contig1	98482	G	A	hete	10	41	60
contig1	98498	C	T	hete	13	43	60
contig1	98507	T	C	hete	10	42	60
contig1	98515	C	T	hete	10	36	60
contig1	98537	A	G	hete	11	40	60
contig1	98542	T	C	hete	12	41	60
contig1	98565	C	T	hete	31	38	60
contig1	98586	T	G	hete	20	38	60
contig1	98623	A	G	hete	10	33	60
contig1	98630	C	T	hete	9	31	60
contig1	98641	A	G	hete	10	30	60
contig1	98671	T	G	hete	9	33	60
contig1	98680	A	T	hete	9	30	60
contig1	98755	G	A	hete	5	23	60
contig1	98787	C	T	hete	8	32	60
contig1	98890	G	A	hete	5	40	60
contig1	98894	G	A	hete	5	41	60
contig1	98899	G	A	hete	5	40	60
contig1	98958	A	G	hete	4	33	60
contig1	98997	G	A	hete	5	29	60
contig1	99200	T	C	hete	5	24	60
contig1	99238	C	T	hete	4	18	60
contig1	99252	C	T	hete	4	15	60
contig1	99357	T	G	hete	3	16	60
contig1	99395	C	T	hete	14	23	60
contig1	99424	T	G	hete	15	22	60
contig1	99520	A	C	homo	20	22	59
contig1	99556	G	A	hete	16	30	60
contig1	99596	G	A	hete	7	42	60
contig1	99663	G	A	hete	11	52	60
contig1	99701	A	G	hete	9	47	60
contig1	100092	T	C	hete	22	39	60
contig1	100214	T	C	hete	7	38	60
contig1	100220	G	A	hete	7	39	60
contig1	100226	A	C	hete	7	40	60
contig1	100315	A	C	hete	7	48	60
contig1	100340	A	G	hete	8	52	60
contig1	100387	C	T	hete	36	59	60
contig1	100398	G	A	hete	8	61	60
contig1	100402	G	T	hete	44	61	60
contig1	100439	A	C	hete	8	58	60
contig1	100447	A	G	hete	8	57	60
contig1	100619	T	G	hete	10	53	60
contig1	100846	T	C	hete	31	41	60
contig1	100890	T	C	hete	8	51	60
contig1	100947	C	T	hete	12	57	60
contig1	100950	T	C	hete	34	55	60
contig1	100955	C	T	hete	31	55	60
contig1	100973	G	A	hete	10	46	60
contig1	101127	T	C	hete	8	27	60
contig1	101136	C	T	hete	7	30	60
contig1	101145	T	C	hete	9	32	60
contig1	101181	T	A	hete	15	35	60
contig1	101190	A	G	hete	30	36	60
contig1	101456	G	C	hete	16	26	60
contig1	101574	T	G	hete	6	40	60
contig1	101621	T	C	hete	6	32	60
contig1	101632	C	T	hete	6	33	60
contig1	101640	G	A	hete	6	30	60
contig1	101648	G	A	hete	7	34	60
contig1	101656	G	C	hete	17	34	60
contig1	101661	G	C	hete	6	30	60
contig1	101706	C	T	hete	7	38	60
contig1	101719	C	G	hete	8	42	60
contig1	101828	A	G	hete	4	27	60
contig1	101837	C	T	hete	8	26	60
contig1	101847	T	C	hete	4	26	60
contig1	101886	G	A	hete	7	36	60
contig1	101969	T	G	hete	31	53	60
contig1	102000	T	C	hete	28	42	60
contig1	102105	T	C	hete	29	40	60
contig1	102117	T	C	hete	27	40	60
contig1	102198	C	T	hete	12	56	60
contig1	102221	T	C	hete	12	55	60
contig1	102231	C	G	hete	27	50	60
contig1	102278	G	A	hete	8	47	60
contig1	102285	A	C	hete	9	46	60
contig1	102290	A	G	hete	9	44	60
contig1	102296	A	C	hete	8	40	60
contig1	102298	T	C	hete	8	40	60
contig1	102314	A	G	hete	10	44	60
contig1	102353	C	T	hete	12	45	60
contig1	102392	G	A	hete	10	46	60
contig1	102418	G	A	hete	10	43	60
contig1	102443	T	C	hete	12	51	60
contig1	102473	A	C	hete	10	44	60
contig1	102486	C	T	hete	9	43	60
contig1	102489	A	G	hete	9	45	60
contig1	102493	A	G	hete	9	45	60
contig1	102519	A	G	hete	10	47	60
contig1	102539	A	G	hete	10	41	60
contig1	102579	T	C	hete	21	43	58
contig1	102599	G	A	hete	25	44	59
contig1	102647	T	C	hete	24	43	60
contig1	102656	C	T	hete	27	46	60
contig1	102839	G	C	hete	24	40	60
contig1	103034	A	T	hete	16	43	60
contig1	103049	A	G	hete	28	45	60
contig1	103065	A	G	hete	6	43	60
contig1	103099	A	G	hete	7	43	60
contig1	103155	T	C	hete	10	46	60
contig1	103168	G	T	hete	8	43	60
contig1	103174	A	G	hete	11	47	60
contig1	103209	G	A	hete	9	51	60
contig1	103238	A	G	hete	10	48	60
contig1	103249	A	G	hete	10	49	60
contig1	103357	C	T	hete	11	41	60
contig1	103403	C	T	hete	12	43	60
contig1	103466	A	G	hete	11	40	60
contig1	103470	C	G	hete	11	40	60
contig1	103474	G	A	hete	16	39	60
contig1	103475	T	C	hete	10	38	60
contig1	103476	T	C	hete	26	38	60
contig1	103483	A	C	hete	13	42	60
contig1	103488	C	T	hete	13	43	60
contig1	103507	T	C	hete	12	45	60
contig1	103565	G	A	hete	8	44	59
contig1	103633	C	T	hete	23	39	60
contig1	103675	G	A	hete	16	33	60
contig1	103728	T	C	hete	14	27	60
contig1	103734	G	A	hete	8	28	60
contig1	103764	C	T	hete	14	29	60
contig1	103820	T	C	hete	5	31	60
contig1	103864	A	G	hete	22	29	60
contig1	104037	T	C	hete	27	39	60
contig1	104070	G	A	hete	25	44	60
contig1	104081	T	G	hete	6	45	60
contig1	104105	G	A	hete	5	45	60
contig1	104157	A	G	hete	10	49	60
contig1	104190	T	C	hete	22	45	60
contig1	104258	G	A	hete	27	40	60
contig1	104318	C	T	hete	8	55	60
contig1	104332	T	C	hete	33	57	60
contig1	104367	A	T	hete	24	57	60
contig1	104414	C	T	hete	11	49	60
contig1	104493	A	G	hete	31	44	60
contig1	104511	C	T	hete	9	51	60
contig1	104516	G	A	hete	10	54	60
contig1	104597	C	T	hete	24	45	60
contig1	104685	A	T	hete	10	60	60
contig1	104726	A	C	hete	11	72	60
contig1	104784	G	T	hete	13	64	60
contig1	104806	G	T	hete	39	69	60
contig1	104857	G	A	hete	11	56	60
contig1	104878	G	A	hete	9	56	60
contig1	104886	T	C	hete	13	57	60
contig1	104941	C	T	hete	11	72	60
contig1	104996	G	A	hete	11	60	60
contig1	105103	C	T	hete	14	58	60
contig1	105115	T	C	hete	17	60	60
contig1	105144	G	A	hete	17	59	60
contig1	105193	C	G	hete	11	52	60
contig1	105200	A	C	hete	11	54	60
contig1	105259	A	C	hete	11	46	60
contig1	105263	A	G	hete	10	49	60
contig1	105290	A	T	hete	11	54	60
contig1	105304	C	T	hete	11	54	60
contig1	105386	T	C	hete	8	41	60
contig1	105452	T	C	hete	11	48	60
contig1	105459	A	G	hete	10	46	60
contig1	105464	A	G	hete	10	47	60
contig1	105491	C	T	hete	10	50	60
contig1	105508	C	T	hete	10	49	60
contig1	105519	T	C	hete	11	50	60
contig1	105550	A	G	hete	14	51	60
contig1	105628	T	C	hete	12	42	60
contig1	105632	C	T	hete	11	40	60
contig1	105693	G	A	hete	8	42	60
contig1	105777	T	C	hete	13	49	60
contig1	105798	G	T	hete	12	45	60
contig1	105799	C	T	hete	19	46	60
contig1	105850	C	T	hete	18	53	60
contig1	105939	G	A	hete	14	60	60
contig1	105948	A	C	hete	17	61	60
contig1	105956	A	G	hete	13	59	60
contig1	105959	G	A	hete	12	58	60
contig1	105961	A	G	hete	31	57	60
contig1	105964	G	T	hete	13	59	60
contig1	106007	T	C	hete	17	57	60
contig1	106047	A	G	hete	15	56	60
contig1	106051	C	G	hete	14	55	60
contig1	106063	T	C	hete	42	57	60
contig1	106143	C	T	hete	15	66	59
contig1	106151	G	C	hete	15	67	59
contig1	106280	C	T	hete	9	46	60
contig1	106288	A	G	hete	11	44	60
contig1	106361	A	G	hete	9	53	60
contig1	106379	G	A	hete	29	55	60
contig1	106411	A	G	hete	12	57	60
contig1	106423	C	T	hete	13	59	60
contig1	106491	A	G	hete	11	53	60
contig1	106509	G	A	hete	12	53	60
contig1	106512	T	C	hete	12	52	60
contig1	106520	G	T	hete	12	51	60
contig1	106608	T	C	hete	9	43	60
contig1	106614	T	C	hete	10	41	60
contig1	106648	A	G	hete	8	38	60
contig1	106673	A	T	hete	7	36	60
contig1	106752	C	T	hete	7	38	60
contig1	106764	C	T	hete	7	36	60
contig1	106817	A	G	hete	7	34	60
contig1	106838	C	T	hete	6	28	60
contig1	106861	T	C	hete	7	23	60
contig1	106864	A	T	hete	6	23	60
contig1	106954	T	G	hete	5	28	60
contig1	106956	A	G	hete	5	29	60
contig1	107052	G	A	hete	10	48	60
contig1	107065	G	A	hete	9	53	60
contig1	107075	A	G	hete	9	51	60
contig1	107077	A	G	hete	9	51	60
contig1	107097	C	T	hete	6	56	60
contig1	107116	A	G	hete	10	54	60
contig1	107127	C	T	hete	35	51	60
contig1	107156	A	G	hete	6	51	60
contig1	107211	A	T	hete	7	56	60
contig1	107218	C	A	hete	7	58	60
contig1	107245	A	G	hete	7	62	60
contig1	107342	G	T	hete	12	64	60
contig1	107357	T	C	hete	11	59	60
contig1	107362	G	T	hete	12	59	60
contig1	107391	G	A	hete	13	59	60
contig1	107398	T	C	hete	12	59	60
contig1	107403	C	T	hete	11	59	60
contig1	107425	G	A	hete	10	68	60
contig1	107464	G	A	hete	10	64	60
contig1	107507	A	G	hete	7	68	60
contig1	107548	G	A	hete	10	66	60
contig1	107552	A	G	hete	11	66	60
contig1	107604	T	G	hete	9	64	60
contig1	107614	C	T	hete	12	61	60
contig1	107803	G	A	hete	7	54	60
contig1	107974	G	A	hete	13	72	60
contig1	107985	C	T	hete	12	65	60
contig1	107989	C	T	hete	13	63	60
contig1	108103	A	G	hete	12	62	60
contig1	108119	G	A	hete	10	62	60
contig1	108266	A	G	hete	13	51	60
contig1	108284	C	G	hete	10	45	60
contig1	108354	G	A	hete	12	57	60
contig1	108412	A	G	hete	10	65	60
contig1	108456	G	A	hete	12	65	60
contig1	108492	C	T	hete	11	64	60
contig1	108505	C	T	hete	14	62	60
contig1	108516	T	C	hete	14	61	60
contig1	108528	T	C	hete	12	53	60
contig1	108530	T	C	hete	12	51	60
contig1	108533	T	C	hete	13	51	60
contig1	108568	T	C	homo	51	53	60
contig1	108578	T	G	hete	11	58	60
contig1	108608	T	C	hete	15	61	60
contig1	108618	G	A	hete	14	62	60
contig1	108626	T	C	hete	14	64	60
contig1	108696	C	T	hete	13	60	60
contig1	108711	A	G	hete	14	61	60
contig1	108715	A	G	hete	14	61	60
contig1	108719	C	T	hete	14	59	60
contig1	108789	T	A	hete	14	54	60
contig1	109005	G	A	hete	7	45	60
contig1	109030	A	G	hete	7	47	60
contig1	109058	A	G	hete	10	49	60
contig1	109067	T	C	hete	11	48	60
contig1	109100	T	C	hete	9	46	60
contig1	109212	T	C	hete	12	56	60
contig1	109255	A	G	hete	16	60	60
contig1	109461	T	G	hete	8	54	60
contig1	109712	A	G	hete	8	54	60
contig1	109741	A	G	hete	8	48	60
contig1	109758	A	G	hete	6	47	60
contig1	109788	A	G	hete	6	48	60
contig1	109811	T	C	hete	8	58	60
contig1	109849	T	C	hete	8	68	60
contig1	109865	A	G	hete	7	57	60
contig1	109894	C	T	hete	10	69	60
contig1	109981	G	A	hete	9	64	60
contig1	110077	T	C	hete	9	68	60
contig1	110126	A	G	hete	12	67	60
contig1	110213	T	C	hete	12	75	60
contig1	110217	T	C	hete	12	75	60
contig1	110222	T	G	hete	11	73	60
contig1	110394	G	A	hete	10	47	60
contig1	110638	C	A	hete	9	39	60
contig1	110699	C	G	hete	9	53	60
contig1	110704	T	C	hete	9	55	60
contig1	110712	T	A	hete	9	54	60
contig1	110719	T	C	hete	9	54	60
contig1	110735	A	G	hete	11	51	60
contig1	110740	C	T	hete	11	52	60
contig1	110922	G	A	hete	6	28	60
contig1	111016	C	T	hete	10	38	60
contig1	111105	G	T	hete	11	37	60
contig1	111214	A	G	hete	6	39	60
contig1	111218	G	A	hete	6	37	60
contig1	111675	T	A	hete	9	38	60
contig1	111873	A	G	hete	14	48	60
contig1	111888	G	A	hete	14	46	60
contig1	111891	C	T	hete	16	47	60
contig1	111917	T	C	hete	14	48	60
contig1	111938	T	C	hete	13	49	60
contig1	111948	A	G	hete	12	46	60
contig1	112300	C	T	hete	12	46	60
contig1	112309	A	G	hete	13	47	60
contig1	112324	G	A	hete	12	44	60
contig1	112331	A	C	hete	11	42	60
contig1	112403	G	C	hete	12	39	60
contig1	112408	A	G	hete	13	41	60
contig1	112424	A	G	hete	13	43	60
contig1	112452	G	A	hete	11	39	60
contig1	112533	A	G	hete	12	37	60
contig1	112588	G	A	hete	8	38	60
contig1	112592	G	C	hete	8	37	60
contig1	112717	A	G	hete	11	27	60
contig1	112817	C	T	hete	8	28	60
contig1	112860	C	T	hete	8	31	60
contig1	112871	G	A	hete	6	30	60
contig1	112896	C	T	hete	6	27	60
contig1	112935	C	T	hete	4	19	60
contig1	112965	T	C	hete	6	27	60
contig1	113004	A	G	hete	8	26	60
contig1	113048	A	G	hete	16	31	60
contig1	113049	C	G	hete	8	32	60
contig1	113242	C	A	hete	33	50	60
contig1	113314	A	C	hete	35	60	60
contig1	113319	C	T	hete	34	61	60
contig1	113356	C	T	hete	37	61	60
contig1	113372	A	G	hete	45	60	60
contig1	113401	T	C	hete	35	64	60
contig1	113584	G	T	hete	7	47	60
contig1	113671	T	C	hete	25	38	60
contig1	113698	T	C	hete	10	43	60
contig1	113748	A	G	hete	27	47	60
contig1	113780	C	T	hete	25	46	60
contig1	113783	G	T	hete	26	47	60
contig1	113793	T	C	hete	12	45	60
contig1	113838	T	C	hete	19	40	60
contig1	113843	A	G	hete	13	40	60
contig1	113863	G	T	hete	11	35	60
contig1	113864	C	G	hete	14	34	60
contig1	113929	T	A	hete	11	35	60
contig1	113939	C	A	hete	9	32	60
contig1	114025	T	A	hete	4	32	60
contig1	114054	C	T	hete	20	32	60
contig1	114125	A	G	hete	12	34	60
contig1	114215	C	G	hete	12	33	60
contig1	114326	A	G	hete	12	37	60
contig1	114425	T	C	hete	7	40	60
contig1	114482	T	C	hete	20	34	60
contig1	114606	G	A	hete	9	41	60
contig1	114666	T	C	hete	26	37	60
contig1	114785	A	G	hete	11	44	60
contig1	114905	A	G	hete	7	39	60
contig1	114968	A	G	hete	10	35	60
contig1	115001	C	T	hete	12	36	60
contig1	115022	A	G	hete	14	38	60
contig1	115040	G	A	hete	12	39	60
contig1	115077	T	C	hete	12	36	60
contig1	115090	G	T	hete	13	38	60
contig1	115092	C	T	hete	14	38	60
contig1	115096	G	A	hete	15	38	60
contig1	115134	A	C	hete	11	38	60
contig1	115227	T	A	hete	9	38	60
contig1	115236	A	G	hete	8	38	60
contig1	115254	G	A	hete	8	39	60
contig1	115284	C	T	hete	23	41	60
contig1	115385	G	A	hete	7	39	60
contig1	115441	A	G	hete	7	41	60
contig1	115450	T	C	hete	5	38	60
contig1	115480	A	G	hete	5	41	60
contig1	115642	C	T	hete	31	58	60
contig1	115696	A	G	hete	13	49	60
contig1	115705	G	A	hete	13	47	60
contig1	115769	C	T	hete	12	54	60
contig1	115799	C	T	hete	11	49	60
contig1	115948	G	C	hete	23	43	60
contig1	115977	T	C	hete	25	41	60
contig1	115993	T	G	hete	35	52	60
contig1	116122	A	G	hete	10	55	60
contig1	116245	A	G	hete	9	50	60
contig1	116338	A	C	hete	10	47	60
contig1	116342	C	T	hete	10	46	60
contig1	116361	G	A	hete	30	45	60
contig1	116439	A	C	hete	30	47	60
contig1	116460	C	T	hete	30	44	60
contig1	116494	A	C	hete	8	37	60
contig1	116533	C	T	hete	6	33	60
contig1	116606	T	C	hete	8	42	60
contig1	116641	C	G	hete	23	46	60
contig1	116713	T	C	hete	13	51	60
contig1	116770	C	T	hete	13	51	60
contig1	116823	T	C	hete	10	50	60
contig1	116898	T	C	hete	11	43	60
contig1	116905	T	C	hete	9	41	60
contig1	117027	A	G	hete	12	61	60
contig1	117092	A	G	hete	10	51	60
contig1	117124	A	G	hete	10	53	60
contig1	117220	C	T	hete	12	55	60
contig1	117257	G	A	hete	13	53	60
contig1	117297	C	T	hete	10	47	60
contig1	117332	T	G	hete	12	46	60
contig1	117336	G	A	hete	12	45	60
contig1	117341	T	G	hete	12	42	60
contig1	117345	G	A	hete	12	40	60
contig1	117358	T	C	hete	14	45	60
contig1	117365	G	A	hete	14	47	60
contig1	117371	A	T	hete	14	48	60
contig1	117375	C	T	hete	14	51	60
contig1	117390	C	T	hete	16	52	60
contig1	117413	C	T	hete	33	46	60
contig1	117419	G	C	hete	17	47	60
contig1	117426	G	T	hete	31	46	60
contig1	117436	A	G	hete	13	40	60
contig1	117470	T	C	hete	14	40	60
contig1	117479	T	C	hete	15	40	60
contig1	117489	G	A	hete	15	42	60
contig1	117508	T	C	hete	14	43	60
contig1	117522	T	C	hete	13	42	60
contig1	117540	G	A	hete	13	39	60
contig1	117579	C	T	hete	15	43	60
contig1	117584	T	C	hete	16	42	60
contig1	117597	C	T	hete	12	41	60
contig1	117619	A	G	hete	13	44	60
contig1	117628	C	T	hete	16	46	60
contig1	117655	A	G	hete	15	47	60
contig1	117657	A	T	hete	13	46	60
contig1	117694	C	T	hete	17	51	60
contig1	117709	T	C	hete	13	51	60
contig1	117714	C	T	hete	12	49	60
contig1	117728	A	G	hete	12	49	60
contig1	117746	C	T	hete	10	43	60
contig1	117750	T	C	hete	11	42	60
contig1	117777	C	T	hete	9	40	60
contig1	117783	G	A	hete	9	39	60
contig1	117886	G	A	hete	10	39	60
contig1	117897	C	T	hete	8	36	60
contig1	117899	C	T	hete	7	37	60
contig1	117903	A	G	hete	7	36	60
contig1	117912	A	G	hete	9	37	60
contig1	117966	T	C	hete	8	29	60
contig1	118035	T	C	hete	9	44	60
contig1	118059	A	G	hete	10	43	60
contig1	118069	A	T	hete	9	43	60
contig1	118078	A	G	hete	11	49	60
contig1	118082	A	C	hete	10	51	60
contig1	118195	C	G	hete	11	47	60
contig1	118229	G	A	hete	15	51	60
contig1	118240	G	A	hete	11	52	60
contig1	118264	A	G	hete	12	48	60
contig1	118266	G	A	hete	27	48	60
contig1	118287	G	T	hete	22	52	60
contig1	118348	G	C	hete	21	56	60
contig1	118365	G	A	hete	19	56	60
contig1	118386	T	C	hete	20	56	60
contig1	118408	C	T	hete	18	56	60
contig1	118435	T	C	hete	14	53	60
contig1	118451	G	A	hete	10	46	60
contig1	118475	A	C	hete	9	48	60
contig1	118485	C	T	hete	9	48	60
contig1	118496	A	T	hete	11	50	60
contig1	118502	C	T	hete	11	49	60
contig1	118587	A	G	hete	14	43	60
contig1	118642	G	T	hete	12	44	60
contig1	118647	A	G	hete	13	47	60
contig1	118665	A	G	hete	11	41	60
contig1	118688	A	G	hete	11	45	60
contig1	118709	A	G	hete	13	49	60
contig1	118757	A	G	hete	7	41	60
contig1	118805	T	C	hete	25	33	60
contig1	118879	T	C	hete	11	48	60
contig1	118910	T	C	homo	49	50	60
contig1	118930	G	A	hete	29	50	60
contig1	118949	A	G	hete	8	55	60
contig1	119071	A	G	hete	36	54	60
contig1	119237	T	C	hete	26	35	60
contig1	120119	A	G	hete	8	41	60
contig1	120146	A	G	hete	7	36	60
contig1	120163	C	A	hete	5	37	60
contig1	120166	C	T	hete	6	37	60
contig1	120538	A	G	hete	4	20	60
contig1	120616	A	G	hete	4	31	60
contig1	120654	T	C	hete	6	31	60
contig1	120670	G	T	hete	7	34	60
contig1	120676	C	G	hete	7	34	60
contig1	120701	T	A	hete	7	37	60
contig1	120807	G	A	hete	10	38	60
contig1	120811	A	G	hete	10	39	60
contig1	120823	A	G	hete	10	40	60
contig1	120865	T	G	hete	8	35	60
contig1	121015	A	T	hete	7	50	60
contig1	121026	A	G	hete	6	51	60
contig1	121209	A	T	hete	11	44	60
contig1	121325	C	T	hete	9	45	60
contig1	121339	T	A	hete	7	44	60
contig1	121344	A	G	hete	8	41	60
contig1	121350	G	A	hete	7	43	60
contig1	121404	G	A	hete	6	37	60
contig1	121418	T	C	hete	8	39	60
contig1	121425	C	T	hete	8	39	60
contig1	121435	T	C	hete	9	39	60
contig1	121438	T	C	hete	9	38	60
contig1	121445	C	T	hete	10	38	60
contig1	121448	T	C	hete	10	39	60
contig1	121456	T	C	hete	20	40	60
contig1	121495	G	A	hete	8	39	60
contig1	121568	G	A	hete	20	41	60
contig1	121569	C	A	hete	6	41	60
contig1	121580	C	T	hete	8	44	60
contig1	121716	A	G	hete	9	48	60
contig1	121759	G	A	hete	8	36	60
contig1	121773	C	G	hete	9	33	60
contig1	121780	C	A	hete	9	32	60
contig1	121799	A	G	hete	7	31	60
contig1	122019	G	A	hete	6	43	60
contig1	122051	A	G	hete	4	32	60
contig1	122154	G	A	hete	8	29	60
contig1	122327	G	A	hete	24	46	60
contig1	122507	T	A	hete	17	42	60
contig1	122558	A	G	hete	10	48	60
contig1	122583	G	A	hete	10	49	60
contig1	122610	G	T	hete	8	44	60
contig1	122632	T	G	hete	11	41	60
contig1	122671	A	G	hete	12	40	60
contig1	122753	A	G	hete	10	43	60
contig1	122777	T	C	hete	9	49	60
contig1	122804	C	G	hete	9	46	60
contig1	122811	T	C	hete	9	45	60
contig1	122843	A	C	homo	43	43	60
contig1	122882	G	A	hete	10	43	60
contig1	123155	G	A	hete	9	39	60
contig1	123306	G	A	hete	9	48	60
contig1	123320	A	G	hete	9	48	60
contig1	123430	C	A	hete	11	60	60
contig1	123466	G	A	hete	15	62	60
contig1	123508	A	G	hete	12	54	60
contig1	123513	T	C	hete	11	53	60
contig1	123811	G	A	hete	16	58	55
contig1	123891	G	A	hete	18	58	60
contig1	123934	T	G	hete	23	51	60
contig1	123938	A	T	hete	14	48	60
contig1	123967	T	C	hete	13	47	60
contig1	124019	A	C	hete	13	49	60
contig1	124024	A	G	hete	14	48	60
contig1	124036	T	C	hete	27	44	60
contig1	124064	T	C	hete	9	44	60
contig1	124345	C	G	hete	18	57	53
contig1	124354	T	C	hete	23	59	51
contig1	124384	T	C	hete	22	57	52
contig1	124438	T	C	hete	16	59	56
contig1	124777	G	C	hete	34	51	60
contig1	125225	A	C	hete	7	46	60
contig1	125350	C	T	hete	7	35	60
contig1	125476	C	G	hete	12	41	60
contig1	125494	G	A	hete	12	43	60
contig1	125635	A	G	hete	8	44	60
contig1	125682	T	G	hete	14	43	60
contig1	125704	G	A	hete	12	40	60
contig1	125720	G	A	hete	13	34	60
contig1	125750	G	A	hete	17	32	60
contig1	125849	T	C	hete	12	47	60
contig1	125962	T	G	hete	11	48	60
contig1	126067	T	C	hete	12	56	60
contig1	126121	T	C	hete	7	54	60
contig1	126137	C	T	hete	32	56	60
contig1	126295	T	C	hete	10	49	60
contig1	126304	T	C	hete	10	48	60
contig1	126355	C	T	hete	10	50	60
contig1	126403	T	A	hete	7	55	60
contig1	126408	C	T	hete	7	56	60
contig1	126435	G	C	hete	9	51	60
contig1	126458	A	G	hete	9	50	60
contig1	126511	C	G	hete	10	46	60
contig1	126526	C	T	hete	9	43	60
contig1	126535	T	C	hete	9	43	60
contig1	126784	T	G	hete	8	42	60
contig1	126793	A	G	hete	7	41	60
contig1	126868	C	A	hete	10	53	60
contig1	126898	A	G	hete	14	51	60
contig1	126928	A	G	hete	15	52	60
contig1	126944	C	G	hete	14	48	60
contig1	126986	T	G	hete	13	45	60
contig1	126999	T	C	hete	12	42	60
contig1	127005	T	C	hete	10	43	60
contig1	127132	T	C	hete	17	54	60
contig1	127143	A	G	hete	16	53	60
contig1	127263	C	T	hete	14	59	60
contig1	127338	G	A	hete	11	56	60
contig1	127365	T	C	hete	11	59	60
contig1	127419	C	G	hete	13	60	60
contig1	127453	T	G	hete	17	60	60
contig1	127470	A	G	hete	16	59	60
contig1	127489	C	T	hete	14	59	60
contig1	127502	T	C	hete	11	52	60
contig1	127507	A	G	hete	12	53	60
contig1	127536	T	C	hete	8	51	60
contig1	127575	T	C	hete	10	59	60
contig1	127582	G	A	hete	10	60	60
contig1	127636	G	A	hete	37	66	60
contig1	127660	G	C	hete	14	66	60
contig1	127662	T	C	hete	13	66	60
contig1	127669	C	T	hete	14	64	60
contig1	127721	T	C	hete	9	46	60
contig1	127756	T	C	hete	23	39	60
contig1	127934	T	C	hete	10	47	59
contig1	127938	C	G	hete	10	49	59
contig1	127970	T	C	hete	12	49	60
contig1	127978	T	A	hete	12	51	60
contig1	127991	A	G	hete	10	50	60
contig1	127997	T	C	hete	10	46	60
contig1	128001	G	T	hete	9	44	60
contig1	128007	A	G	hete	8	43	60
contig1	128068	G	A	hete	8	38	60
contig1	128072	A	G	hete	8	38	60
contig1	128134	G	A	hete	7	39	60
contig1	128258	A	G	hete	9	43	60
contig1	128291	A	G	hete	6	41	60
contig1	128427	C	T	hete	13	45	60
contig1	128431	G	A	hete	13	44	60
contig1	128457	G	A	hete	12	42	60
contig1	128465	C	T	hete	14	43	60
contig1	128471	C	T	hete	12	40	60
contig1	128488	A	G	hete	10	40	60
contig1	128506	T	C	hete	10	43	60
contig1	128510	T	C	hete	10	42	60
contig1	128518	A	G	hete	10	41	60
contig1	128548	T	C	hete	7	35	60
contig1	128621	A	C	hete	5	29	60
contig1	128652	T	G	hete	9	22	60
contig1	128711	C	G	hete	19	29	60
contig1	128767	G	A	hete	4	28	60
[truncated: 63,536 more rows]

## Sheet: Sheet2
ref_name	InDel_site	InDel_type	InDel_seq	reads_strand	mutation_type	InDel_reads_cov	total_reads_cov	mapping_quality
contig1	567	I2	AA	+	homo	3	10	42
contig1	615	I1	G	+	homo	4	15	35
contig1	673	I1	A	+	homo	11	16	31
contig1	1465	I1	G	*	homo	6	11	23
contig1	2529	I1	A	*	hete	6	26	28
contig1	2728	I2	GT	*	homo	4	8	20
contig1	2973	I1	C	*	homo	10	24	20
contig1	3038	D2	TC	-	hete	2	41	38
contig1	3418	I1	C	*	homo	14	63	30
contig1	3567	I1	G	*	hete	32	77	27
contig1	4026	I1	T	*	homo	12	44	29
contig1	4142	I1	T	*	homo	6	32	23
contig1	4271	I1	C	*	homo	12	35	35
contig1	4383	I1	T	*	homo	17	28	22
contig1	4475	I1	T	*	homo	5	25	22
contig1	4921	D1	T	+	homo	2	30	40
contig1	5106	I1	C	*	homo	4	10	40
contig1	5415	I1	C	*	homo	14	19	56
contig1	5617	I1	C	*	homo	16	27	59
contig1	5723	I1	C	*	homo	12	36	57
contig1	5789	I1	C	*	homo	41	63	50
contig1	5868	I2	GC	*	homo	38	66	54
contig1	6035	I1	C	*	homo	36	72	45
contig1	6132	I3	TCC	*	homo	15	31	40
contig1	6226	I1	C	-	homo	4	16	60
contig1	6368	I2	TC	*	homo	31	43	48
contig1	6586	I1	A	*	homo	3	25	60
contig1	6796	I1	A	*	homo	12	15	58
contig1	6974	I1	A	*	homo	11	33	56
contig1	7131	I1	A	*	homo	2	22	44
contig1	7312	D1	A	*	homo	17	25	58
contig1	7507	D8	GCCGGCCC	*	hete	13	37	49
contig1	7644	D1	A	*	homo	18	26	43
contig1	7677	D1	C	*	homo	3	30	48
contig1	7691	D1	T	*	homo	17	30	43
contig1	7743	I1	G	*	homo	20	32	46
contig1	7850	I1	C	*	homo	20	37	60
contig1	8093	I1	A	*	hete	34	93	58
contig1	8694	I1	C	*	homo	114	120	52
contig1	8792	D7	GGAAGGC	*	hete	15	112	60
contig1	8886	I1	C	*	homo	40	103	56
contig1	9272	I1	G	*	homo	26	79	60
contig1	9988	I1	C	*	homo	15	30	46
contig1	10046	I1	C	*	homo	19	30	31
contig1	10132	I1	C	*	homo	32	34	37
contig1	10264	D4	CAGC	*	homo	18	22	51
contig1	10605	I1	C	*	homo	30	57	51
contig1	10616	D1	G	*	homo	9	51	56
contig1	10693	I1	A	*	homo	12	58	57
contig1	10757	I1	A	*	homo	12	59	60
contig1	11013	I2	AA	*	homo	12	91	37
contig1	11039	D2	AA	*	homo	18	108	44
contig1	11298	I1	T	*	homo	18	115	59
contig1	11337	I3	TCC	*	homo	33	111	53
contig1	11560	I1	A	*	homo	42	84	57
contig1	11595	I1	A	*	homo	5	76	50
contig1	11629	I1	G	+	homo	2	50	55
contig1	11788	I2	AC	*	homo	39	70	45
contig1	11807	I1	T	+	homo	5	52	60
contig1	11869	I1	G	*	homo	52	63	53
contig1	11933	I1	A	*	homo	59	85	58
contig1	11991	I1	C	*	homo	51	94	57
contig1	12024	I1	T	*	homo	50	94	46
contig1	12078	I1	A	*	homo	33	68	47
contig1	12152	I1	C	*	homo	69	77	51
contig1	12246	I2	AC	*	homo	20	56	41
contig1	12266	I1	C	*	homo	10	50	38
contig1	12348	I2	TG	*	homo	35	39	42
contig1	12479	D1	G	*	homo	17	46	55
contig1	12681	I1	C	*	homo	54	74	44
contig1	12745	I1	C	*	homo	4	86	51
contig1	12787	D2	GT	*	homo	20	94	44
contig1	12866	I1	T	*	homo	3	44	55
contig1	12915	I1	C	*	homo	18	77	47
contig1	13079	I3	GAG	*	homo	14	30	33
contig1	13103	I1	T	-	homo	2	17	51
contig1	13241	I1	G	*	homo	28	31	31
contig1	13366	I1	A	*	homo	29	44	42
contig1	13426	I1	A	*	homo	18	45	49
contig1	13480	I1	C	*	homo	55	79	54
contig1	13545	I1	C	*	homo	24	74	47
contig1	13611	I1	C	*	homo	12	70	60
contig1	13823	I1	A	*	homo	19	117	53
contig1	13898	I1	G	*	homo	41	112	58
contig1	13927	D1	G	*	homo	37	121	56
contig1	14010	I2	AC	*	homo	83	101	55
contig1	14111	I1	G	*	homo	18	81	52
contig1	14159	I2	GC	*	homo	7	87	59
contig1	14171	I1	C	*	homo	11	90	56
contig1	14632	I1	G	*	homo	27	83	55
contig1	14686	I2	GC	*	homo	22	61	46
contig1	14801	I2	TG	*	homo	30	44	57
contig1	14915	I1	C	*	homo	38	56	47
contig1	14955	I1	A	*	homo	18	73	34
contig1	15007	I1	A	*	hete	22	81	45
contig1	15113	I1	T	*	homo	43	85	52
contig1	15125	I1	A	*	homo	24	71	58
contig1	15276	I1	C	*	homo	58	65	38
contig1	15410	I1	C	*	homo	35	50	48
contig1	15497	I1	C	*	homo	8	26	48
contig1	15515	I5	GCACC	*	homo	6	14	42
contig1	15700	I1	C	+	homo	15	27	36
contig1	15970	I1	C	*	homo	55	80	56
contig1	16163	I9	GTGCTGCTC	*	hete	50	96	58
contig1	16438	I1	C	*	homo	92	129	55
contig1	16758	D2	AA	*	homo	79	107	59
contig1	17046	D4	ATAA	*	homo	120	125	47
contig1	17131	I1	C	*	homo	56	121	47
contig1	17174	I1	C	*	homo	46	102	56
contig1	17278	I2	CG	*	hete	9	64	58
contig1	17377	I1	G	*	homo	32	56	42
contig1	17427	I2	GC	*	homo	9	61	34
contig1	17471	I2	CG	*	homo	32	73	52
contig1	17600	I3	GAG	*	homo	28	58	40
contig1	17714	I1	C	*	homo	45	66	40
contig1	17753	I4	CCCC	*	hete	9	78	49
contig1	17820	I1	T	*	homo	41	87	57
contig1	17864	I1	A	*	homo	46	86	57
contig1	17959	I1	T	*	homo	10	40	54
contig1	18034	I1	C	-	homo	7	39	38
contig1	18128	I2	CT	-	homo	14	17	31
contig1	18337	I1	C	*	homo	8	13	31
contig1	18446	I1	G	*	homo	23	28	43
contig1	18590	I1	A	*	homo	28	54	51
contig1	18620	D2	GG	*	hete	4	65	46
contig1	18658	I1	A	*	homo	15	52	41
contig1	18678	I1	A	*	homo	3	51	56
contig1	18719	I1	T	*	homo	23	51	48
contig1	18827	I1	G	*	homo	42	56	44
contig1	18938	I1	G	*	homo	6	41	48
contig1	19026	I1	T	*	homo	5	29	31
contig1	19091	I1	C	*	homo	11	34	41
contig1	19139	I2	GG	*	homo	10	45	40
contig1	19225	I4	CATG	*	homo	5	39	40
contig1	19246	I1	G	-	homo	5	33	36
contig1	19386	I3	CCG	*	homo	23	38	57
contig1	19464	I1	G	+	homo	5	19	58
contig1	19838	I1	C	*	homo	33	68	59
contig1	19873	I1	C	*	homo	43	74	58
contig1	19938	I1	A	*	homo	26	57	55
contig1	20002	I1	C	*	homo	49	79	53
contig1	20045	I1	C	*	homo	71	87	57
contig1	20532	I2	GT	*	homo	30	33	34
contig1	20977	I1	G	*	homo	38	39	60
contig1	21426	I1	A	*	homo	34	35	60
contig1	21785	I2	GG	+	homo	9	15	60
contig1	22398	D1	G	*	homo	41	44	60
contig1	23643	I1	G	*	homo	37	40	60
contig1	24110	I1	G	*	homo	50	55	60
contig1	25828	I1	G	*	homo	27	32	60
contig1	26049	I1	G	*	homo	53	54	60
contig1	26201	I1	C	*	homo	49	55	60
contig1	28314	I1	G	+	homo	9	11	60
contig1	28543	D1	G	*	hete	24	41	60
contig1	29527	D1	G	*	homo	50	51	60
contig1	29652	I1	G	*	homo	27	38	60
contig1	29677	I1	C	*	homo	23	37	60
contig1	30435	I1	C	*	homo	5	9	60
contig1	30717	I1	C	*	homo	9	12	60
contig1	30883	I1	C	*	homo	24	27	60
contig1	31011	I1	G	*	homo	27	31	60
contig1	31911	I1	C	*	homo	37	42	60
contig1	32236	I1	G	*	homo	37	40	60
contig1	32913	I1	G	*	homo	47	49	60
contig1	33117	I2	GC	*	homo	55	57	60
contig1	33219	I4	CCCC	*	homo	15	46	60
contig1	36227	I1	C	*	homo	42	44	60
contig1	36777	I1	C	*	homo	7	49	60
contig1	36799	I5	CGAGG	*	homo	42	49	60
contig1	37271	I1	A	*	homo	41	48	60
contig1	37521	I1	G	*	homo	15	27	60
contig1	37830	I1	G	*	homo	49	53	60
contig1	38340	I1	T	*	homo	60	60	60
contig1	38459	D2	GA	*	homo	24	39	60
contig1	38572	I1	T	*	homo	41	49	60
contig1	38594	I1	G	*	homo	38	50	60
contig1	39010	I1	G	*	homo	31	43	60
contig1	39592	I2	CG	*	homo	44	45	60
contig1	41259	I2	GA	*	homo	6	19	60
contig1	41343	I1	G	+	homo	14	18	60
contig1	41412	I2	TC	*	hete	13	39	60
contig1	41568	I1	C	*	homo	28	30	60
contig1	41636	I1	C	*	homo	15	24	60
contig1	41844	I4	GGAG	+	homo	4	28	60
contig1	41892	I1	C	*	homo	26	37	60
contig1	42220	I1	C	*	homo	18	26	60
contig1	42847	I2	GG	*	hete	14	33	60
contig1	43152	I1	C	*	homo	37	43	60
contig1	43407	I1	G	*	homo	46	50	60
contig1	44487	I1	T	*	homo	47	52	60
contig1	45028	I1	G	*	homo	31	37	60
contig1	45551	I1	C	*	homo	39	43	60
contig1	47625	D1	G	*	hete	13	59	60
contig1	48223	I1	C	*	homo	30	42	60
contig1	49261	I9	CGCCGCCGC	*	hete	11	35	60
contig1	49786	I3	CGG	*	homo	28	32	60
contig1	50756	I2	GG	*	homo	36	39	60
contig1	51092	I1	C	*	homo	47	51	60
contig1	51172	I6	GTTCCC	*	homo	45	53	60
contig1	52306	I1	G	*	homo	9	12	60
contig1	52420	I1	G	+	homo	7	14	60
contig1	53503	I2	AG	*	homo	41	44	60
contig1	53829	I1	T	*	homo	31	43	60
contig1	54245	I2	CA	*	hete	11	32	60
contig1	54287	I8	AGGGGGGG	+	homo	6	35	60
contig1	54475	I1	C	*	homo	16	26	60
contig1	54587	D1	A	*	homo	36	44	60
contig1	54772	I2	CG	*	homo	33	35	60
contig1	55025	I4	AGGG	+	homo	3	10	60
contig1	55103	I1	G	*	homo	9	14	60
contig1	55550	I2	GG	*	homo	13	22	60
contig1	55776	I1	G	*	homo	8	33	60
contig1	55813	I1	G	*	homo	6	32	60
contig1	56145	I5	GTGGA	*	homo	30	39	60
contig1	56219	D6	TGTCGT	*	hete	8	46	60
contig1	56551	I4	GTGG	*	homo	35	39	60
contig1	56912	I1	C	*	homo	41	45	60
contig1	57022	I1	C	*	homo	51	54	60
contig1	57865	D2	CG	*	hete	6	44	60
contig1	57976	I6	TGTGTT	*	hete	30	54	60
contig1	58055	I1	C	*	homo	38	43	60
contig1	58293	D3	AGG	*	hete	12	59	60
contig1	58557	D8	ACGTACAT	*	hete	5	49	60
contig1	58680	I1	C	*	homo	4	19	60
contig1	58711	I4	CTCT	*	hete	9	26	60
contig1	58850	D1	C	*	homo	40	49	60
contig1	59619	I2	CG	*	homo	29	39	60
contig1	60072	I6	GCGAGG	*	hete	7	43	60
contig1	61004	I3,12	AAG	*	homo	33	41	60
contig1	61246	I1	C	*	homo	40	53	60
contig1	61865	I1	G	*	homo	35	54	60
contig1	62286	I4	ATCC	*	homo	32	37	60
contig1	62486	D4	ACAC	*	hete	8	24	60
contig1	62529	I4	TGCA	*	hete	3	40	60
contig1	62581	I1	A	*	hete	7	35	60
contig1	62725	D2	GA	*	hete	2	29	60
contig1	63554	I1	A	*	homo	24	48	60
contig1	63682	D20	GAGAGAGAGAGAGAGAGAGA	+	hete	6	36	58
contig1	64350	I1	G	*	homo	19	22	60
contig1	64545	I2	CG	*	homo	19	25	60
contig1	64788	I1	C	-	homo	6	19	60
contig1	65049	I1	G	*	homo	25	34	60
contig1	65240	I4	AGGG	*	homo	30	35	60
contig1	65424	I1	C	*	homo	20	24	60
contig1	67140	I1	C	*	homo	30	39	60
contig1	67462	I12	GCGGAGGAGGAG	*	hete	8	43	60
contig1	68331	I1	G	*	homo	10	21	60
contig1	68404	I1	G	+	homo	5	10	60
contig1	69399	I3	AAG	*	hete	10	19	60
contig1	69583	I2	GC	*	homo	12	15	60
contig1	71225	D8	TGGATGTG	*	hete	4	45	60
contig1	71728	I1	G	*	homo	16	20	60
contig1	72291	I6	CCGCCA	*	hete	6	19	53
contig1	73923	I1	C	*	homo	33	41	60
contig1	75408	I1	G	*	homo	33	52	60
contig1	75459	D2	GC	*	hete	18	51	60
contig1	75488	I1	C	*	homo	23	49	60
contig1	75645	D1	G	*	homo	39	51	60
contig1	75855	I1	G	*	homo	39	44	60
contig1	76685	I1	C	*	homo	42	54	60
contig1	76788	I7	CATTCCC	*	homo	27	46	60
contig1	76816	I1	C	*	homo	14	42	60
contig1	76877	I1	G	*	homo	35	44	60
contig1	76892	I1	C	*	homo	27	41	60
contig1	76972	I1	C	*	homo	39	57	60
contig1	77089	I1	C	*	homo	18	42	60
contig1	77106	I1	G	*	homo	15	36	60
contig1	77168	I1	C	*	homo	25	28	60
contig1	77240	I1	G	*	homo	26	33	60
contig1	77395	I3	TTT	*	hete	3	31	60
contig1	77437	I6	GTGTGT	*	hete	6	37	60
contig1	78427	I1	G	*	homo	52	68	60
contig1	78882	I16	AGGGAGGGGAGGAGGG	+	hete	6	45	60
contig1	79029	I1	A	*	homo	21	41	59
contig1	79138	I1	C	-	homo	2	11	60
contig1	79224	I1	C	-	homo	5	9	60
contig1	79352	I1	C	*	homo	4	22	60
contig1	79794	I1	G	+	hete	18	29	60
contig1	80031	I1	G	*	homo	26	40	60
contig1	80372	I2	GG	*	homo	9	20	60
contig1	80876	I4	CCCC	*	homo	13	27	60
contig1	80930	I2	GC	-	hete	3	26	60
contig1	81651	I1	C	*	hete	22	46	60
contig1	81714	I2	CT	*	homo	38	45	60
contig1	82009	I1	G	*	homo	45	59	60
contig1	82256	D3	GAG	*	hete	7	22	60
contig1	82343	I3	CTT	*	hete	16	32	60
contig1	82808	I1	C	*	homo	17	31	60
contig1	82830	I1	G	*	homo	24	36	60
contig1	82906	I3	CGC	*	hete	19	33	60
contig1	83084	I1	G	*	homo	32	44	60
contig1	83193	I1	C	*	homo	33	47	60
contig1	83365	I1	G	*	homo	30	41	60
contig1	83669	D12	CCGTCGTCGTCG	*	hete	11	32	60
contig1	83885	I2	TC	*	homo	22	28	60
contig1	84215	I1	G	*	homo	16	18	60
contig1	84978	I2	AG	*	homo	35	40	60
contig1	85166	I1	C	*	homo	21	33	60
contig1	86616	I1	G	*	homo	58	60	60
contig1	86991	I2	AA	*	hete	30	52	60
contig1	87128	I4	CCTC	*	hete	17	26	60
contig1	88123	I1	G	*	homo	12	28	60
contig1	88142	I1	G	*	homo	17	31	60
contig1	88483	I1	C	*	homo	39	42	60
contig1	88647	I1	C	-	homo	19	27	60
contig1	88711	D2	CC	-	homo	13	15	60
contig1	89141	I1	T	-	homo	15	30	60
contig1	89575	I1	C	*	homo	31	41	60
contig1	90068	I2	CT	*	homo	32	37	59
contig1	90572	I2	GC	-	homo	3	10	60
contig1	91217	I2	AG	*	homo	6	20	60
contig1	91267	I1	G	+	homo	7	20	60
contig1	91470	D2	CC	*	hete	6	25	60
contig1	91504	D3	GTC	*	hete	10	24	60
contig1	91705	I1	C	-	homo	10	22	60
contig1	91738	I1	C	*	homo	18	27	60
contig1	92361	I1	G	*	homo	31	31	60
contig1	92606	I1	G	+	homo	8	16	60
contig1	92625	I1	G	+	homo	6	14	60
contig1	93156	I2	CC	-	homo	4	4	60
contig1	93206	I1	C	*	homo	8	12	60
contig1	93486	I1	G	*	homo	25	29	60
contig1	93841	I1	G	*	homo	7	21	60
contig1	93873	I2	GA	*	homo	5	17	60
contig1	93992	I1	G	*	homo	19	27	60
contig1	94331	I1	C	*	homo	31	41	60
contig1	94393	I1	C	*	homo	24	34	60
contig1	94414	D3	AAG	*	hete	4	29	60
contig1	94815	D9	CCTCGCGCA	-	hete	2	32	60
contig1	94957	I1	G	*	homo	26	36	60
contig1	95011	I1	G	+	homo	12	24	60
contig1	95027	I1	G	+	homo	3	24	60
contig1	95070	I1	T	*	homo	5	26	60
contig1	95331	I1	G	*	homo	15	26	60
contig1	95446	I3	TTC	*	homo	24	29	60
contig1	95555	I3	CGG	*	homo	6	17	60
contig1	95671	I4	GGGG	+	homo	6	9	60
contig1	95803	I1	G	+	homo	4	6	60
contig1	95863	I1	G	*	homo	12	17	60
contig1	96030	I1	G	+	homo	4	14	60
contig1	96098	D1	A	+	homo	3	12	60
contig1	96214	I1	G	*	homo	23	35	60
contig1	96301	I2	CG	*	homo	36	44	60
contig1	96516	I1	C	*	homo	36	49	60
contig1	96645	I1	T	*	homo	37	49	60
contig1	96734	I1	G	*	homo	48	49	60
contig1	96878	I1	G	*	homo	40	42	60
contig1	96932	I2	TC	*	homo	51	51	60
contig1	97095	D6	AGCCCA	*	hete	10	42	60
contig1	97198	I6	GCCGGG	*	hete	12	25	60
contig1	98012	D12	ACGACGACGACG	*	hete	9	35	60
contig1	98095	I3	GGG	*	homo	21	34	60
contig1	98738	I3	GGG	+	homo	5	14	60
contig1	98775	I1	T	*	homo	14	25	60
contig1	98868	I20	AAAATTGGAATTTGGAAAAA	*	hete	3	37	60
contig1	99075	D9	TCCCCCCCC	-	hete	7	14	60
contig1	99321	I4	CCTC	*	hete	5	8	60
contig1	99893	I3	AGG	*	homo	13	26	60
contig1	99979	I1	C	*	homo	33	45	60
contig1	100067	I1	C	*	homo	34	42	60
contig1	100812	I1	C	*	homo	21	28	60
contig1	101811	I1	C	*	homo	18	33	60
contig1	102014	I1	C	*	homo	41	47	60
contig1	102918	I1	C	*	homo	40	44	60
contig1	103081	I2	AC	*	homo	34	42	60
contig1	103816	D1	T	*	homo	20	32	60
contig1	104171	I3	ACG	*	hete	19	47	60
contig1	104634	I1	T	*	hete	24	51	60
contig1	105730	I1	C	*	homo	23	32	60
contig1	105764	I4	TCTC	*	hete	4	43	60
contig1	106887	I2	GT	+	homo	5	20	60
contig1	108315	I1	C	*	homo	29	46	60
contig1	108913	I1	C	*	homo	19	31	60
contig1	109399	I1	C	*	homo	33	46	60
contig1	109724	I1	G	*	homo	43	52	60
contig1	109881	D3	AGC	*	homo	48	60	60
contig1	110883	I2	CT	-	homo	17	26	60
contig1	111268	I1	C	*	homo	27	31	60
contig1	112248	I1	G	*	homo	55	57	60
contig1	112750	D9	TGGGGGGGG	*	hete	11	19	60
contig1	114582	I1	G	*	homo	36	36	60
contig1	115068	I1	G	*	homo	23	38	60
contig1	115582	D7	CTTTGGT	*	hete	31	51	60
contig1	115623	I1	C	*	homo	14	54	60
contig1	115737	I2	GG	*	homo	48	52	60
contig1	115944	I1	G	*	homo	32	42	60
contig1	116973	I1	C	*	homo	55	56	60
contig1	117283	D1	T	*	homo	25	49	60
contig1	117844	I1	C	*	homo	29	33	60
contig1	117933	I1	G	*	homo	24	34	60
contig1	118003	I1	G	+	homo	13	22	60
contig1	119906	D1	A	*	homo	34	35	60
contig1	120387	I1	G	+	homo	3	7	60
contig1	120491	D2	GG	+	homo	3	8	60
contig1	121863	I1	G	*	homo	28	28	60
contig1	122205	I2	GG	*	homo	20	29	60
contig1	122681	I1	G	*	homo	33	38	60
contig1	123182	I6	TTCGAA	*	hete	24	41	60
contig1	123251	D4	TCGC	*	hete	28	49	60
contig1	123355	I3	AAG	*	hete	24	47	60
contig1	123879	I3	TGG	*	hete	15	55	60
contig1	127042	I1	C	*	homo	42	47	60
contig1	127776	I2	CC	*	homo	32	41	60
contig1	128017	D1	C	*	homo	30	38	60
contig1	128191	I1	C	*	homo	43	43	60
contig1	128352	D2	AC	*	hete	17	43	60
contig1	128895	I1	G	*	homo	17	22	60
contig1	129113	I1	G	+	homo	3	6	60
contig1	129549	I1	A	*	homo	10	11	60
contig1	129928	I1	C	*	homo	14	15	60
contig1	130428	D6	CGCGTC	+	hete	6	16	60
contig1	131285	I2	GA	*	homo	17	25	60
contig1	131662	I13	AGAGAGAGAGTGA	+	hete	5	19	60
contig1	131916	D5	GCCCC	-	hete	5	10	60
contig1	132026	I1	C	*	homo	10	13	60
contig1	132586	I2	GT	*	homo	29	41	60
contig1	132632	I1	G	*	homo	10	45	60
contig1	132971	I1	C	*	homo	25	28	60
contig1	133050	I7	GGGGGGG	+	homo	3	18	60
contig1	133436	I1	G	*	homo	40	56	60
contig1	134124	I1	G	*	homo	27	34	60
contig1	134326	I1	G	*	homo	25	27	60
contig1	135083	I1	A	*	homo	17	39	60
contig1	135096	I1	C	*	homo	19	32	60
contig1	135764	I1	C	*	homo	15	19	60
contig1	136921	I1	C	*	homo	40	50	60
contig1	137088	I1	C	*	homo	43	58	60
contig1	137235	I1	C	*	homo	31	42	60
contig1	137438	I2	CC	*	homo	41	43	60
contig1	138894	I1	G	*	homo	36	45	60
contig1	139091	I1	C	*	homo	35	44	60
contig1	139993	I1	C	*	homo	28	34	60
contig1	140442	I2	CG	*	homo	24	28	60
contig1	140499	I1	C	*	homo	27	28	60
contig1	140674	I2	CT	*	homo	24	29	60
contig1	140813	I1	C	*	homo	31	35	60
contig1	141091	I2	GA	*	homo	6	21	60
contig1	141116	D1	G	*	homo	16	31	60
contig1	141374	I1	G	+	homo	18	22	60
contig1	141643	I1	C	*	homo	52	53	60
contig1	141734	D2	CC	*	homo	51	53	60
contig1	142493	I1	C	*	homo	43	46	60
contig1	142566	D10	GGCGGGCAGG	*	hete	35	44	60
contig1	142707	I1	G	*	homo	37	48	60
contig1	143524	I1	C	*	homo	27	37	60
contig1	144279	I1	C	*	homo	28	39	60
contig1	145212	I7	GGCGGGC	*	homo	25	36	60
contig1	145412	D6	GGAGCG	*	hete	4	35	60
contig1	147714	I4	CTCT	*	hete	13	43	60
contig1	148594	D24	GGCGGAGGCGCCGCAAGGCGCGCC	*	hete	4	44	60
contig1	148931	I4	GAGA	*	homo	25	34	60
contig1	149229	I1	C	*	homo	46	48	60
contig1	149816	I10	AGGGGGGGGG	+	homo	10	17	60
contig1	151450	I3	AGC	*	homo	37	43	60
contig1	152041	I1	C	*	homo	46	52	60
contig1	152565	D3	GCG	*	homo	12	21	60
contig1	152714	I1	C	*	homo	44	45	60
contig1	153747	D1	G	*	homo	47	47	60
contig1	153947	I1	G	*	homo	42	48	60
contig1	154041	I1	G	*	homo	45	48	60
contig1	154137	I3	GGC	*	homo	41	46	60
contig1	155179	I2	GA	*	homo	30	35	60
contig1	155251	D1	C	*	homo	40	45	60
contig1	155583	I1	G	*	homo	44	61	60
contig1	156042	D2	TC	*	homo	28	44	60
contig1	156121	I1	C	*	homo	40	43	60
contig1	157305	I1	G	*	homo	32	42	60
contig1	157377	I1	G	*	homo	25	38	60
contig1	157439	I3	CCC	-	homo	8	9	60
contig1	157729	I1	C	*	homo	38	38	60
contig1	158141	I4	CGAG	*	homo	37	46	60
contig1	158639	I1	G	*	homo	41	46	60
contig1	158763	I1	C	*	homo	10	36	60
contig1	158799	D1	C	*	homo	10	42	60
contig1	158990	D1	G	*	homo	44	48	60
contig1	159096	I1	A	*	homo	38	40	60
contig1	159352	I2	GG	*	homo	8	29	49
contig1	159442	I1	G	*	homo	15	27	46
contig1	159678	I1	T	*	homo	32	41	60
contig1	159843	I1	G	*	homo	34	43	60
contig1	160889	I2	GG	*	homo	18	28	60
contig1	160943	I1	G	+	homo	12	21	60
contig1	161007	I1	G	+	homo	15	21	60
contig1	161261	I2	CG	*	homo	25	35	60
contig1	161400	I1	G	*	homo	30	44	60
contig1	161814	I1	C	*	homo	35	48	60
contig1	162327	I1	G	*	homo	22	33	60
contig1	162819	I1	G	*	homo	21	24	60
contig1	162884	I1	G	+	homo	7	14	60
contig1	162933	I1	G	*	homo	5	18	60
contig1	163456	I1	C	*	homo	30	49	60
contig1	164202	I1	C	*	homo	17	25	60
contig1	165219	I1	G	*	homo	16	34	60
contig1	165901	I4	TCCC	*	homo	27	27	60
contig1	166095	I2	CG	*	homo	33	35	60
contig1	166816	I1	C	*	homo	19	26	60
contig1	167834	I1	C	*	homo	33	47	60
contig1	168733	D1	G	*	homo	25	28	60
contig1	169657	I1	C	*	homo	39	44	60
contig1	170076	I1	C	*	homo	27	31	60
contig1	170210	I1	G	*	homo	25	38	60
contig1	171442	I1	G	*	homo	26	41	60
contig1	171639	I1	G	*	homo	33	45	60
contig1	171957	I1	C	*	homo	31	42	60
contig1	172670	I1	C	*	homo	39	47	60
contig1	173248	I1	C	*	homo	13	24	60
contig1	173504	I15	CCGCCAGTGGCGTTC	*	hete	5	32	60
contig1	174193	I1	C	-	homo	7	23	60
contig1	174234	I1	C	*	homo	14	19	60
contig1	174294	I1	C	-	homo	13	17	60
contig1	174384	I1	C	-	homo	4	7	60
contig1	174492	I1	C	+	homo	4	29	60
contig1	174540	D2	TC	*	homo	24	30	60
contig1	174674	I1	C	*	homo	19	37	60
contig1	174686	I1	G	*	homo	18	38	60
contig1	174908	I1	C	*	homo	22	27	60
contig1	175161	I1	C	*	homo	4	43	60
contig1	175187	D4	CGAC	*	homo	28	39	60
contig1	175283	I1	G	*	homo	5	20	60
contig1	175324	I1	C	*	homo	7	16	60
contig1	175418	D1	A	-	homo	3	44	60
contig1	175581	D1	T	*	homo	35	48	60
contig1	175640	D1	G	-	homo	2	32	60
contig1	175701	I1	C	*	homo	8	51	60
contig1	175741	D1	A	*	homo	31	49	60
contig1	175797	D1	G	*	homo	4	46	60
contig1	175875	D1	T	*	homo	26	36	60
contig1	175922	I1	C	*	homo	21	40	60
contig1	176057	D1	T	*	homo	28	36	60
contig1	176250	I1	C	*	homo	27	41	60
contig1	176492	I1	G	*	homo	21	27	60
contig1	177033	I1	C	*	homo	3	42	60
contig1	177071	I2	CG	*	homo	7	45	60
contig1	177363	D1	C	*	homo	2	41	60
contig1	177414	D1	A	*	homo	3	37	60
contig1	178042	I2	CG	*	homo	32	41	60
contig1	178143	I1	G	*	homo	3	34	60
contig1	178749	I1	C	*	homo	31	35	60
contig1	179461	I1	C	*	homo	31	44	60
contig1	179878	I1	G	*	homo	47	58	60
contig1	179996	I1	G	*	homo	38	46	60
contig1	183085	I1	C	*	homo	4	6	60
contig1	183280	I1	G	*	homo	16	19	60
contig1	183872	I1	G	*	homo	18	30	60
contig1	184417	I1	C	*	homo	8	37	60
contig1	184683	I2	CT	*	homo	20	27	60
contig1	184987	I1	T	*	homo	7	27	60
contig1	185019	I1	G	*	homo	11	27	60
contig1	185054	D7	CCGAGGG	*	homo	8	31	59
contig1	185988	I1	G	*	homo	27	60	60
contig1	186024	I1	G	*	homo	35	50	60
contig1	186404	I3	CGG	-	hete	2	32	60
contig1	186651	I1	T	*	homo	36	50	60
contig1	186770	D1	C	*	homo	26	29	60
contig1	188344	I1	C	-	homo	9	14	60
contig1	188512	I1	C	*	homo	22	27	60
contig1	188925	I2	CC	*	homo	26	32	60
contig1	189116	I1	C	*	homo	39	45	60
contig1	189590	I1	C	*	homo	39	44	60
contig1	190167	D9	TCTCCTCTC	-	homo	3	8	54
contig1	190427	I1	C	*	homo	39	40	60
contig1	191207	D3	CCG	*	hete	19	39	60
contig1	191752	I1	C	*	homo	36	37	60
contig1	191980	I1	G	*	homo	30	39	60
contig1	192115	D3	AAG	*	hete	15	34	60
contig1	192895	I2	GC	-	homo	4	4	60
contig1	193132	I1	G	*	homo	7	10	60
contig1	193381	I2	CG	*	homo	9	18	60
contig1	193430	I2	GC	*	homo	6	14	60
contig1	193953	I1	C	*	homo	8	14	60
contig1	193994	I3	CGT	+	hete	2	19	60
contig1	194510	I1	C	*	homo	18	28	60
contig1	194564	I1	G	*	homo	15	26	60
contig1	194764	I1	G	*	homo	27	31	60
contig1	195078	I1	G	*	homo	19	31	60
contig1	195109	I1	G	*	homo	15	31	60
contig1	195213	D1	C	*	homo	11	32	60
contig1	195249	I2	GA	*	homo	25	32	60
contig1	195663	I1	C	*	homo	8	10	60
contig1	195827	I1	G	*	homo	16	17	60
contig1	195952	D1	A	*	homo	17	19	60
contig1	196388	I1	G	*	homo	24	37	60
contig1	196788	I2	CG	*	homo	23	38	60
contig1	196888	I1	C	*	homo	25	28	60
contig1	197117	I1	G	*	homo	16	18	60
contig1	197340	I1	G	+	homo	7	8	60
contig1	197445	I2	GG	+	homo	12	14	60
contig1	197953	I1	G	*	homo	28	35	60
contig1	198468	I1	G	*	homo	19	34	60
contig1	198504	I1	G	*	homo	32	42	60
contig1	198607	I1	C	*	homo	28	37	60
contig1	198749	I7	GCTGCGT	*	homo	18	35	60
contig1	198834	I2	CG	*	homo	5	41	60
contig1	198945	I4	CTGA	*	homo	30	38	60
contig1	199008	I1	C	*	homo	24	31	60
contig1	199098	I1	G	*	homo	46	53	60
contig1	199205	I1	G	*	homo	40	54	60
contig1	199325	D1	A	*	homo	32	47	60
contig1	199368	D1	C	*	homo	32	44	60
contig1	199635	D4	GAAG	*	homo	38	42	60
contig1	199697	I1	G	*	homo	43	49	60
contig1	199971	I1	C	*	homo	38	48	60
contig1	200117	D2	AG	*	homo	14	30	60
contig1	200930	I1	C	*	homo	16	30	60
contig1	201716	I1	G	*	homo	40	43	60
contig1	201975	I1	G	*	homo	27	35	60
contig1	202401	I1	G	+	homo	4	13	60
contig1	202666	I1	G	+	homo	9	15	60
contig1	202793	I1	G	+	homo	12	14	60
contig1	203269	I1	C	*	homo	68	68	60
contig1	204213	D36	GTCTCGTTCGCATTGCCTTCTTTTTCTGCGCGTCGC	*	homo	4	22	60
contig1	204282	I1	C	*	homo	38	38	60
contig1	204739	I1	A	*	hete	38	58	60
contig1	204933	I3	CCC	-	homo	25	26	60
contig1	205493	I2	AG	*	homo	50	54	60
contig1	205762	D3	CTT	*	hete	3	43	60
contig1	206695	I1	G	*	homo	27	27	60
contig1	206812	I1	G	*	homo	34	34	60
contig1	207081	I1	C	*	homo	14	38	60
contig1	207325	I1	G	*	homo	30	51	60
contig1	207345	I1	G	*	homo	12	48	60
contig1	207375	D2	TT	*	homo	6	50	60
contig1	207533	D1	C	*	homo	24	47	60
contig1	207551	I1	G	*	homo	4	48	60
contig1	207584	D1	C	*	homo	39	49	60
contig1	207966	I3	CGG	*	homo	44	48	60
contig1	208534	I1	G	*	homo	6	16	60
contig1	208603	D2	AG	+	hete	5	18	60
contig1	208628	I1	G	+	homo	6	20	60
contig1	208918	I2	AA	*	homo	19	36	60
contig1	209052	I1	G	*	homo	11	26	60
contig1	209107	I1	C	-	homo	5	25	60
contig1	209179	I2	CT	*	hete	3	28	60
contig1	209195	I2	CC	-	homo	3	16	60
contig1	209242	I1	C	*	homo	5	13	60
contig1	209563	D9	TGGGGAGGG	*	hete	8	24	60
contig1	209836	I1	C	-	homo	3	36	60
contig1	210359	I1	T	*	homo	15	28	60
contig1	210460	I1	C	*	homo	5	22	60
contig1	210485	I1	G	-	homo	3	26	60
contig1	210524	I1	C	*	homo	11	26	60
contig1	210603	I2	TG	*	homo	28	43	60
contig1	211134	D9	CAGCAGCAG	*	hete	2	19	60
contig1	211199	I6	AAACGC	*	hete	3	15	60
contig1	211397	I1	C	*	homo	7	23	60
contig1	211460	I6	GCGTCG	*	hete	21	34	60
contig1	213226	I1	C	*	homo	24	34	58
contig1	213301	I1	C	*	homo	13	29	60
contig1	213760	I3	GCC	*	hete	6	14	60
contig1	214537	I1	G	*	homo	12	16	60
contig1	215030	I3	CGC	+	hete	2	6	60
contig1	215261	I9	CTCCTCCTC	*	homo	2	7	60
contig1	216655	D30,1	TAGGCGCAGGTGCTGGCGCTAGTGCAGGTC	*	homo	7	11	60
contig1	217253	I1	G	+	homo	3	5	60
contig1	218174	I11	TCCCCTCCAAT	*	hete	5	25	60
contig1	218324	I3	AGG	*	homo	4	20	60
contig1	218422	I1	G	*	homo	16	25	60
contig1	218555	I1	C	*	hete	8	31	60
contig1	218668	D1	T	*	hete	8	40	60
contig1	219502	I1	G	*	homo	14	27	60
contig1	219517	I1	G	*	homo	10	27	60
contig1	219748	I3	GAG	+	hete	4	22	60
contig1	219788	I2	GG	*	homo	4	19	60
contig1	219860	I1	T	+	hete	3	12	60
contig1	219962	I1	G	*	homo	11	23	60
contig1	220140	D4	CCCC	-	homo	4	17	60
contig1	221548	I1	G	*	homo	41	45	60
contig1	223248	I1	C	*	homo	17	40	60
contig1	223515	D7	TCCCCCC	*	homo	7	9	60
contig1	223646	I1	G	*	hete	3	25	60
contig1	224316	I2	TC	*	homo	16	28	60
contig1	224440	I1	C	-	homo	5	45	60
contig1	225149	I1	G	*	homo	39	43	60
contig1	225492	I3	AAC	*	hete	14	47	60
contig1	225652	I1	C	*	homo	30	32	60
contig1	225891	I1	G	*	hete	7	30	60
contig1	226009	I1	T	*	hete	22	47	60
contig1	226225	D1	A	*	hete	10	36	60
contig1	226260	I1	C	*	homo	16	34	60
contig1	226740	D9	GGTGGAGCT	*	hete	20	46	60
contig1	226799	D1	A	*	homo	42	46	60
contig1	226866	D2	TT	*	homo	22	44	60
contig1	226938	I1	G	*	homo	25	42	60
contig1	227108	I1	C	*	homo	7	18	60
contig1	227173	I1	T	*	homo	12	29	60
contig1	227615	I1	G	*	homo	5	12	60
contig1	228009	I1	A	*	homo	11	40	60
contig1	228281	D2	CC	*	homo	8	28	60
contig1	228319	I1	C	*	homo	13	32	60
contig1	228695	I3	GCC	*	homo	19	33	60
contig1	229035	I1	A	*	hete	15	62	60
contig1	229155	D8	CGCAACGT	*	hete	22	62	60
contig1	229301	I1	G	*	homo	58	63	60
contig1	229595	D12	AAATGGGAGAGA	*	hete	2	39	60
contig1	229625	I1	G	*	homo	10	34	60
contig1	229663	D5	AAGGT	*	hete	2	29	60
contig1	229741	D5	GGGGG	*	homo	6	18	60
contig1	230283	I1	G	*	homo	6	14	60
contig1	230333	I1	G	*	homo	8	14	60
contig1	230494	I3	GCC	-	homo	6	7	60
contig1	230983	I2	GA	*	homo	8	17	60
contig1	231109	I1	G	*	homo	15	21	60
contig1	231156	I12	AGCGGGCCGCCG	*	hete	9	28	60
contig1	231239	I1	C	*	homo	29	34	60
contig1	231410	I9	CTTCTCCTT	*	homo	11	27	60
contig1	231820	D1	C	*	homo	2	23	60
contig1	232091	D14	CGTCTTGCGCGCGG	*	homo	21	28	60
contig1	232177	D1	T	*	homo	9	25	60
contig1	232221	D1	T	*	homo	8	27	60
contig1	232291	I1	C	*	homo	10	19	60
contig1	232822	I2	GG	*	homo	28	45	60
contig1	232936	I1	G	*	homo	20	42	60
contig1	233044	I1	C	*	homo	14	36	60
contig1	233171	D9	GGCCGCCGG	*	hete	8	40	60
contig1	233201	I1	G	*	homo	18	42	60
contig1	233415	I5	CCCCC	-	homo	3	9	60
contig1	233562	I1	C	*	homo	10	18	60
contig1	233609	I9	CCCTCCCGC	*	hete	2	14	60
contig1	234057	I1	G	*	homo	12	29	60
contig1	234171	D6	AGGTGG	+	hete	2	19	60
contig1	234203	I12	AGACGGGGACGG	+	hete	3	21	58
contig1	234501	I1	G	*	homo	9	21	60
contig1	235922	D4	GCCC	*	hete	3	12	60
contig1	236631	D3	AGG	+	hete	4	12	60
contig1	237013	D3	CCC	-	hete	3	31	60
contig1	237163	I2	AG	+	homo	2	17	60
contig1	237188	I1	G	*	homo	5	20	60
contig1	237362	I30	GTCCGCTCGTCGCCGCGTCCCCTGCCTCTC	*	hete	7	29	60
contig1	237730	I1	C	*	homo	29	39	60
contig1	237841	D1	A	*	homo	21	34	60
contig1	237887	I2	GC	*	homo	18	23	60
contig1	237995	I1	T	*	hete	18	36	60
contig1	238020	I1	C	*	hete	14	33	60
contig1	238163	I1	C	*	homo	15	19	60
contig1	238656	I1	G	*	homo	47	47	60
contig1	239802	I3	GCG	*	hete	10	24	60
contig1	239889	I1	G	*	homo	9	25	60
contig1	240006	I1	G	*	homo	3	25	60
contig1	240239	I1	C	*	homo	15	30	59
contig1	240432	I9	GCGTTTGTT	*	hete	15	39	60
contig1	241078	I1	C	*	homo	15	27	60
contig1	241458	D3	ACC	*	homo	16	24	60
contig1	242133	I1	T	*	homo	9	25	60
contig1	242427	I3	GGC	+	homo	3	29	60
contig1	242448	I2	GC	*	homo	7	33	60
contig1	242829	I1	G	+	homo	12	25	60
contig1	243113	D8	ATCGCTTT	*	homo	18	28	60
contig1	243336	I3	GGC	*	homo	27	44	60
contig1	243385	D3	GGC	*	hete	5	45	60
contig1	243553	I6	AAAAAG	*	homo	3	30	60
contig1	243617	D1	A	+	homo	7	34	60
contig1	243683	D1	T	*	homo	20	43	60
contig1	243783	I1	G	*	homo	12	44	60
contig1	244026	I1	G	*	homo	18	43	60
contig1	245050	D10	GTGTGTGTAT	*	hete	26	47	60
contig1	245206	I2	TG	*	homo	18	37	60
contig1	245430	D3	TGA	*	hete	7	42	60
contig1	245861	I1	C	-	homo	5	12	60
contig1	246036	D1	T	*	homo	4	24	60
contig1	246524	D3	CGG	*	homo	3	37	60
contig1	246548	D3	GCG	-	homo	2	38	60
contig1	247460	I1	G	*	homo	10	34	59
contig1	247502	I4	TGCG	*	homo	10	21	60
contig1	247726	D1	T	*	hete	12	31	60
contig1	247794	D1	G	+	homo	9	11	60
contig1	248351	D1	C	*	homo	37	38	60
contig1	248900	I2	TC	*	homo	51	52	60
contig1	249005	D1	G	*	homo	13	56	60
contig1	249094	I15	GGAAGGATGCAGGGG	*	hete	14	46	59
contig1	249317	I1	C	*	homo	16	32	60
contig1	249560	I1	C	*	homo	17	35	60
contig1	249668	I1	C	*	homo	13	15	60
contig1	249736	I1	C	*	homo	13	14	60
contig1	250434	I1	C	*	homo	18	41	60
contig1	251334	I1	C	*	homo	24	37	60
contig1	253550	I1	C	*	homo	7	20	60
contig1	253874	D18	ATTCCCGCTCCCGCTCCC	*	hete	22	38	60
contig1	254459	I6	ACTGCC	*	hete	7	19	60
contig1	254823	D33	AATCGCTGGGCCTGTTGCCCGCCAGTCGAGCGG	*	hete	6	26	60
contig1	255067	I1	C	*	homo	18	38	60
contig1	255384	I6	TGACGG	*	homo	10	39	60
contig1	255576	D12	AACCGAATTTGG	*	hete	5	39	60
contig1	256277	I1	C	*	homo	10	26	60
contig1	256615	D36	TTCCCGAGCCGCCCTCGGCGTTCGCTGCGACCACCG	*	hete	11	25	60
contig1	256745	I1	C	*	homo	12	41	60
contig1	257457	I1	C	*	homo	12	31	60
contig1	258070	I15	CCTCCTCCTTCTTCT	-	homo	2	24	60
contig1	258560	I2	CT	*	homo	4	32	60
contig1	259095	I1	G	*	homo	19	40	60
contig1	259905	I2	GC	*	homo	18	37	60
contig1	260367	D1	G	*	homo	5	29	60
contig1	260401	I1	G	*	homo	17	33	60
contig1	261726	D6	AGAGCC	*	hete	13	29	60
contig1	261946	I1	C	*	homo	11	32	60
contig1	262101	I1	C	*	homo	14	36	60
contig1	262694	D15	TGGTGGCGTTCCGTC	*	hete	10	32	60
contig1	263474	I2	GC	*	homo	23	26	60
contig1	264355	I36	TCGGGGTCGCGGGGAGCCGGCGGGTTTGGGCCGCAG	*	hete	6	31	60
contig1	265023	I1	G	*	homo	15	44	60
contig1	265612	I1	A	*	homo	14	41	60
contig1	266382	I1	C	*	homo	19	40	60
contig1	267105	I1	C	*	homo	16	26	60
contig1	267316	D3	GCG	*	homo	9	26	60
contig1	267996	I1	G	*	homo	22	30	60
contig1	268554	D9	ATTCGCTGC	*	hete	18	52	60
contig1	269846	I2	GC	*	homo	12	24	60
contig1	270275	D3	TTA	*	hete	6	40	60
contig1	270378	I3	TCC	*	homo	17	35	60
contig1	270845	I12	AGTGGAGGAAAA	*	hete	20	57	60
contig1	271719	D1	T	*	homo	17	47	60
contig1	271881	I1	G	*	homo	20	44	60
contig1	271925	I7	CCCATCG	*	hete	11	49	60
contig1	272427	I10	GCACACACAC	*	homo	12	45	59
contig1	272640	D4	TCCT	-	homo	10	26	60
contig1	272731	I1	T	*	homo	17	33	60
contig1	273972	I1	T	*	homo	31	31	60
contig1	274352	I1	G	*	homo	29	30	60
contig1	274687	I1	A	*	homo	9	24	52
contig1	274723	I1	T	*	homo	7	19	37
contig1	274800	D2	AA	-	homo	3	35	34
contig1	275785	D2	AA	*	homo	5	11	46
contig1	276169	D2	GC	*	hete	13	32	48
contig1	276310	I1	G	*	homo	21	26	38
contig1	276497	I1	C	*	homo	16	17	39
contig1	276627	I1	G	*	homo	20	32	38
contig1	276673	D1	A	*	homo	8	26	20
contig1	276841	I1	C	*	homo	38	42	39
contig1	277282	I1	C	*	homo	10	15	47
contig1	277326	I2	GC	*	homo	4	14	46
contig1	277447	I1	C	*	homo	3	10	44
contig1	277495	I1	G	*	homo	3	10	39
contig1	277540	D1	A	+	homo	2	7	60
contig1	277584	I2	GA	*	homo	4	11	60
contig1	277701	I1	G	*	homo	15	19	60
contig1	277822	I1	C	*	homo	11	30	60
contig1	277928	I1	G	*	homo	3	21	60
contig1	278009	I1	G	*	homo	4	39	60
contig1	278024	I5	GGCGC	+	homo	2	39	60
contig1	278181	I1	G	*	homo	44	47	60
contig1	278540	I1	C	*	homo	16	18	60
contig1	278820	D3	AAG	*	homo	8	8	60
contig1	279250	I4	GCCT	*	homo	10	19	58
contig1	279327	I3	CAC	*	homo	2	17	32
contig1	279458	I1	A	*	homo	32	55	54
contig1	279559	I3	GCG	*	homo	25	27	48
contig1	279808	I1	C	*	homo	17	19	21
contig1	279871	I1	C	*	homo	13	14	23
contig1	279951	I1	G	*	homo	17	20	34
contig1	280194	I1	T	*	homo	13	37	38
contig1	280581	I1	C	*	homo	15	27	31
contig1	280638	D2	CG	*	hete	5	24	24
contig1	280711	I1	G	*	homo	22	27	24
contig1	280805	I8	CCTCTCCC	-	hete	9	32	41
contig1	280974	I2	CC	*	homo	9	16	42
contig1	281513	I1	C	*	homo	38	54	39
contig1	281774	D1	T	*	homo	15	49	41
contig1	281982	D2	TT	*	hete	11	50	36
contig1	283927	D11	TTTCCTTTTTC	*	hete	5	52	60
contig1	284523	I1	G	*	homo	20	40	60
contig1	284795	I1	G	*	homo	52	55	60
contig1	285297	I2	GG	+	homo	7	13	60
contig1	285434	I1	T	*	hete	15	46	60
contig1	285610	D1	G	*	hete	3	32	60
contig1	286117	I1	G	*	homo	12	35	60
contig1	286319	I1	C	*	homo	44	67	60
contig1	287905	I1	C	*	homo	46	49	60
contig1	288432	D10	GGGGGGGGAA	*	homo	8	9	60
contig1	288860	I1	C	*	homo	8	15	60
contig1	288894	I1	C	*	homo	9	16	60
contig1	289330	I1	G	*	homo	16	40	60
contig1	289561	I1	C	*	homo	14	51	60
contig1	289721	D15	TGCTCCGCGCGCTTC	*	hete	10	38	60
contig1	289850	D3	AGG	*	hete	27	47	60
contig1	290305	D5	ATGGA	*	hete	17	31	60
contig1	290926	I1	G	*	homo	22	25	60
contig1	291069	D9	TCGTCTTCC	*	hete	7	16	60
contig1	291315	I1	G	-	homo	7	27	60
contig1	291346	I1	G	*	homo	6	28	60
contig1	291643	I1	G	*	homo	28	29	60
contig1	292564	I1	T	*	homo	12	29	60
contig1	292629	I1	G	*	homo	15	24	60
contig1	293015	I1	G	*	homo	17	27	60
contig1	293396	I15	GGAGGAGGAGGAGGA	*	hete	9	26	60
contig1	293596	I1	C	*	homo	19	47	60
contig1	293626	I1	G	*	homo	19	52	60
contig1	294645	I1	C	*	homo	3	19	60
contig1	294729	D1	T	*	hete	3	23	60
contig1	295541	I1	G	*	homo	16	24	60
contig1	295663	D1	C	*	homo	9	38	60
contig1	295946	I1	C	*	homo	8	28	60
contig1	296631	I13	ACGGCCAAACGAC	*	homo	16	34	60
contig1	296964	I3	GGC	*	hete	5	23	60
contig1	297337	I1	C	*	homo	20	43	60
contig1	298184	I3	CTC	*	homo	27	34	60
contig1	298227	D9	ACTGAGAAC	*	hete	4	29	60
contig1	298420	I5	CAGGA	*	homo	25	30	60
contig1	298918	I1	C	*	homo	10	15	60
contig1	299135	I1	G	*	homo	24	43	60
contig1	299325	I2	GA	*	homo	22	31	60
contig1	299836	I1	G	*	homo	23	51	60
contig1	300149	I1	G	*	homo	18	35	60
contig1	301776	I1	G	*	homo	26	31	60
contig1	302056	I1	C	*	homo	42	42	60
contig1	302334	I1	C	*	homo	10	20	60
contig1	302357	I1	C	*	homo	15	21	60
contig1	302811	I15,11	CCTCCTCCTCCTCCT	*	hete	28	53	60
contig1	303276	I4	GGGG	+	hete	8	12	60
contig1	303806	I2	TC	*	hete	24	43	60
contig1	303913	I2	GG	+	homo	14	23	60
contig1	304579	I1	G	*	homo	27	38	60
contig1	304738	I1	G	*	homo	29	38	60
contig1	304758	I1	G	*	homo	25	39	60
contig1	304937	I1	G	*	homo	5	38	60
contig1	305147	D1	T	*	hete	8	57	60
contig1	305685	D5	AGAGG	*	hete	21	37	60
contig1	305732	I1	G	*	homo	34	38	60
contig1	306149	I1	G	+	homo	11	12	60
contig1	306654	I1	C	*	homo	27	31	60
contig1	307549	I3	CCA	*	homo	60	62	60
contig1	307668	I2	AG	*	hete	20	50	60
contig1	307684	D2	GG	*	hete	4	52	60
contig1	307909	I1	C	*	homo	15	20	60
contig1	308052	I4	CCAC	-	homo	6	12	60
contig1	308081	I1	C	+	homo	2	17	60
contig1	308109	D2	AC	*	hete	3	24	60
contig1	308524	I1	G	*	homo	36	40	60
contig1	308682	I1	G	*	homo	12	41	60
contig1	308890	I9	ATTGTTGTT	*	homo	15	37	60
contig1	309132	I1	A	*	homo	23	39	60
contig1	309183	I1	G	*	homo	29	32	60
contig1	309565	I2	GA	*	homo	30	31	60
contig1	310649	I1	C	-	homo	3	4	60
contig1	310845	I1	C	*	homo	5	9	60
contig1	311134	I1	C	+	homo	2	19	60
contig1	311156	D3	GGT	*	homo	5	21	60
contig1	311196	D4	CCGG	*	homo	7	18	60
contig1	311297	I1	C	*	homo	14	27	60
contig1	311603	I6	GGAGCG	*	homo	6	35	60
contig1	311827	D1	C	*	homo	62	62	60
contig1	312291	I1	G	*	homo	11	20	60
contig1	312514	I1	T	*	homo	7	32	60
contig1	312599	I5	GGCTC	*	homo	16	33	60
contig1	312889	I1	A	*	homo	21	44	60
contig1	312938	I1	C	*	homo	17	39	60
contig1	313145	I1	C	*	homo	11	26	60
contig1	313162	D14	GCCCCTGCCCCAGG	*	hete	6	28	60
contig1	313272	I1	C	*	homo	10	35	60
contig1	313403	I1	G	*	homo	15	32	60
contig1	313993	I1	A	*	hete	10	28	60
contig1	314123	I1	C	*	homo	12	32	60
contig1	314341	I1	G	*	homo	4	30	60
contig1	315079	I1	C	*	homo	34	35	60
contig1	315246	I1	C	*	homo	19	22	60
contig1	315279	D13	AGGAACAAGCGGA	*	hete	3	16	60
contig1	315321	I1	G	*	homo	7	16	60
contig1	315417	I3	GAG	*	homo	5	14	60
contig1	315593	D6	GCAGGA	*	hete	5	21	58
contig1	315636	I1	G	*	homo	13	25	60
contig1	315811	I2	CT	*	hete	6	13	60
contig1	316221	I2	CG	*	homo	59	62	60
contig1	316403	I1	C	*	homo	47	51	60
contig1	316819	I1	G	*	homo	29	31	60
contig1	317109	I1	T	*	homo	10	24	60
contig1	317497	I1	C	+	homo	5	13	60
contig1	317660	I2	GG	*	homo	9	13	60
contig1	317734	I1	C	*	homo	8	12	60
contig1	317986	I1	C	*	homo	7	7	60
contig1	318044	I1	C	-	homo	2	9	60
contig1	318935	I1	G	+	homo	2	19	60
contig1	318956	D12	GCGCCGGCGCGC	*	homo	7	15	60
contig1	319028	I3	GGG	*	hete	7	33	60
contig1	319172	I1	C	*	homo	10	25	60
contig1	319437	D6,1	GTCGCA	*	homo	6	15	60
contig1	319482	I1	G	*	homo	31	31	60
contig1	319628	D6	GCAGCA	*	homo	25	36	60
contig1	320362	D4	CCCC	+	hete	9	38	60
contig1	320424	I1	C	*	homo	14	30	60
contig1	320528	I1	C	*	homo	9	12	60
contig1	321097	I1	G	*	homo	7	21	60
contig1	321520	I1	T	*	hete	11	61	60
contig1	322492	I1	T	*	homo	7	29	60
contig1	322534	I1	C	*	homo	6	26	60
contig1	322900	I1	C	*	homo	10	43	60
contig1	323508	D1	T	*	homo	11	38	60
contig1	324082	I2	TT	*	hete	14	27	60
contig1	324235	I2	GC	*	homo	15	38	60
contig1	325060	I1	G	*	hete	7	36	60
contig1	325852	I1	C	*	homo	43	45	60
contig1	326592	I21	TTTGTTTGCCCTGTTTCTCCG	-	hete	3	60	60
contig1	326802	D1	G	*	hete	19	49	60
contig1	327360	I17	CCCCCCCCCCCTTCGGG	-	hete	4	18	60
contig1	327624	D1	C	*	hete	17	32	60
contig1	327697	I1	C	*	homo	6	25	60
contig1	328010	D1	C	*	homo	22	22	60
contig1	328125	I1	G	*	hete	17	28	60
contig1	328351	D11	CGGGGGAAGTG	*	hete	17	32	60
contig1	328880	I1	C	*	homo	30	38	60
contig1	329536	I1	C	*	homo	3	23	60
contig1	329553	D6	GAGCTC	-	hete	3	20	60
contig1	329622	I8	GTCCGATG	*	homo	14	27	58
contig1	329706	I1	G	*	hete	5	14	60
contig1	329755	D1	T	*	hete	13	23	60
contig1	330140	D10	CCCCTCCCCC	*	homo	2	19	60
contig1	330767	I1	T	*	homo	21	29	60
contig1	331041	I1	C	*	homo	17	37	60
contig1	331283	I1	G	*	homo	13	33	60
contig1	331693	I1	G	*	homo	48	49	60
contig1	332688	I1	G	*	homo	31	34	60
contig1	332867	I3	GCG	*	homo	22	22	60
contig1	332975	I2	CC	*	homo	4	24	60
contig1	332987	I2	CG	*	homo	4	25	60
contig1	333500	D6	TGGAGG	*	hete	8	18	60
contig1	333656	I5	GGGGG	+	hete	8	23	60
contig1	334856	I2	GA	+	homo	4	17	60
contig1	334906	I1	C	*	homo	5	11	55
contig1	335114	D3	AGG	*	hete	9	18	60
contig1	336018	D12	GCTGCAAGCGCA	*	hete	14	27	60
contig1	336946	I1	T	*	homo	6	14	60
contig1	336966	I1	C	*	homo	4	31	60
contig1	337163	D2	TT	*	hete	7	29	57
contig1	337435	I3	CGC	*	hete	15	41	60
contig1	337526	I3	ACC	*	hete	10	39	60
contig1	337560	I1	G	*	homo	8	34	60
contig1	337591	I1	T	*	homo	3	22	60
contig1	337967	I4	CGCG	*	hete	14	28	60
contig1	338057	I4	CGCG	*	hete	7	15	57
contig1	338125	I1	C	+	homo	2	34	60
contig1	338366	I1	C	*	homo	30	40	60
contig1	338945	I1	G	*	homo	16	25	60
contig1	338969	I1	G	*	homo	3	8	60
contig1	339043	I1	C	*	homo	4	4	60
contig1	339835	D4	CCCC	-	homo	5	9	60
contig1	339901	I1	C	*	homo	4	11	60
contig1	340287	I1	G	*	homo	4	9	60
contig1	340594	I1	G	*	homo	37	40	60
contig1	340740	I1	G	*	homo	33	41	60
contig1	341501	I1	C	*	homo	19	20	60
contig1	342135	I1	G	*	homo	20	22	60
contig1	342321	D3	GGG	-	hete	4	22	60
contig1	342519	I2	GC	*	homo	4	15	60
contig1	343237	I1	G	*	homo	26	26	60
contig1	343437	I2	GG	*	homo	7	27	60
contig1	343776	I1	C	*	homo	8	26	60
contig1	344022	I1	G	*	homo	4	35	60
contig1	344169	I2	GG	*	homo	19	38	60
contig1	344545	I21	GCACCAGCAGCACCAGCAGCT	*	hete	5	26	60
contig1	344620	I3	CGG	*	homo	6	25	60
contig1	344685	I3	CGC	*	homo	7	16	60
contig1	344777	I24	CCCCCGTGGCCGGCTCCGTGGCCG	*	hete	6	12	58
contig1	345037	I3	TCC	*	hete	3	19	60
contig1	345141	I1	G	*	homo	7	17	60
contig1	345194	I1	G	*	homo	7	9	60
contig1	345318	I12	AGCCGCGCCCTC	*	hete	4	13	60
contig1	345415	D1	C	*	homo	11	21	60
contig1	345571	I9	CCGACGCCT	*	hete	7	20	57
contig1	345765	I15	GGACCCTGGGGCGCC	*	hete	9	23	60
contig1	345776	I1	A	*	homo	4	15	60
contig1	345862	I6	GGCCGC	*	hete	3	20	60
contig1	346348	I1	T	*	homo	11	18	60
contig1	346779	D8	CTTTCTTT	*	hete	26	40	60
contig1	347026	I12	GAACTTTGCACC	*	hete	9	32	60
contig1	347105	D10	TCTCTCTTTC	*	hete	16	44	60
contig1	347455	D9	CCGTCCACA	*	hete	3	47	60
contig1	347831	D4	TTCC	*	hete	14	40	60
contig1	347870	D16	ACTCTTGCATTCTTGC	*	hete	6	36	60
contig1	348235	I3	CCC	-	homo	5	6	60
contig1	348470	I1	C	*	homo	7	24	60
contig1	348735	I1	G	*	homo	9	34	60
contig1	348831	D15	AACGCAGCCTCGGGA	*	hete	14	32	59
contig1	349241	I1	G	*	homo	7	40	60
contig1	350172	D3	GCC	*	hete	34	52	60
contig1	350315	I1	G	*	homo	35	38	60
contig1	350583	I1	G	*	homo	32	50	60
contig1	350618	I1	A	*	homo	35	56	60
contig1	350693	I1	G	*	homo	55	59	60
contig1	350897	I1	G	*	homo	12	42	60
contig1	350932	I1	G	-	homo	10	38	60
contig1	351607	I1	G	*	homo	5	11	60
contig1	351743	I1	T	*	hete	21	27	60
contig1	351918	D20	CTCTCTCTCTCTCTCTCTCT	*	homo	27	39	60
contig1	352008	I2	TC	*	hete	8	64	60
contig1	353147	I1	G	*	homo	4	7	60
contig1	353907	D6	CGGTTC	*	hete	7	10	60
contig1	354880	I1	G	+	homo	3	17	60
contig1	354977	D3	TTC	*	hete	18	21	60
contig1	355694	I1	G	*	homo	3	18	60
contig1	355773	D12	GGAGGAGGATGA	*	hete	5	30	60
contig1	356185	D12	CCGCAAAGCGCC	*	hete	17	27	60
contig1	356607	I2	CG	-	homo	4	8	60
contig1	356735	I1	C	*	homo	3	21	60
contig1	357121	I1	G	*	homo	25	31	60
contig1	357657	I1	G	*	homo	27	33	60
contig1	358333	I1	G	*	homo	31	35	60
contig1	358644	I1	G	*	homo	25	31	60
contig1	359156	D6	AGATGC	*	hete	5	40	60
contig1	359244	D9	CCACGGCTC	*	hete	26	38	60
contig1	359281	D18	CACGGTTCCCACGGCTCC	+	hete	2	40	60
contig1	359430	I1	G	*	homo	17	27	60
contig1	359680	I1	C	*	homo	10	11	60
contig1	360336	I1	C	*	hete	13	47	60
contig1	360446	I1	T	*	homo	34	55	60
contig1	360750	D2	AT	*	homo	12	57	60
contig1	361447	I1	G	*	homo	42	44	60
contig1	361603	I1	T	*	hete	18	32	60
contig1	362069	I6	CTCCCT	*	hete	11	27	60
contig1	363017	I2	TC	*	hete	31	54	60
contig1	363272	I1	G	*	homo	12	40	60
contig1	363310	D1	G	*	homo	6	37	60
contig1	363709	D8	ACTCTGTC	*	hete	12	54	60
contig1	364050	D5	ATCCC	-	hete	3	26	60
contig1	364074	I1	C	*	homo	5	23	60
contig1	364146	I1	T	*	homo	39	45	60
contig1	365525	I3	ACC	*	hete	7	37	60
contig1	365919	I2	CG	*	homo	5	14	60
contig1	366466	I3	GGG	*	hete	7	54	60
contig1	366599	I1	G	*	hete	40	76	60
contig1	368374	D1	T	*	hete	14	43	60
contig1	368583	I1	C	*	hete	6	28	60
contig1	368880	I1	C	*	homo	23	36	60
contig1	368926	I1	G	*	homo	12	40	60
contig1	369709	D15	TTTCTCGCTCCCCCT	*	hete	9	24	60
contig1	370223	I1	C	*	homo	34	37	60
contig1	370335	D7	TCGACGC	+	hete	2	29	60
contig1	370370	I7	GGGCACA	-	hete	5	35	60
contig1	370521	I1	G	*	homo	18	32	60
contig1	371711	D6	GTGACG	*	hete	16	39	60
contig1	372010	D6	GGAAAG	*	hete	6	37	56
contig1	372238	I1	C	*	homo	31	51	60
contig1	372492	I1	C	*	homo	18	35	60
contig1	372593	I2	TG	*	hete	6	37	60
contig1	372725	I1	G	*	hete	5	22	60
contig1	372900	I1	G	*	homo	10	14	60
contig1	373024	D8	GGAGAGAG	*	hete	5	15	60
contig1	373056	I3	GGG	+	hete	4	27	58
contig1	373720	I9	GCGCGAGCC	*	hete	10	41	60
contig1	374257	I1	C	*	homo	10	22	60
contig1	374395	I1	C	*	homo	14	22	60
contig1	374867	D4	GAAA	*	hete	4	20	60
contig1	375113	I13	TGCATGCCCCCTT	*	hete	9	22	55
contig1	375150	I7	CTACCGT	*	hete	8	20	60
contig1	375529	D2	CA	*	hete	12	31	60
contig1	375583	D4	AGAC	*	hete	7	30	59
contig1	375634	I1	C	-	hete	4	16	60
contig1	376258	I1	G	+	homo	6	21	60
contig1	376327	I1	G	*	homo	11	30	60
contig1	376822	I1	G	*	homo	14	25	60
contig1	377160	I1	G	+	homo	14	30	60
contig1	379448	D6	TCTTGC	*	hete	23	54	60
contig1	379867	I4	TGCG	*	hete	11	27	60
contig1	380160	I1	C	*	homo	10	18	60
contig1	380245	I1	G	*	homo	11	24	60
contig1	380447	D1	C	-	hete	7	10	60
contig1	380801	I1	C	*	homo	44	48	60
contig1	381143	I1	G	+	homo	7	18	60
contig1	381257	I2	TG	*	hete	12	31	60
contig1	381367	I13	GCGCAGCCTGCGG	*	homo	10	14	60
contig1	381445	I1	G	*	homo	4	7	60
contig1	381489	I1	G	*	homo	2	6	60
contig1	381566	I1	C	+	homo	3	9	60
contig1	381585	I1	G	*	homo	6	15	60
contig1	381697	I2	CC	+	homo	6	11	60
contig1	381750	I1	C	*	homo	4	4	60
contig1	381865	I1	C	*	homo	6	18	60
contig1	381956	I3	GGG	+	homo	6	12	60
contig1	382044	I1	G	+	homo	12	22	60
contig1	382202	D8	CTCTTTCC	*	hete	20	43	60
contig1	382960	I2	CC	-	homo	5	8	60
contig1	383000	I1	C	-	homo	2	12	60
contig1	383112	I1	C	*	homo	11	26	60
contig1	383328	I1	C	*	homo	8	39	60
contig1	383402	I20	AGAGCAACCCTCCCCAGAGG	*	hete	10	30	60
contig1	383458	I1	C	*	homo	18	33	60
contig1	383585	I1	C	*	homo	17	35	60
contig1	384207	I1	G	*	homo	36	69	55
contig1	384301	I1	C	*	homo	21	38	55
contig1	384496	I2	GG	+	homo	12	24	60
contig1	385398	I9	AGCCGGAGG	*	hete	22	76	39
contig1	385921	D2	CC	*	homo	32	49	20
contig1	386194	I10	TTCAGTACCC	*	hete	10	30	25
contig1	387182	I2	GA	+	homo	12	26	60
contig1	387456	I1	C	*	homo	36	59	60
contig1	387716	I1	C	*	homo	45	49	60
contig1	387819	I1	C	*	homo	3	37	60
contig1	387836	I1	G	*	homo	8	43	60
contig1	388206	I1	G	*	homo	15	38	60
contig1	388357	I1	C	*	homo	21	38	60
contig1	388438	I1	C	*	homo	19	32	60
contig1	388676	I1	C	*	homo	18	32	60
contig1	389113	I1	C	*	homo	23	36	60
contig1	389442	I1	C	*	homo	19	30	60
contig1	389573	I1	G	*	homo	7	24	60
contig1	389735	I1	G	*	homo	10	41	60
contig1	390057	I1	C	*	homo	16	33	60
contig1	390732	I1	G	*	homo	32	56	60
contig1	390985	I2	TC	*	hete	5	25	60
contig1	391248	I1	G	*	homo	24	30	60
contig1	391307	I1	C	*	homo	13	34	60
contig1	391550	I2	CA	-	homo	4	9	60
contig1	391992	I1	C	*	homo	20	37	60
contig1	392007	D1	T	*	hete	8	37	60
contig1	392303	I1	C	-	homo	7	26	60
contig1	392525	I1	G	*	homo	4	19	60
contig1	392591	I2	GT	*	hete	11	24	60
contig1	392742	I16	TCTCTCTCTCTCCCTC	*	hete	8	17	60
contig1	393289	I1	G	+	homo	4	5	60
contig1	394888	I5	ACCCC	-	hete	4	20	60
contig1	395223	D2	TC	*	hete	7	43	60
contig1	395241	I1	C	*	homo	22	42	60
contig1	395440	I1	G	*	homo	29	48	60
contig1	397180	D7	GAGAAGA	*	hete	7	31	60
contig1	398182	I1	G	*	homo	29	42	60
contig1	398228	I12	AAGGAAGAGGAA	*	hete	24	55	60
contig1	398707	I1	G	-	homo	5	31	60
contig1	399703	I2	GG	*	homo	15	28	60
contig1	400208	I1	G	*	hete	26	46	60
contig1	400593	I1	G	*	homo	13	31	60
contig1	400744	I1	G	*	hete	8	32	60
contig1	401252	I1	C	*	homo	23	37	51
contig1	403884	I1	G	*	homo	4	8	60
contig1	403958	I2	GA	*	homo	3	8	60
contig1	404160	I1	G	*	homo	3	15	60
contig1	404244	I1	G	*	homo	6	21	60
contig1	404333	I1	G	+	homo	8	16	60
contig1	404364	I1	G	*	homo	9	17	60
contig1	404884	I2	TG	*	homo	7	13	60
contig1	405270	I1	G	*	homo	9	10	60
contig1	405541	I1	C	*	homo	16	25	60
contig1	405767	D3	ACG	*	hete	7	32	60
contig1	406093	I1	G	*	homo	15	39	60
contig1	406416	I1	C	*	homo	13	19	60
contig1	407600	D3	AAG	-	hete	2	27	60
contig1	407636	I2	CC	*	homo	18	23	60
contig1	407819	I1	G	*	homo	17	23	60
contig1	407880	I1	C	*	homo	3	20	60
contig1	407939	D1	C	*	homo	6	24	60
contig1	408436	D24	GAGCCGCCGGCGTCGGCGCGGCCC	*	hete	12	30	60
contig1	408585	I6	CTGCTG	-	hete	3	29	60
contig1	408622	D3	GCG	*	hete	8	30	60
contig1	409151	I1	G	*	homo	6	15	60
contig1	409236	D24	TGGATTCGTGGAATCCAGAGTCGT	*	hete	8	29	59
contig1	409630	I1	C	*	homo	37	40	60
contig1	410236	I1	C	*	homo	18	19	60
contig1	410424	I1	G	*	homo	13	18	60
contig1	410718	D3	GCC	*	hete	17	41	60
contig1	411126	I1	G	*	homo	11	15	60
contig1	412393	I2	CC	*	homo	8	14	60
contig1	412536	D1	C	*	hete	8	50	60
contig1	414922	I1	C	*	homo	13	38	60
contig1	415163	I1	G	*	homo	24	33	60
contig1	415564	D15	ACGACGACGACGACG	*	hete	4	28	60
contig1	415904	I2	GG	+	homo	3	28	60
contig1	416009	I1	T	*	homo	15	33	60
contig1	416961	I5	TGGGA	+	homo	14	23	60
contig1	417149	D8	ACGGAAGC	*	hete	11	56	60
contig1	417547	D1	T	*	hete	17	64	60
contig1	417815	D2	TT	*	hete	15	48	60
contig1	418071	D4	TCTC	*	hete	7	32	60
contig1	418251	D19	GCAGAACGGTGGCCAAATT	*	hete	9	45	60
contig1	418365	D1	T	*	hete	5	40	60
contig1	418555	I1	C	*	homo	13	44	60
contig1	418891	I2	TC	*	homo	11	19	60
contig1	419063	I1	C	*	homo	26	39	60
contig1	419259	I1	C	*	homo	17	43	60
contig1	419443	I1	C	*	homo	17	44	60
contig1	419770	I1	C	*	homo	4	45	60
contig1	419809	I1	C	*	homo	12	47	60
contig1	420452	I2	CC	-	homo	2	4	60
contig1	420470	I1	A	*	homo	5	13	60
contig1	420569	I2	AG	*	homo	8	15	60
contig1	420717	D18	AGGGCGACACGCACGACG	*	hete	21	31	59
contig1	420847	I1	C	*	homo	16	18	60
contig1	421136	I1	G	*	homo	3	27	60
contig1	421292	I1	C	*	homo	7	29	60
contig1	421898	I1	G	*	homo	10	17	60
contig1	422286	I1	C	*	homo	12	25	60
contig1	422730	D15	GGCGCGACGCCCGAC	*	hete	7	16	60
contig1	423124	I1	C	*	homo	32	42	60
contig1	423228	D12	GCGCGGGCGCGG	*	hete	14	37	60
contig1	423574	I1	C	*	homo	33	48	60
contig1	423834	I1	G	*	homo	13	32	60
contig1	423847	I1	C	*	homo	11	28	60
contig1	424004	I5	TCCCC	-	hete	5	21	60
contig1	424284	D12	TCCGGACATGGG	*	hete	7	19	60
contig1	424837	I1	G	*	homo	9	15	60
contig1	425314	I1	G	*	homo	36	36	60
contig1	425586	I6	GGACGA	*	homo	14	43	60
contig1	425648	I3	CGA	*	hete	12	57	60
contig1	425728	I3	TCC	*	homo	8	58	60
contig1	425762	I1	C	*	homo	4	14	60
contig1	425857	I1	C	*	homo	30	32	55
contig1	425922	I3	GGC	*	homo	32	33	55
contig1	426005	I1	G	-	homo	3	18	60
contig1	426544	I1	C	+	homo	3	11	34
contig1	426659	I1	C	*	homo	7	20	39
contig1	426838	I15	CCAAGACCCGCGCGC	*	hete	9	41	55
contig1	427128	I19	TCGGACGAGCGACCCGCAC	-	hete	3	23	60
contig1	427149	D1	C	*	hete	9	32	60
contig1	427835	I2	GG	*	homo	13	15	60
contig1	428271	I1	G	*	homo	6	12	60
contig1	428384	D2	AA	*	hete	9	22	60
contig1	429311	I1	C	*	homo	5	18	60
contig1	429328	I1	C	*	homo	5	19	60
contig1	429619	I1	C	*	homo	35	37	60
contig1	431218	D1	C	+	homo	7	8	60
contig1	431355	I2	CC	*	homo	18	19	60
contig1	431448	D1	C	*	homo	31	35	60
contig1	431507	I1	G	*	homo	29	35	60
contig1	432223	D3	CCC	*	homo	9	29	60
contig1	432502	I1	G	-	homo	3	18	60
contig1	432526	I2	GG	+	homo	5	21	60
contig1	432568	I6	CCGCGA	*	hete	6	25	60
contig1	432619	D2	GG	*	hete	13	39	60
contig1	432784	I1	C	*	homo	42	44	60
contig1	432976	I2	CG	*	homo	31	33	60
contig1	433033	D4	CCAA	*	hete	6	31	60
contig1	433354	I1	C	*	homo	22	41	60
contig1	433560	D1	G	*	homo	18	28	60
contig1	433583	I1	G	*	homo	15	26	60
contig1	433961	I1	G	*	homo	19	52	60
contig1	434141	I1	G	*	homo	38	42	60
contig1	434866	I2	GT	+	hete	7	21	60
contig1	435008	I1	G	+	homo	14	20	60
contig1	435421	I1	C	*	homo	22	24	60
contig1	435723	D1	C	*	hete	27	36	60
contig1	435838	I2	GG	+	homo	6	31	60
contig1	436350	I2	CA	*	homo	48	53	60
contig1	436476	I2	CA	*	homo	38	48	60
contig1	436862	I2	GG	*	homo	2	13	60
contig1	436933	D18	GGGGCGAGGGAAGGGGCG	*	hete	4	8	60
contig1	437116	I1	A	*	homo	5	15	60
contig1	437149	I1	G	+	homo	6	13	60
contig1	437516	I1	G	*	hete	13	44	60
contig1	437849	I4	TGAG	*	homo	39	50	60
contig1	438050	I1	G	*	homo	4	43	60
contig1	438138	I1	G	*	homo	18	40	60
contig1	438290	I1	A	*	homo	23	48	60
contig1	438549	I1	A	*	homo	32	59	60
contig1	438575	I1	A	*	homo	18	53	60
contig1	438769	I1	G	*	homo	28	52	60
contig1	439317	I3	CGC	*	homo	33	35	60
contig1	439496	I1	A	*	homo	6	43	60
contig1	439828	I1	T	*	homo	25	46	60
contig1	439902	D1	T	*	homo	21	55	60
contig1	440109	I1	T	*	homo	5	33	60
contig1	440168	D1	T	*	homo	30	45	60
contig1	440224	I1	C	*	homo	15	42	60
contig1	441155	I1	C	*	homo	11	32	60
contig1	441814	I1	A	*	homo	23	40	60
contig1	442484	I1	G	*	homo	23	26	60
contig1	444308	I1	C	*	homo	13	24	60
contig1	446181	D1	A	*	homo	11	16	60
contig1	446535	I14	CGGTAAAACCTCGT	*	hete	5	23	60
contig1	446732	D1	G	*	homo	18	19	60
contig1	446924	D2	GC	*	homo	17	41	60
contig1	446987	D2	TT	*	homo	9	31	60
contig1	447247	D6	CTCCCG	*	homo	5	41	60
contig1	447449	I1	G	*	homo	49	55	60
contig1	447756	I1	G	*	homo	39	43	60
contig1	447796	D2	GC	*	homo	36	40	60
contig1	448088	D9	GGCGGCCGC	*	hete	23	46	60
contig1	448264	D3	GTC	*	homo	13	44	60
contig1	449326	I1	C	*	homo	32	51	60
contig1	449837	D5	TCCTC	-	homo	2	8	60
contig1	449920	I15	TCTCGTCCTCTCCCC	-	homo	2	17	60
contig1	450071	I1	C	*	homo	3	4	60
contig1	450226	D2	TG	*	homo	6	27	60
contig1	450273	I1	C	*	homo	6	22	60
contig1	451406	D1	C	*	homo	26	26	60
contig1	451903	D18	CGGCGCATGCGCAAGCGC	*	homo	14	16	43
contig1	452140	I1	C	-	homo	6	8	51
contig1	453289	I7	TCCGACC	*	homo	14	18	60
contig1	453873	D16	GCGCGCGCGCGCGCGC	*	homo	5	17	60
contig1	454217	I1	T	*	homo	13	31	60
contig1	454432	D36	ACGCCGGCGCCTCTCGAGTCGCCGTGCGTCTCCCCC	*	homo	9	17	60
contig1	454839	D30	TCGGCGGGGCCGAGGCGGCGGCGGCCAAGG	*	hete	9	41	60
contig1	456386	D3	TTT	*	homo	24	32	60
contig1	456557	D2	TG	+	hete	3	18	60
contig1	456874	D27	AGGGGCGGCGCAGTGCTTGTCTCCTCG	*	homo	4	37	60
contig1	457518	I10	GCGAGCCGAC	*	homo	15	27	60
contig1	457557	I9	CCCTCGCCG	*	hete	4	33	60
contig1	457865	I6	GTCGGC	*	homo	6	14	60
contig1	457899	I6	TCACCA	*	hete	10	18	60
contig1	458029	I2	TC	-	homo	11	16	60
contig1	458095	D1	G	*	homo	12	20	60
contig1	458498	I1	C	*	homo	23	35	60
contig1	458798	D1	T	*	homo	14	45	60
contig1	459269	I1	C	*	homo	10	13	60
contig1	459814	I1	C	*	homo	26	28	60
contig1	460715	I6,1	GCCCGC	*	homo	3	17	54
contig1	461133	D1	G	*	homo	13	13	60
contig1	461192	D4	GTGG	*	hete	9	13	60
contig1	461395	D24	TAGTATATAGGATAGTATGAAGGA	*	homo	5	8	57
contig1	461557	D1	G	-	homo	3	4	41
contig1	462100	I1	G	*	homo	4	6	60
contig1	463450	I1	A	+	homo	3	4	34
contig1	465731	D3	GTT	+	hete	6	32	35
contig1	465790	I1	G	*	homo	23	39	38
contig1	465993	I1	C	*	homo	20	32	53
contig1	466042	I1	C	*	homo	17	57	48
contig1	466246	I1	G	-	homo	5	14	23
contig1	466370	I1	G	-	homo	2	6	32
contig1	467239	I2	CG	*	homo	9	16	24
contig1	468116	I1	G	*	homo	5	22	34
contig1	468275	I1	A	*	homo	5	34	36
contig1	468385	D1	G	*	homo	19	35	35
contig1	468487	I1	G	*	homo	21	26	36
contig1	468849	I1	T	*	homo	5	20	36
contig1	470319	I1	G	*	homo	27	41	59
contig1	470349	I1	G	*	homo	15	21	60
contig1	471014	I1	G	*	homo	10	31	60
contig1	471071	I1	C	-	homo	5	17	60
contig1	471486	D9	GGGCCGCGG	+	homo	3	4	60
contig1	471516	D3	AAG	*	hete	2	6	60
contig1	471832	I1	G	*	homo	12	20	60
contig1	471844	I1	G	*	homo	16	22	60
contig1	472099	I2	CC	*	homo	13	29	60
contig1	472196	I1	G	*	homo	29	37	60
contig1	472441	I1	C	*	homo	32	33	60
contig1	472523	I1	C	*	homo	19	36	60
contig1	472574	I1	C	*	homo	13	30	60
contig1	472663	I1	C	*	homo	16	21	58
contig1	472743	I1	C	*	homo	5	33	60
contig1	472800	I1	C	*	homo	7	36	60
contig1	472930	I1	G	*	homo	15	26	60
contig1	473028	I1	G	*	homo	17	41	60
contig1	473579	I1	C	*	homo	33	39	60
contig1	474159	D1	C	*	hete	9	39	60
contig1	474814	D1	T	+	homo	7	13	45
contig1	475032	D1	C	-	homo	9	9	48
contig1	476383	D6	GCGCGC	+	homo	4	10	26
contig1	476554	I1	G	*	homo	8	14	24
contig1	476783	I2	AC	*	homo	13	37	27
contig1	477410	I1	G	-	homo	5	7	29
contig1	480384	I1	G	*	homo	18	23	49
contig1	480593	I1	T	*	homo	12	21	39
contig1	480750	I1	G	*	homo	18	19	33
contig1	482154	I1	A	-	homo	15	17	30
contig1	484075	I4	GCCT	*	hete	5	23	60
contig1	484671	I1	G	*	homo	7	17	60
contig1	485024	I2	GT	+	homo	5	6	60
contig1	485097	I1	G	*	homo	11	15	60
contig1	485290	I1	G	*	homo	28	42	60
contig1	485404	D20	CTCTCTCTCTCTCTCTCTCT	*	homo	22	39	60
contig1	485753	D18,1	CCACCACTCGTCGCACGG	*	homo	19	39	60
contig1	485852	D18	TGGGCACCACTCTTCGCA	*	homo	24	29	60
contig1	486317	I1	C	*	homo	11	12	60
contig1	486508	D24	GCTCCTCCAGACCCCCGCCGCCGC	*	homo	10	14	60
contig1	487004	D37,2	CGCTGCGAGAACGGCAGGGTGCGCCTTTGGTGCCAGC	*	homo	21	32	55
contig1	487614	I3	GCC	-	homo	3	6	60
contig1	487880	D5	CGGCG	*	homo	9	11	60
contig1	488015	I1	G	*	homo	18	19	60
contig1	488654	I1	C	+	homo	7	8	60
contig1	489016	D12	GCAGCGCCACCG	*	homo	11	12	60
contig1	489361	I10	GCGCCGGCGC	*	homo	6	10	60
contig1	489381	I1	G	*	homo	7	13	60
contig1	489427	I1	G	*	homo	13	18	60
contig1	489562	I1	G	*	homo	9	9	60
contig1	490875	I1	A	*	homo	3	5	60
contig1	491340	I3	GTT	*	homo	7	39	60
contig1	491360	I3	CTC	*	homo	6	40	60
contig1	491823	I1	C	*	homo	29	48	60
contig1	492004	I1	G	*	homo	17	38	60
contig1	492059	I5	CTCGC	*	homo	9	36	60
contig1	492295	I20	GTTTGTTCGTCGCACCCCCG	*	homo	6	7	60
contig1	492653	D6	CCTTCG	*	homo	25	30	60
contig1	492717	I1	T	*	homo	33	38	60
contig1	492788	I1	C	*	homo	12	45	60
contig1	493014	D11	TGGCTTGCCAA	*	homo	39	42	60
contig1	493155	I1	C	*	homo	41	43	60
contig1	493261	I2	CT	*	homo	60	63	60
contig1	493413	I2	GC	*	homo	25	28	60
contig1	493527	D12	ACCCCCCCCACC	-	homo	4	15	60
contig1	493830	I1	A	*	homo	33	37	60
contig1	494022	D3	TTT	*	homo	11	40	60
contig1	494253	I1	T	*	homo	10	39	60
contig1	495284	I1	T	+	homo	4	22	60
contig1	496822	I1	A	*	homo	62	66	60
contig1	497672	D1	C	*	homo	53	54	60
contig1	498620	I1	C	*	homo	49	54	60
contig1	498773	I1	C	*	homo	51	54	60
contig1	498956	D2	GT	*	homo	32	39	60
contig1	499172	D1	G	*	homo	14	30	60
contig1	499210	I1	G	*	homo	11	25	60
contig1	499934	D3	GGC	*	homo	30	34	60
contig1	500058	I3	GGC	*	homo	19	28	60
contig1	500640	I1	C	*	homo	32	35	60
contig1	501024	D3	GCG	*	homo	8	18	60
contig1	502982	D5	TCCCC	-	hete	7	32	60
contig1	503074	I1	T	*	homo	19	41	60
contig1	503249	I7	TTTTTGC	*	hete	14	50	60
contig1	503922	D1	T	*	homo	20	40	60
contig1	504007	I7	CCGTGTC	*	hete	19	48	60
contig1	504698	I1	G	*	homo	29	29	60
contig1	505226	D4	ACGA	*	homo	33	37	60
contig1	505260	D1	A	*	homo	12	45	60
contig1	505595	D3	CGA	*	hete	22	52	60
contig1	505975	I1	C	*	homo	8	17	60
contig1	506172	D12	TTGGGGGGGGTG	*	homo	11	17	60
contig1	506222	I6	CGCGGC	*	hete	5	27	60
contig1	506305	D1	A	*	homo	16	37	60
contig1	507120	I1	G	*	homo	56	57	60
contig1	510330	D1	G	*	homo	21	38	60
contig1	510371	D1	T	*	homo	9	38	60
contig1	510554	I2	GC	*	homo	18	47	60
contig1	511370	D1	T	*	homo	9	21	60
contig1	511770	I1	C	*	homo	5	40	60
contig1	512225	D1	C	*	homo	31	31	60
contig1	513237	I1	G	*	homo	22	45	60
contig1	513306	I1	T	*	homo	10	37	60
contig1	515661	I3	CGC	*	homo	60	69	60
contig1	515933	I9	GGATGCGTC	*	homo	48	59	60
contig1	516264	I1	G	*	homo	4	8	60
contig1	516787	D7	GGAAAAA	*	homo	9	27	43
contig1	516896	I3	GGG	*	homo	12	14	25
contig1	517741	I1	T	+	homo	4	11	40
contig1	517774	D1	A	+	homo	9	11	40
contig1	518334	I1	C	*	homo	2	55	60
contig1	518797	I1	C	*	homo	36	37	60
contig1	519029	I1	G	*	homo	29	29	60
contig1	519453	I1	C	*	homo	8	33	60
contig1	519482	D1	G	*	homo	12	34	60
contig1	519568	I1	G	*	homo	7	43	60
contig1	520756	D3	AGG	*	homo	17	55	60
contig1	521047	I1	G	*	homo	9	47	60
contig1	521532	I1	C	*	homo	10	36	60
contig1	521983	I9	CTCCGCCAG	*	hete	8	53	60
contig1	523090	I1	G	*	homo	22	46	60
contig1	523157	I1	G	*	homo	44	51	60
contig1	523242	I1	C	*	homo	33	68	60
contig1	523516	I1	C	*	homo	14	33	60
contig1	523971	D2	AT	*	homo	15	35	60
contig1	525668	I1	C	*	homo	38	40	60
contig1	525822	I1	C	*	homo	38	48	60
contig1	525847	I1	G	*	homo	19	39	60
contig1	526589	I2	AT	*	homo	50	57	60
contig1	526678	D1	T	*	homo	8	45	60
contig1	526709	I2	CC	-	homo	2	43	60
contig1	526730	I4	ATCA	*	homo	14	45	60
contig1	526878	I1	C	*	homo	52	55	60
contig1	527086	I1	A	*	homo	22	62	60
contig1	527104	I1	G	*	homo	27	61	60
contig1	527302	I1	T	*	homo	13	69	60
contig1	527365	I1	T	*	homo	29	60	60
contig1	527517	I1	C	*	homo	31	45	60
contig1	527648	I1	G	*	homo	17	45	60
contig1	527704	I1	T	*	hete	19	37	60
contig1	528145	I1	A	*	homo	49	49	60
contig1	528378	I1	T	*	homo	20	35	60
contig1	528436	I1	T	*	homo	22	35	60
contig1	528507	I1	T	*	homo	17	42	60
contig1	528581	I1	G	*	homo	23	41	60
contig1	528670	I1	A	*	homo	36	43	60
contig1	528938	I1	C	*	homo	21	39	60
contig1	529088	I1	A	*	homo	14	30	60
contig1	529167	I1	C	*	homo	26	26	60
contig1	529236	I1	C	*	homo	26	36	60
contig1	529436	I1	T	*	homo	12	38	60
contig1	529447	I1	A	*	homo	14	34	60
contig1	529564	I1	G	*	homo	24	54	60
contig1	529869	I1	A	*	homo	15	31	60
contig1	529963	D1	T	*	homo	14	14	60
contig1	530290	I1	C	*	homo	11	26	60
contig1	530348	I1	A	*	homo	7	26	60
contig1	530427	D3	CTG	+	hete	2	31	60
contig1	530530	I1	G	*	homo	25	36	60
contig1	530648	I3	TCC	*	homo	21	47	60
contig1	530662	I1	G	*	homo	4	46	60
contig1	530995	I1	A	*	hete	14	45	60
contig1	531165	I1	C	*	homo	39	41	60
contig1	531824	I1	C	*	homo	28	51	60
contig1	532478	I5	CCCCG	*	homo	26	32	60
contig1	532495	I1	C	*	homo	2	35	60
contig1	532559	I3	CCG	*	homo	15	36	60
contig1	532619	I1	C	*	homo	32	39	60
contig1	532878	I1	C	*	homo	51	52	60
contig1	533221	I1	C	*	homo	36	36	60
contig1	533316	D6	AGCGAG	*	hete	24	36	60
contig1	533431	I1	T	*	homo	19	36	60
contig1	533490	I2	GC	*	homo	13	37	60
contig1	533552	I1	T	*	homo	21	37	60
contig1	533655	I1	T	*	homo	20	33	60
contig1	533820	I1	C	*	homo	48	48	60
contig1	534049	I1	T	*	homo	25	47	60
contig1	534633	I1	T	*	homo	26	37	60
contig1	535187	I2	CG	*	homo	35	39	60
contig1	535547	I1	G	*	homo	36	69	42
contig1	535914	D6	AAAAAG	*	homo	12	43	34
contig1	535960	I7	AGGGGGA	*	homo	35	53	35
contig1	536465	I1	G	*	homo	26	28	25
contig1	536608	D6	AGGGGG	+	homo	3	11	56
contig1	536770	I5	AGCCT	*	hete	15	38	32
contig1	536881	I1	G	*	homo	13	31	45
contig1	537222	D16	GAGGAGCACGCTCGCA	*	hete	9	42	60
contig1	537440	D16	CCCCACCCACCCATCC	*	hete	32	41	58
contig1	537668	I1	C	*	homo	31	63	60
contig1	537807	I1	C	*	homo	11	50	60
contig1	537877	D1	T	*	homo	3	40	60
contig1	538005	I1	A	*	homo	41	47	60
contig1	538169	I1	A	*	homo	6	12	60
contig1	538221	D1	A	+	homo	3	8	49
contig1	538313	D1	A	-	homo	2	5	60
contig1	538832	I1	T	*	homo	5	38	60
contig1	538850	I5	CACAC	*	homo	5	38	60
contig1	538865	D1	C	-	homo	3	35	60
contig1	539632	I6	GGGTGT	*	homo	15	30	60
contig1	540258	I1	C	*	homo	10	21	60
contig1	540771	D2	TG	*	homo	46	46	60
contig1	541046	D1	A	*	hete	10	32	60
contig1	541094	I1	C	*	homo	8	24	60
contig1	541169	I1	A	*	homo	8	26	60
contig1	541228	I1	G	+	homo	3	35	60
contig1	541253	I1	G	*	homo	5	41	60
contig1	541361	I1	A	*	homo	11	34	60
contig1	541486	I2	GT	*	hete	14	50	60
contig1	541648	I3	TCC	*	homo	25	48	60
contig1	542494	I1	C	*	homo	24	47	60
contig1	542872	I3	CCA	*	hete	10	32	60
contig1	542952	I4	GGGG	+	homo	5	15	60
contig1	543028	I1	T	*	homo	11	28	60
contig1	543596	I2	CT	-	homo	6	26	60
contig1	543709	D22	CCAGCACCGGCGCCCTCTCGCA	*	hete	10	28	60
contig1	544429	I1	G	*	homo	15	37	60
contig1	544508	D1	C	*	homo	13	36	60
contig1	544584	I1	C	*	homo	22	38	60
contig1	544765	I2	CT	-	homo	6	49	60
contig1	544894	I1	A	*	homo	36	41	60
contig1	544945	D1	T	*	homo	33	34	60
contig1	545037	D3	GCA	*	homo	29	36	60
contig1	545092	D2	CG	*	homo	28	34	60
contig1	545185	I1	C	*	homo	9	44	60
contig1	545398	I1	C	*	homo	10	36	60
contig1	545551	D1	G	*	homo	22	39	60
contig1	545837	I1	C	*	homo	17	39	60
contig1	546558	D1	C	*	homo	18	44	60
contig1	546757	I1	T	*	homo	24	32	60
contig1	546825	I1	C	*	homo	13	28	60
contig1	547096	D3	GTG	*	hete	25	38	60
contig1	547151	I1	G	*	homo	34	44	60
contig1	547356	I1	T	*	homo	46	47	60
contig1	547507	I2	TC	*	hete	22	39	60
contig1	548006	I2	GC	*	homo	42	43	60
contig1	548398	I1	G	*	homo	8	52	60
contig1	548450	I3	CCC	*	homo	7	35	60
contig1	548692	I1	C	*	homo	30	37	60
contig1	548833	I7	GAGGGGC	-	homo	2	19	60
contig1	548850	I2	AC	*	homo	15	35	56
contig1	548997	I1	T	*	homo	7	38	60
contig1	549025	I1	T	+	homo	3	37	60
contig1	549123	D1	G	*	hete	2	27	60
contig1	549498	I1	C	*	homo	23	28	60
contig1	549808	I1	C	*	homo	21	31	60
contig1	549935	I1	C	-	homo	3	29	60
contig1	550073	D4	CACC	*	hete	11	24	60
contig1	550315	I1	C	*	homo	5	30	60
contig1	550511	I2	CA	*	homo	20	21	60
contig1	550669	I1	C	*	homo	7	16	60
contig1	550774	I1	T	*	homo	19	20	60
contig1	551321	I2	CA	*	homo	9	28	60
contig1	551425	I1	C	*	homo	11	11	60
contig1	551643	D2	TC	*	hete	8	35	60
contig1	551824	D2	CT	*	hete	16	31	60
contig1	552001	D2	CG	*	homo	8	22	60
contig1	552094	I7	CACCTGA	+	hete	4	31	60
contig1	552265	I1	A	*	homo	11	21	60
contig1	552828	I1	T	*	homo	39	42	60
contig1	552930	I1	G	*	homo	36	41	60
contig1	552995	I2	AC	*	homo	10	48	60
contig1	553320	I3	GGC	*	homo	22	34	60
contig1	553397	I1	C	*	homo	12	36	60
contig1	553536	I1	G	*	homo	37	46	60
contig1	553584	I1	C	*	homo	31	41	60
contig1	553976	I1	C	*	homo	44	46	60
contig1	554135	D1	A	*	homo	29	44	60
contig1	554242	I1	G	*	homo	47	56	60
contig1	554298	D12	CGTCGACGAGGA	*	hete	13	48	60
contig1	554841	I3	AGG	*	homo	4	13	60
contig1	555234	I1	G	*	homo	17	40	60
contig1	555474	I1	C	*	homo	20	35	60
contig1	556358	I8	CAGCTGCG	*	hete	18	46	60
contig1	556403	I1	A	*	hete	9	49	60
contig1	557095	D1	A	*	hete	15	32	60
contig1	559269	D3	GAC	*	homo	28	33	60
contig1	559419	D3	TGC	*	hete	4	50	60
contig1	559525	I1	G	*	homo	15	41	60
contig1	559725	I1	G	*	homo	16	16	60
contig1	561566	I1	C	*	homo	9	15	60
contig1	562601	D12	TCCGCCGCCGCC	*	hete	10	32	60
contig1	562946	I1	G	-	homo	3	5	60
contig1	563372	I12	AACCCGTACGGT	*	hete	14	39	60
contig1	564029	I1	C	*	homo	17	36	60
contig1	564414	D12	ACGGCCAGCCCC	*	hete	10	23	60
contig1	564659	I1	C	*	homo	14	23	60
contig1	565195	I3	CGG	*	homo	13	35	60
contig1	565244	I1	G	*	homo	8	27	60
contig1	565819	D12,1	ACCCGCGCCAGA	*	hete	9	34	60
contig1	566645	I1	G	*	homo	14	21	60
contig1	566688	I1	T	*	homo	12	18	60
contig1	566847	D1	C	*	homo	29	56	60
contig1	567738	I6	TTCCCG	*	homo	15	19	60
contig1	567855	I1	C	*	homo	12	24	60
contig1	569720	I1	T	*	homo	23	31	60
contig1	569883	I1	T	*	homo	19	42	60
contig1	569905	I1	G	*	homo	7	51	60
contig1	570195	D3	CGT	*	hete	9	42	60
contig1	570565	I1	T	*	homo	7	21	60
contig1	570812	I1	A	*	homo	19	33	60
contig1	571744	D3	GCG	*	hete	15	34	60
contig1	572169	I1	G	+	homo	5	22	60
contig1	572507	I6	GACGCC	*	hete	7	21	60
contig1	573298	D3	CTC	*	hete	17	55	60
contig1	573384	I1	T	*	homo	44	69	60
contig1	573789	I1	G	*	homo	8	41	60
contig1	574473	D3	GGT	-	hete	2	42	60
contig1	574682	I1	G	*	homo	31	40	60
contig1	574928	D12	CGCCGCCGCTGC	*	hete	8	24	60
contig1	575219	I1	G	*	homo	23	27	60
contig1	575729	I3	GGC	*	homo	3	15	60
contig1	576169	I1	G	*	homo	15	29	60
contig1	576432	I1	G	*	homo	6	17	60
contig1	576598	D6	AGCCGC	*	hete	4	28	60
contig1	576683	I1	C	*	homo	22	31	60
contig1	578283	I2	AC	*	homo	16	24	60
contig1	578703	I1	C	+	homo	3	7	60
contig1	579446	I1	C	*	homo	13	19	60
contig1	580121	I1	C	*	homo	4	19	60
contig1	580766	I1	G	*	homo	18	45	60
contig1	581144	I1	C	*	homo	14	29	60
contig1	581692	I6	TGCTGC	*	hete	5	43	60
contig1	581822	I1	C	*	homo	24	41	60
contig1	582308	I1	G	*	homo	8	35	60
contig1	583091	D2	AG	*	hete	9	15	60
contig1	584499	I1	C	*	homo	12	13	60
contig1	584771	I19	GCCCATCCCGCTGCCGATC	*	homo	25	25	60
contig1	585873	I1	G	*	homo	6	15	60
contig1	586135	I1	C	*	homo	16	26	60
contig1	586341	I2	TC	*	homo	33	51	60
contig1	586382	I6	CCTCCG	*	hete	5	44	60
contig1	586698	I1	A	*	homo	42	45	60
contig1	588568	I1	G	*	homo	13	44	60
contig1	588681	I2	GC	*	homo	5	35	60
contig1	588703	I2	CC	*	homo	5	34	60
contig1	588784	I1	T	*	homo	20	37	60
contig1	589116	D1	A	*	homo	26	28	60
contig1	589327	I2	GT	+	homo	2	19	60
contig1	589371	I6	TCGACG	*	hete	7	24	60
contig1	590304	I1	G	*	homo	8	13	60
contig1	591812	I1	C	+	homo	2	17	60
contig1	591914	I1	G	*	homo	7	20	60
contig1	592233	I1	C	*	homo	15	35	60
contig1	592355	D1	G	*	homo	32	46	60
contig1	592960	I2	GC	*	homo	41	44	60
contig1	593124	I2	GG	*	homo	28	38	60
contig1	593279	I1	C	*	homo	20	37	60
contig1	593301	I1	C	*	homo	13	31	60
contig1	593387	I1	T	*	homo	16	23	60
contig1	593876	I1	G	*	homo	40	41	60
contig1	594115	I1	T	*	homo	5	26	60
contig1	594178	I1	T	*	homo	21	36	60
contig1	594544	I1	G	*	homo	22	54	60
contig1	594608	I2	CG	*	homo	19	36	60
contig1	594801	I1	G	*	homo	21	29	60
contig1	595241	D6	GGACGA	*	hete	4	41	60
contig1	595329	I6	ACGGCG	*	hete	4	38	60
contig1	595526	I1	C	*	homo	14	30	60
contig1	595663	I2	GT	*	homo	22	35	60
contig1	596125	I1	C	*	homo	41	42	60
contig1	596247	I3	GGA	*	hete	20	45	60
contig1	596262	I1	A	*	homo	10	43	60
contig1	596799	I21	ACCTGCGAGAGCTCCTGGGTG	*	hete	16	31	60
contig1	597419	D3	CTC	*	hete	11	26	60
contig1	598154	I1	C	*	homo	20	29	60
contig1	598437	I3	CGG	*	homo	2	6	60
contig1	598533	D5	GCCGC	*	homo	6	16	60
contig1	598759	I4	CCCG	*	homo	8	12	60
contig1	598822	I1	C	*	homo	7	16	60
contig1	599541	I1	C	*	homo	17	28	60
contig1	599745	D2	CG	*	homo	9	15	60
contig1	599872	I1	T	*	hete	16	43	60
contig1	599964	I6	TGCTTC	*	hete	3	29	60
contig1	600658	I1	G	*	homo	20	22	60
contig1	600842	I1	T	*	homo	24	31	60
contig1	601021	D2	GC	*	homo	15	17	60
contig1	601444	I1	G	*	homo	31	36	60
contig1	601671	I2	CG	*	homo	12	26	60
contig1	601938	I1	G	*	homo	34	35	60
contig1	602063	I2	GG	*	homo	21	43	60
contig1	602148	I1	G	*	homo	13	43	60
contig1	602172	I1	C	*	homo	16	39	60
contig1	602409	I29	CAGCGAGGGAGGCGGAGAGAGGCGAGAGG	-	hete	3	42	60
contig1	602478	I4	ACGC	*	hete	19	42	60
contig1	603182	I1	C	*	homo	34	40	60
contig1	603583	I1	G	*	homo	35	44	60
contig1	603617	I1	A	*	homo	22	36	60
contig1	603758	I1	C	*	homo	35	53	60
contig1	603997	I2,1	GC	*	homo	15	21	60
contig1	604731	I7	CAAGGTC	*	hete	4	27	60
contig1	605031	D1	G	*	hete	10	35	60
contig1	605128	I4	ACGC	*	homo	26	36	60
contig1	605350	I1	G	*	homo	15	32	60
contig1	605630	I1	G	*	homo	22	46	60
contig1	605923	I1	C	*	homo	19	53	60
contig1	606828	I1	G	*	homo	16	43	60
contig1	607381	I1	G	*	homo	32	43	60
contig1	608579	I1	G	*	homo	40	41	60
contig1	608721	I1	C	*	homo	47	50	60
contig1	610169	D3	GCG	*	hete	16	37	60
contig1	610284	I1	C	*	homo	16	26	60
contig1	610600	D1	T	*	hete	22	56	60
contig1	611777	I1	A	*	homo	17	38	60
contig1	612419	D4	TCGG	*	homo	21	30	60
contig1	612629	I1	C	*	homo	21	38	51
contig1	613217	I1	C	*	homo	35	49	36
contig1	613295	I1	G	*	homo	5	54	29
contig1	613919	I1	C	*	homo	10	16	39
contig1	614087	I1	C	-	homo	6	17	40
contig1	616305	I1	G	*	homo	4	8	52
contig1	616335	I1	G	*	hete	13	30	33
contig1	623383	I1	C	+	homo	3	4	24
contig1	623484	I1	C	+	homo	4	10	33
contig1	623544	I1	C	+	homo	5	8	32
contig1	623655	D1	T	*	homo	6	20	60
contig1	623739	I1	C	*	homo	21	21	60
contig1	623916	D1	A	*	homo	26	41	60
contig1	624058	I1	C	*	homo	21	48	60
contig1	624269	I1	C	*	homo	13	26	60
contig1	624416	D2	TG	*	homo	24	31	60
contig1	624569	I2	CC	*	homo	21	33	60
contig1	624614	I1	C	*	homo	6	18	60
contig1	624699	I1	C	*	homo	20	25	60
contig1	624756	I1	A	*	homo	9	27	60
contig1	624892	I1	C	*	homo	16	26	60
contig1	624923	I1	C	*	homo	22	28	60
contig1	624976	I1	C	*	homo	12	25	60
contig1	625024	I2	GC	*	homo	17	22	60
contig1	625107	I1	C	*	homo	17	18	60
contig1	625285	I1	C	*	homo	23	23	60
contig1	625455	I1	C	*	homo	26	28	60
contig1	625584	I6	CTTGCT	*	homo	7	26	60
contig1	625756	D1	G	*	homo	5	29	60
contig1	625814	I1	C	*	homo	22	30	60
contig1	626059	I2	CA	*	homo	23	24	60
contig1	626246	I1	C	*	homo	22	37	60
contig1	626709	I1	C	*	homo	30	31	60
contig1	626861	I1	G	*	homo	39	65	57
contig1	627494	D2	TG	*	homo	71	99	53
contig1	628471	I1	C	*	homo	9	11	47
contig1	628638	I1	C	*	homo	21	21	59
contig1	628699	I1	C	*	homo	8	13	57
contig1	631525	I2	GA	*	homo	38	46	50
contig1	631589	I2	CG	*	homo	48	53	55
contig1	631830	I1	C	*	homo	25	27	33
contig1	632018	I1	A	*	homo	11	23	34
contig1	632489	I1	C	*	homo	19	52	60
contig1	632717	I1	G	*	homo	25	40	59
contig1	633025	D1	T	*	homo	22	28	60
contig1	634258	I1	G	*	homo	19	48	60
contig1	634685	D2	AG	*	homo	18	45	60
contig1	634734	D2	GC	+	homo	5	47	60
contig1	634793	I3	CGC	*	homo	23	43	60
contig1	634847	D1	A	*	homo	12	48	60
contig1	635105	I1	G	*	homo	24	41	60
contig1	635264	I2	GC	*	homo	10	30	60
contig1	635369	I2	CC	*	homo	33	39	60
contig1	636461	I1	A	*	homo	18	44	60
contig1	637093	I1	G	*	homo	25	45	60
contig1	637123	I1	C	*	homo	4	48	60
contig1	637154	I1	G	*	homo	22	59	60
contig1	637356	I1	A	*	homo	31	56	60
contig1	637825	I1	C	*	homo	12	21	60
contig1	637978	I1	G	*	homo	36	45	60
contig1	638405	I1	C	*	homo	29	49	60
contig1	638803	I3	CCT	-	homo	10	21	60
contig1	638998	I1	C	*	homo	37	40	60
contig1	639355	I1	C	*	homo	20	44	60
contig1	640273	I1	G	*	hete	11	39	60
contig1	640307	I1	G	*	homo	19	23	60
contig1	640381	D3	AAC	*	homo	24	34	60
contig1	640454	I1	C	*	homo	34	36	60
contig1	640907	D13	TTCGGCGGACGCG	*	hete	6	28	60
contig1	641540	I1	G	*	homo	33	52	60
contig1	642029	I1	G	*	homo	64	66	60
contig1	642409	I1	T	*	homo	25	49	60
contig1	642876	I1	G	*	homo	40	59	60
contig1	643226	I1	G	*	homo	45	61	60
contig1	643251	I1	G	*	homo	43	57	60
contig1	644153	I4	CCCC	-	homo	7	13	60
contig1	644201	I1	C	*	homo	13	18	60
contig1	644258	I2	TC	*	hete	9	26	60
contig1	644395	I1	C	*	homo	20	23	60
contig1	644460	I2	GC	*	homo	24	28	60
contig1	644601	I3	GGG	*	homo	20	26	60
contig1	644826	I1	G	*	homo	47	51	60
contig1	645146	D1	C	*	homo	19	47	60
contig1	645437	I1	A	*	homo	10	32	60
contig1	645483	I1	C	*	homo	9	20	60
contig1	645633	I12	GGGCAGCCAAAG	*	hete	13	46	60
contig1	646407	I1	C	*	homo	4	31	60
contig1	646717	I1	C	*	homo	20	37	60
contig1	647584	I1	T	*	homo	8	29	60
contig1	647802	D1	A	*	homo	16	29	60
contig1	648339	I1	A	*	homo	22	45	60
contig1	648481	D2	CA	*	homo	40	42	60
contig1	648562	I1	C	*	homo	10	48	60
contig1	649311	I1	C	*	homo	37	41	60
contig1	649531	D3	GGG	*	hete	5	44	60
contig1	649745	I1	G	*	homo	36	63	60
contig1	650958	I6	CACCAC	*	hete	20	43	60
contig1	651684	I7	CCATCAG	*	homo	41	41	60
contig1	652018	I10	GAACGCTTGA	*	hete	14	38	60
contig1	652536	D1	A	*	homo	6	9	60
contig1	653316	I1	G	+	homo	4	13	60
contig1	653412	I19	ATGCCAGTCCATGACGGCC	*	hete	9	43	60
contig1	653478	I1	G	*	homo	37	48	60
contig1	654083	I1	G	*	homo	25	34	60
contig1	654125	I2	AA	*	hete	7	46	60
contig1	654268	D3	CAT	*	hete	11	32	60
contig1	654823	I2	AT	*	hete	8	56	60
contig1	654928	D6	AAAGGG	*	hete	19	48	60
contig1	655597	I6	AAGAAG	*	hete	4	36	60
contig1	656633	I3	GGA	*	homo	2	21	60
contig1	657537	I1	C	*	homo	10	31	60
contig1	658817	I1	C	*	homo	7	20	60
contig1	659726	I1	G	*	homo	20	39	60
contig1	659898	I1	G	+	homo	5	13	60
contig1	660491	I1	G	*	homo	14	26	60
contig1	660643	I1	T	*	homo	19	29	60
contig1	660999	I1	G	*	homo	8	34	60
contig1	661029	I1	C	*	homo	15	30	60
contig1	661302	I1	G	*	homo	19	28	60
contig1	661653	I1	G	*	homo	28	34	60
contig1	661807	I1	A	*	homo	13	25	60
contig1	661971	D21	CGCGGCGACGCAGGACCGAGC	*	hete	17	31	60
contig1	662853	D12	CGCGAGTCAGCG	*	hete	10	27	60
contig1	663110	I1	G	*	homo	16	31	60
contig1	663435	I1	G	*	homo	16	40	60
contig1	663638	I1	C	*	homo	8	38	60
contig1	664415	I1	C	-	homo	4	12	60
contig1	664682	I2	CT	-	homo	3	13	60
contig1	665149	I1	G	*	homo	10	39	60
contig1	665533	I1	G	*	homo	28	36	60
contig1	665837	I12	CCCTCGCACGGG	*	hete	17	36	60
contig1	665969	I2	CA	*	hete	28	57	60
contig1	666055	D1	G	*	homo	20	35	60
contig1	666121	I1	T	*	homo	22	54	60
contig1	666594	I1	C	*	homo	24	42	60
contig1	667456	I1	C	*	homo	24	42	60
contig1	667925	D2	GT	*	homo	58	60	60
contig1	668278	D2	AG	*	homo	14	41	60
contig1	668300	D1	C	*	homo	4	36	60
contig1	669094	I1	C	*	homo	15	41	60
contig1	669212	I1	C	*	homo	14	33	60
contig1	669448	I2	CC	-	homo	6	12	60
contig1	670005	I1	C	*	hete	13	45	60
contig1	670454	D13	AAGGCGGCGCCGG	*	hete	2	32	60
contig1	670588	I4	TCTC	*	hete	7	49	60
contig1	670665	D3	TCG	*	hete	7	41	60
contig1	671287	I1	C	*	homo	14	15	60
contig1	671639	I2	CG	*	homo	18	19	59
contig1	671894	I2	GG	*	homo	18	20	60
contig1	671950	I1	C	*	homo	18	20	60
contig1	672135	D17	TGGGGTGGGGGGAGGGG	+	homo	8	15	60
contig1	672482	I1	G	*	homo	20	25	60
contig1	672657	I1	A	*	homo	8	19	60
contig1	672778	I1	G	*	homo	22	29	60
contig1	672920	I1	A	*	homo	13	42	60
contig1	673436	I10	TCCTCGAAAC	*	hete	16	55	60
contig1	673537	I1	A	*	hete	11	55	60
contig1	673998	D1	G	*	homo	16	61	60
contig1	674218	I1	G	*	hete	10	52	60
contig1	674279	I1	A	*	hete	9	54	60
contig1	674410	I1	C	*	homo	10	47	60
contig1	674495	I1	G	*	homo	7	42	60
contig1	674672	I1	A	*	homo	13	30	60
contig1	674690	I1	A	*	homo	11	21	60
contig1	674983	D1	A	*	homo	7	19	59
contig1	675071	I1	G	*	homo	13	29	60
contig1	675121	I1	G	*	homo	18	38	60
contig1	675518	I1	G	*	homo	24	46	60
contig1	675705	D4	AAGA	+	hete	4	20	60
contig1	675984	I3	GGG	+	homo	3	4	60
contig1	676040	D6	GGTGGT	*	hete	6	12	60
contig1	676230	I1	C	+	homo	6	7	60
contig1	676390	D3	CGG	+	hete	4	19	60
contig1	677421	I1	G	*	homo	36	47	60
contig1	677432	I1	A	*	homo	9	44	60
contig1	677493	D3	GGT	*	hete	7	37	60
contig1	677782	I1	G	*	homo	21	36	60
contig1	677955	I2	GA	*	homo	3	14	60
contig1	678241	I1	G	+	homo	2	7	60
contig1	678339	I1	G	*	homo	6	8	60
contig1	678393	I1	A	*	homo	4	7	60
contig1	678546	I1	G	*	homo	5	10	60
contig1	678721	I1	T	*	homo	3	11	60
contig1	678737	D12	ACCGCCGCCCGG	+	homo	4	13	60
contig1	679121	I1	G	*	homo	6	9	60
contig1	679877	I1	C	*	homo	24	31	60
contig1	680315	D2	AG	*	hete	10	26	60
contig1	680422	I4	TCCC	*	homo	16	19	59
contig1	680483	I2	TC	*	homo	13	29	60
[truncated: 63,536 more rows]

## Sheet: 18125_N71 enrichment.OR
Enrichment result of SNP/InDel between 18125 and N71
class	OR	P	enrich?
RNA processing and modification	82	0	NA
Chromatin structure and dynamics	0.0704	0	N
Energy production and conversion	0.9696	0	N
Cell cycle control, cell division, chromosome partitioning	26	0	NA
Amino acid transport and metabolism	111	0	NA
Nucleotide transport and metabolism	0.3331	0	N
Carbohydrate transport and metabolism	77	0	NA
Coenzyme transport and metabolism	0.6267	0	N
Lipid transport and metabolism	0.855	0	N
Translation, ribosomal structure and biogenesis	181	0	NA
Transcription	59	0	NA
Replication, recombination and repair	32	0	NA
Cell wall/membrane/envelope biogenesis	15	0	NA
Cell motility	1	0	NA
Posttranslational modification, protein turnover, chaperones	0.5774	0	N
Inorganic ion transport and metabolism	16	0	NA
Secondary metabolites biosynthesis, transport and catabolism	18	0	NA
General function prediction only	0.5992	0	N
Function unknown	0.8728	0	N
Signal transduction mechanisms	1.0878	0	N
Intracellular trafficking, secretion, and vesicular transport	0.5811	0	N
Defense mechanisms	7	0	NA
Extracellular structures	1	0	NA
Nuclear structure	1	0	NA
Cytoskeleton	17	0	NA
