# Supplementary material for: Comparative Genome and Transcriptome Study of the Gene Expression Difference Between Pathogenic and Environmental Strains of Prototheca zopfii
Source: Front Microbiol. 2019 Mar 7;10:443. doi: 10.3389/fmicb.2019.00443 (PMC6416184; doi:10.3389/fmicb.2019.00443)
Supplement: Table S5 — SNP InDel analysis results between 18125 and 50779. [file Table_5.xlsx]

## Sheet: 18125_50779.SNP_list
ref_name	SNP_site	ref_base	sample_base	type	SNP_reads_cov	total_reads_cov	mapping_quality
contig1	226	A	G	hete	18	48	22
contig1	421	C	T	hete	28	59	22
contig1	478	C	T	hete	18	45	23
contig1	495	T	C	hete	17	41	22
contig1	507	G	A	hete	16	36	20
contig1	520	C	T	hete	11	33	22
contig1	575	T	A	homo	22	28	29
contig1	1595	A	G	hete	14	27	21
contig1	1606	T	C	hete	13	22	20
contig1	2072	T	C	hete	8	20	24
contig1	2083	T	G	hete	14	34	28
contig1	2097	G	A	hete	13	43	28
contig1	2100	T	C	hete	13	44	29
contig1	2120	C	T	hete	19	60	31
contig1	2151	G	A	hete	31	86	31
contig1	2159	C	T	hete	51	91	31
contig1	2188	C	T	hete	40	95	32
contig1	2205	C	T	hete	54	99	31
contig1	2261	T	C	hete	26	73	26
contig1	2277	A	G	hete	30	73	25
contig1	2288	A	G	hete	18	67	21
contig1	2350	C	G	hete	30	82	21
contig1	2425	G	A	hete	28	84	21
contig1	2439	C	T	hete	26	79	20
contig1	2451	T	C	hete	29	76	21
contig1	2811	A	C	hete	39	85	26
contig1	2835	T	C	hete	36	94	23
contig1	2847	C	T	hete	34	94	24
contig1	2850	T	C	hete	37	96	24
contig1	2862	C	T	hete	34	94	24
contig1	2944	C	T	hete	30	54	24
contig1	3246	A	T	hete	9	35	22
contig1	3420	C	T	hete	26	69	33
contig1	3436	T	G	hete	30	95	37
contig1	3438	T	G	hete	42	99	35
contig1	3486	T	C	hete	57	149	31
contig1	3489	G	T	hete	42	151	32
contig1	3506	C	G	hete	48	150	31
contig1	3591	C	T	hete	31	120	23
contig1	3598	T	C	hete	59	117	22
contig1	3603	A	C	hete	34	115	23
contig1	3615	G	A	hete	32	111	23
contig1	3618	G	T	hete	23	107	23
contig1	3682	C	T	hete	48	147	25
contig1	3905	T	C	hete	35	79	22
contig1	3995	C	T	hete	22	78	25
contig1	4008	A	G	hete	19	71	25
contig1	4030	A	G	hete	14	45	24
contig1	4040	C	A	hete	13	37	22
contig1	4215	T	G	hete	34	105	28
contig1	4231	C	A	hete	40	97	29
contig1	4261	G	A	hete	21	90	29
contig1	4265	T	A	hete	31	88	29
contig1	4286	T	C	hete	28	75	29
contig1	4308	T	C	hete	19	62	28
contig1	4311	G	T	hete	20	59	28
contig1	4312	C	T	hete	23	59	28
contig1	4321	A	G	hete	8	51	27
contig1	4413	T	C	hete	66	99	27
contig1	4427	T	A	hete	57	104	28
contig1	4447	T	G	hete	60	101	26
contig1	4450	C	T	hete	58	102	27
contig1	4464	T	G	hete	21	98	27
contig1	4509	C	T	hete	19	71	24
contig1	4558	A	G	hete	10	46	20
contig1	4572	G	A	hete	9	49	21
contig1	4593	C	G	hete	29	52	20
contig1	4661	C	T	hete	17	48	29
contig1	4958	A	G	hete	7	13	22
contig1	5161	T	C	homo	16	17	39
contig1	5172	G	A	homo	19	20	45
contig1	5187	A	T	homo	23	27	49
contig1	5191	A	C	homo	25	27	49
contig1	7715	A	C	hete	4	30	46
contig1	11167	T	C	homo	47	57	52
contig1	11238	C	T	hete	44	59	51
contig1	11635	T	A	homo	35	37	50
contig1	11856	G	A	homo	37	40	58
contig1	11900	A	T	homo	39	40	60
contig1	12015	C	T	homo	42	46	53
contig1	12180	T	C	homo	44	45	58
contig1	12411	G	C	homo	41	42	48
contig1	13567	T	C	homo	44	45	60
contig1	13623	T	C	homo	43	45	60
contig1	14829	A	G	homo	40	41	59
contig1	17440	T	C	homo	41	42	55
contig1	17503	A	G	homo	40	42	53
contig1	17557	A	G	homo	32	34	48
contig1	17668	G	C	homo	40	40	37
contig1	17692	C	T	homo	38	41	37
contig1	17707	A	T	homo	41	41	39
contig1	17733	T	C	homo	40	42	44
contig1	18002	A	C	homo	39	41	38
contig1	18141	A	T	homo	13	14	37
contig1	18184	T	C	homo	16	16	42
contig1	18229	C	A	homo	28	29	46
contig1	18263	C	T	homo	31	31	47
contig1	18583	T	C	homo	34	35	54
contig1	18768	C	T	homo	34	35	56
contig1	18861	T	C	homo	34	36	58
contig1	20326	G	A	homo	32	37	48
contig1	26577	G	C	homo	26	28	60
contig1	26580	C	G	homo	24	27	60
contig1	48997	A	G	homo	34	38	60
contig1	57902	A	G	homo	47	48	60
contig1	59488	T	G	homo	34	36	60
contig1	78905	A	T	homo	40	43	60
contig1	99520	A	C	homo	13	13	60
contig1	118910	T	C	homo	50	51	60
contig1	154308	T	G	homo	39	39	60
contig1	162615	A	T	hete	3	32	60
contig1	173473	C	G	homo	6	7	60
contig1	174650	A	C	homo	23	25	60
contig1	177407	A	G	homo	3	47	60
contig1	205058	A	G	homo	29	32	60
contig1	223722	T	G	hete	3	21	60
contig1	233767	A	G	homo	28	29	60
contig1	252308	T	A	hete	4	39	60
contig1	275008	A	G	homo	25	44	21
contig1	279541	C	T	hete	9	35	46
contig1	280400	A	G	hete	8	24	48
contig1	280459	C	T	hete	7	28	48
contig1	280836	C	T	homo	14	14	49
contig1	287778	A	G	homo	36	37	60
contig1	299876	A	T	homo	42	44	60
contig1	327193	A	C	hete	5	17	60
contig1	329199	A	C	homo	23	23	60
contig1	336950	T	C	hete	16	38	60
contig1	339842	A	C	homo	14	18	60
contig1	411178	T	G	hete	3	28	60
contig1	437979	A	G	hete	12	44	60
contig1	438104	T	C	hete	12	33	60
contig1	438246	C	A	hete	30	45	60
contig1	438250	T	C	hete	29	45	60
contig1	438277	A	G	hete	27	41	60
contig1	438280	A	G	hete	26	41	60
contig1	438412	T	C	hete	26	46	60
contig1	438446	T	G	hete	31	49	60
contig1	438508	T	C	hete	22	43	60
contig1	438608	A	G	hete	27	57	60
contig1	438640	C	G	hete	29	63	60
contig1	438686	T	C	hete	24	55	60
contig1	438706	T	C	hete	26	55	60
contig1	438752	C	T	hete	18	41	60
contig1	438775	C	G	hete	17	39	60
contig1	438826	A	G	hete	23	44	60
contig1	438882	C	T	hete	26	43	60
contig1	438928	C	T	hete	26	43	60
contig1	439040	G	C	hete	15	37	60
contig1	439452	C	T	hete	13	33	60
contig1	439466	C	T	hete	11	27	60
contig1	439515	T	A	hete	12	25	60
contig1	439561	T	C	hete	18	31	60
contig1	439568	C	T	hete	18	32	60
contig1	439712	A	G	hete	12	27	60
contig1	439845	A	C	hete	18	35	60
contig1	439867	T	C	hete	17	37	60
contig1	440033	A	T	hete	23	42	60
contig1	440086	G	T	hete	19	36	60
contig1	440208	A	G	hete	11	33	60
contig1	440278	G	A	hete	17	38	60
contig1	440287	C	G	hete	17	39	60
contig1	440339	G	C	hete	18	35	60
contig1	440597	C	A	homo	43	49	60
contig1	452071	C	T	hete	11	48	60
contig1	452097	T	A	hete	10	47	59
contig1	452127	G	C	hete	10	51	59
contig1	452194	G	C	hete	9	40	56
contig1	458518	A	C	homo	35	37	60
contig1	464069	G	T	homo	24	27	51
contig1	464174	G	A	homo	29	29	39
contig1	464250	C	T	homo	36	39	46
contig1	464266	T	C	homo	34	37	47
contig1	464340	A	T	homo	36	36	53
contig1	464400	G	C	homo	33	38	56
contig1	464707	G	A	homo	36	44	53
contig1	464752	G	A	homo	43	43	57
contig1	465267	A	C	homo	39	41	45
contig1	465652	G	T	hete	28	40	37
contig1	465675	C	T	hete	23	36	35
contig1	465735	G	A	hete	8	42	40
contig1	465921	G	A	hete	10	20	46
contig1	465927	T	C	hete	10	20	47
contig1	465997	G	T	hete	12	31	50
contig1	466022	G	A	hete	9	33	50
contig1	466091	C	G	hete	12	24	41
contig1	466098	T	C	hete	9	23	39
contig1	466101	T	C	hete	11	20	37
contig1	466105	C	T	hete	5	20	36
contig1	466254	A	G	homo	12	17	28
contig1	466310	C	T	hete	6	17	24
contig1	466326	T	C	homo	12	18	23
contig1	466852	A	G	homo	52	54	33
contig1	466982	T	C	hete	22	59	37
contig1	467001	C	T	hete	31	59	34
contig1	467170	C	A	hete	16	62	37
contig1	467174	C	T	hete	37	64	38
contig1	467178	C	G	hete	43	65	37
contig1	467264	G	A	hete	11	62	42
contig1	467277	C	T	hete	10	65	43
contig1	467316	C	T	hete	14	57	41
contig1	467329	G	A	hete	9	54	42
contig1	467337	A	C	hete	12	50	40
contig1	467341	C	T	hete	11	48	42
contig1	467479	C	T	hete	11	46	38
contig1	467487	T	C	hete	12	47	38
contig1	467494	T	G	hete	15	48	39
contig1	467539	C	T	hete	11	60	41
contig1	467589	T	A	hete	24	64	38
contig1	467598	G	A	hete	12	64	39
contig1	467631	A	C	hete	14	65	38
contig1	468219	G	A	hete	8	36	47
contig1	469576	T	C	hete	2	13	57
contig1	475558	G	C	homo	6	6	41
contig1	475568	T	A	homo	6	6	41
contig1	475586	G	A	homo	8	8	42
contig1	475606	A	G	homo	9	9	40
contig1	475780	A	G	homo	6	6	46
contig1	475809	A	G	homo	7	8	45
contig1	475855	A	G	homo	9	9	46
contig1	475922	A	G	homo	8	8	35
contig1	475974	T	C	homo	8	8	31
contig1	476056	C	T	homo	3	4	34
contig1	476085	C	T	homo	3	4	34
contig1	476528	G	T	hete	6	14	27
contig1	476531	C	T	hete	6	14	27
contig1	476588	A	C	hete	9	20	36
contig1	476645	T	C	hete	10	39	42
contig1	476654	G	A	hete	9	39	42
contig1	476665	T	C	hete	9	38	42
contig1	476857	A	T	hete	9	35	32
contig1	477011	T	C	hete	19	39	35
contig1	477088	T	G	hete	18	40	44
contig1	479650	G	C	homo	12	12	54
contig1	479869	G	C	homo	6	7	31
contig1	480295	G	A	hete	8	15	39
contig1	480356	C	T	hete	13	26	44
contig1	480362	A	C	hete	12	26	43
contig1	480462	C	G	hete	12	35	50
contig1	480603	G	A	hete	9	28	42
contig1	480763	C	T	hete	4	17	37
contig1	482233	G	A	homo	11	16	39
contig1	482237	A	T	homo	12	15	39
contig1	482354	A	G	homo	5	5	33
contig1	512974	A	C	homo	45	50	60
contig1	520061	A	C	homo	35	36	60
contig1	521092	A	T	homo	36	38	60
contig1	522744	A	G	hete	15	37	60
contig1	522753	G	A	hete	16	38	60
contig1	522815	C	G	hete	15	37	60
contig1	522823	G	T	hete	11	37	60
contig1	522839	T	G	hete	12	34	60
contig1	522959	T	A	hete	17	41	60
contig1	522992	T	C	hete	18	41	60
contig1	523230	A	G	hete	22	43	60
contig1	523350	A	C	hete	15	36	60
contig1	525700	T	C	hete	24	45	60
contig1	526040	T	C	hete	23	48	60
contig1	526253	T	C	hete	22	43	60
contig1	526287	A	G	hete	32	53	60
contig1	526383	T	C	hete	32	56	60
contig1	526577	T	C	hete	20	44	60
contig1	526975	T	C	hete	17	44	60
contig1	527115	A	G	hete	16	35	60
contig1	527177	A	G	hete	17	35	60
contig1	527209	T	G	hete	18	36	60
contig1	527217	G	A	hete	18	36	60
contig1	527282	T	C	hete	21	40	60
contig1	527410	T	G	hete	14	34	60
contig1	527431	G	A	hete	13	32	60
contig1	527528	C	T	hete	22	43	60
contig1	527568	T	A	hete	20	44	60
contig1	527572	G	A	hete	20	47	60
contig1	527585	C	A	hete	21	48	60
contig1	527628	G	A	hete	24	52	60
contig1	527630	C	A	hete	22	52	60
contig1	527636	A	G	hete	21	53	60
contig1	527792	A	C	hete	13	37	60
contig1	527821	T	C	hete	20	43	60
contig1	527915	C	T	hete	28	50	60
contig1	527945	C	T	hete	29	55	60
contig1	528322	C	T	hete	10	30	60
contig1	528482	C	T	hete	16	33	60
contig1	528764	C	T	hete	18	39	60
contig1	528771	T	C	hete	19	42	60
contig1	528944	C	T	hete	19	36	60
contig1	528992	G	A	hete	16	31	60
contig1	529126	G	A	hete	11	24	60
contig1	529297	C	A	hete	15	35	60
contig1	529608	T	C	hete	16	37	60
contig1	529627	T	C	hete	17	40	60
contig1	529720	A	C	hete	19	39	60
contig1	529733	T	G	hete	20	39	60
contig1	529780	T	A	hete	20	42	60
contig1	529810	T	C	hete	16	36	60
contig1	529817	T	C	hete	18	39	60
contig1	529858	T	C	hete	15	36	60
contig1	529908	A	G	hete	17	33	60
contig1	530025	T	C	hete	15	28	60
contig1	530039	C	T	hete	12	26	60
contig1	530074	A	G	hete	8	18	60
contig1	530154	T	C	hete	13	23	60
contig1	530168	T	G	hete	14	22	60
contig1	530209	C	A	hete	19	31	60
contig1	530259	G	A	hete	25	43	60
contig1	530367	A	G	hete	21	43	60
contig1	530570	C	T	hete	26	50	60
contig1	530573	T	C	hete	26	50	60
contig1	530784	G	A	hete	23	43	60
contig1	531111	T	G	hete	17	41	60
contig1	531370	C	T	hete	14	38	60
contig1	531445	C	T	hete	12	33	60
contig1	531586	C	T	hete	19	39	60
contig1	531604	G	A	hete	21	36	60
contig1	531704	G	A	hete	18	34	60
contig1	531790	T	C	hete	17	37	60
contig1	532062	T	C	hete	19	35	60
contig1	532316	A	G	hete	17	38	60
contig1	532332	A	G	hete	17	40	60
contig1	532430	G	T	hete	18	50	60
contig1	532470	C	T	hete	13	45	60
contig1	532580	T	C	hete	13	38	60
contig1	533706	G	A	hete	27	49	60
contig1	533738	T	C	hete	16	41	60
contig1	534172	T	C	hete	16	36	60
contig1	534184	A	G	hete	16	36	60
contig1	534203	A	T	hete	19	42	60
contig1	534207	G	A	hete	21	43	60
contig1	534815	G	T	hete	26	49	60
contig1	535106	A	G	hete	14	34	60
contig1	535121	C	T	hete	10	31	60
contig1	535218	G	C	hete	15	46	60
contig1	535239	C	G	hete	14	43	60
contig1	535340	G	A	hete	11	35	60
contig1	535395	G	C	hete	17	35	60
contig1	535502	G	A	hete	17	41	45
contig1	535512	G	A	hete	17	40	44
contig1	535515	A	G	homo	35	39	43
contig1	535582	G	C	hete	11	34	29
contig1	535645	G	A	hete	9	28	27
contig1	535873	A	C	hete	6	22	30
contig1	536076	C	T	hete	14	62	52
contig1	536101	C	T	hete	14	59	56
contig1	536122	C	T	hete	10	54	55
contig1	536193	C	T	hete	12	49	48
contig1	536203	T	C	hete	14	51	48
contig1	536206	G	T	hete	11	49	47
contig1	536263	T	C	hete	10	41	39
contig1	536548	A	G	hete	4	13	47
contig1	536828	C	G	hete	10	39	36
contig1	536865	G	A	hete	12	38	40
contig1	536944	G	A	hete	21	55	38
contig1	537003	T	C	hete	19	48	34
contig1	537045	C	T	hete	22	51	40
contig1	537139	G	T	hete	19	42	58
contig1	537147	G	C	hete	21	41	59
contig1	537198	T	G	hete	18	41	60
contig1	537250	C	T	hete	17	37	60
contig1	537274	G	C	hete	20	42	60
contig1	537295	A	G	hete	19	35	60
contig1	537303	G	A	hete	19	33	60
contig1	537367	A	G	hete	19	35	60
contig1	537373	G	A	hete	18	33	60
contig1	537406	G	T	hete	12	28	60
contig1	537446	C	G	hete	11	23	60
contig1	537622	T	C	hete	13	29	60
contig1	537672	T	C	hete	15	34	60
contig1	537845	G	A	hete	20	42	60
contig1	537866	A	G	hete	20	42	60
contig1	537955	C	G	hete	21	42	60
contig1	538040	G	A	hete	21	37	60
contig1	538184	G	A	hete	11	24	60
contig1	538501	G	A	hete	18	38	60
contig1	538664	G	A	hete	13	36	60
contig1	538682	T	C	hete	16	33	60
contig1	538796	C	G	hete	14	26	60
contig1	538803	G	T	hete	14	24	60
contig1	538847	T	C	hete	13	26	60
contig1	538899	A	G	hete	10	24	60
contig1	538900	T	G	hete	10	24	60
contig1	538954	G	A	hete	13	32	60
contig1	539047	C	T	hete	16	32	60
contig1	539133	G	A	hete	24	40	60
contig1	539363	T	C	hete	30	49	60
contig1	539397	C	T	hete	31	49	60
contig1	539443	A	G	hete	26	43	60
contig1	539477	C	A	hete	25	43	60
contig1	539491	G	A	hete	25	43	60
contig1	539496	C	T	hete	24	44	60
contig1	539538	C	T	hete	20	40	60
contig1	539644	G	A	hete	21	36	60
contig1	539689	A	G	hete	23	36	60
contig1	539725	T	C	hete	20	35	60
contig1	539823	C	T	hete	17	35	60
contig1	539856	C	T	hete	13	33	60
contig1	539927	G	A	hete	14	23	60
contig1	539942	A	C	hete	15	26	60
contig1	539955	C	T	hete	6	26	60
contig1	539956	G	T	hete	6	25	60
contig1	539987	C	T	hete	15	26	60
contig1	540095	G	A	hete	7	15	60
contig1	540238	C	T	hete	5	8	60
contig1	540341	A	C	hete	10	17	60
contig1	540439	T	C	hete	11	26	60
contig1	540758	C	T	hete	19	40	60
contig1	540883	C	G	hete	18	39	60
contig1	540974	A	T	hete	23	43	60
contig1	541038	G	T	hete	21	38	60
contig1	541117	C	A	hete	22	37	60
contig1	541126	G	A	hete	22	35	60
contig1	541127	C	T	hete	22	35	60
contig1	541183	T	C	hete	24	45	60
contig1	541210	G	T	hete	19	42	60
contig1	541277	T	C	hete	18	42	60
contig1	541295	C	A	hete	10	35	60
contig1	541312	A	G	hete	16	34	60
contig1	541426	C	T	hete	8	48	60
contig1	541432	G	A	hete	8	48	60
contig1	541538	C	T	hete	17	40	60
contig1	541599	C	T	hete	18	36	60
contig1	542222	C	T	hete	23	44	60
contig1	542721	C	T	hete	19	31	60
contig1	543112	C	T	hete	13	29	60
contig1	543284	A	T	hete	9	24	60
contig1	543334	C	A	hete	10	26	60
contig1	543372	C	T	hete	9	27	60
contig1	543399	A	G	hete	9	26	60
contig1	543517	G	A	hete	16	33	60
contig1	543730	A	G	hete	3	26	60
contig1	543751	A	G	hete	19	41	60
contig1	543835	C	T	hete	17	38	60
contig1	543859	C	A	hete	16	35	60
contig1	543884	G	T	hete	17	35	60
contig1	543997	G	T	hete	17	42	60
contig1	544063	G	A	hete	21	47	60
contig1	544083	C	T	hete	24	51	60
contig1	544092	A	G	hete	23	50	60
contig1	544117	G	A	hete	24	53	60
contig1	544121	A	C	hete	26	53	60
contig1	544158	A	G	hete	29	57	60
contig1	544222	G	T	hete	25	55	60
contig1	544281	C	T	hete	28	51	60
contig1	544341	A	G	hete	29	53	60
contig1	544366	G	A	hete	26	48	60
contig1	544398	C	T	hete	23	43	60
contig1	544502	G	C	hete	27	40	60
contig1	544543	C	T	hete	27	39	60
contig1	544845	A	C	homo	38	41	60
contig1	544849	A	G	hete	21	40	60
contig1	545320	C	A	hete	15	32	60
contig1	545532	G	A	hete	18	39	60
contig1	545597	T	C	hete	20	47	60
contig1	545863	C	T	hete	13	32	60
contig1	545920	C	T	hete	5	18	60
contig1	546108	C	G	hete	10	29	60
contig1	546320	A	G	hete	14	35	60
contig1	546367	A	T	hete	16	37	60
contig1	546382	T	C	hete	17	37	60
contig1	546409	T	C	hete	17	37	60
contig1	546435	A	G	hete	19	42	60
contig1	546613	A	C	hete	18	39	60
contig1	546674	C	T	hete	14	34	60
contig1	546736	T	C	hete	15	33	60
contig1	546774	T	C	hete	20	40	60
contig1	546970	T	C	hete	19	40	60
contig1	547082	A	G	hete	16	41	60
contig1	547160	A	G	hete	18	39	60
contig1	547185	C	T	hete	19	40	60
contig1	547255	T	C	hete	19	44	60
contig1	547617	C	T	hete	17	44	60
contig1	547927	T	C	hete	21	49	60
contig1	548118	C	T	hete	21	49	60
contig1	548348	G	C	hete	19	43	60
contig1	548387	G	C	homo	38	46	60
contig1	548406	C	T	hete	20	42	60
contig1	548503	T	C	hete	15	36	60
contig1	548777	G	A	hete	17	25	60
contig1	548819	G	A	hete	12	20	60
contig1	548887	G	A	hete	6	17	58
contig1	549524	T	C	hete	28	50	60
contig1	549854	A	G	hete	13	30	60
contig1	549878	C	T	hete	12	29	60
contig1	549942	C	G	hete	12	24	60
contig1	550309	G	A	hete	14	24	60
contig1	550336	C	A	hete	11	36	60
contig1	550416	G	A	hete	17	33	60
contig1	550688	C	G	hete	3	14	58
contig1	551059	T	C	hete	14	23	60
contig1	551130	G	A	hete	8	24	60
contig1	551290	C	A	hete	25	49	60
contig1	551428	T	G	hete	21	46	60
contig1	551514	T	G	hete	24	40	60
contig1	551517	C	G	hete	24	39	60
contig1	551536	T	C	hete	26	46	60
contig1	551562	A	G	hete	26	44	60
contig1	551574	T	C	hete	27	44	60
contig1	551585	G	A	hete	24	42	60
contig1	551619	T	C	hete	27	41	60
contig1	551652	A	G	hete	22	43	60
contig1	551731	C	T	hete	22	44	60
contig1	551758	T	C	hete	12	37	60
contig1	551794	A	G	hete	18	36	60
contig1	551886	C	T	hete	19	35	60
contig1	551899	C	T	hete	19	34	60
contig1	551930	T	C	hete	25	38	60
contig1	551940	T	C	hete	18	35	60
contig1	551942	T	C	hete	18	35	60
contig1	551976	G	A	hete	22	38	60
contig1	552027	C	T	hete	18	40	60
contig1	552086	T	G	hete	18	35	60
contig1	552199	C	T	hete	23	38	60
contig1	552212	G	A	hete	20	32	60
contig1	552216	T	G	hete	22	32	60
contig1	552346	A	G	hete	9	23	60
contig1	552407	A	C	hete	16	35	60
contig1	552543	C	A	hete	16	39	60
contig1	552589	G	A	hete	16	36	60
contig1	552603	A	G	hete	18	39	60
contig1	552654	C	A	hete	18	33	60
contig1	552682	G	A	hete	16	36	60
contig1	552711	G	C	hete	17	32	60
contig1	552742	C	T	hete	19	40	60
contig1	552832	C	T	hete	9	36	60
contig1	552935	A	G	hete	14	33	60
contig1	552999	G	A	hete	15	36	60
contig1	553041	G	A	hete	22	45	60
contig1	553254	G	A	hete	18	45	60
contig1	553337	G	A	hete	12	34	60
contig1	553542	G	C	homo	31	34	60
contig1	553855	T	C	hete	11	33	60
contig1	555097	A	G	hete	22	43	60
contig1	555190	G	A	hete	15	40	60
contig1	555989	G	A	hete	18	40	60
contig1	560145	T	C	hete	22	45	60
contig1	560490	G	A	hete	4	8	60
contig1	562103	A	G	hete	17	36	60
contig1	562749	A	G	hete	9	26	60
contig1	562901	C	T	hete	5	14	60
contig1	562925	G	T	hete	3	13	60
contig1	562972	A	G	homo	6	7	60
contig1	563698	A	G	hete	7	29	60
contig1	564688	T	C	hete	14	35	60
contig1	564750	G	A	hete	13	34	60
contig1	565269	G	C	hete	14	36	60
contig1	565819	A	G	hete	14	36	60
contig1	565851	G	T	hete	16	35	60
contig1	566131	G	A	hete	6	17	60
contig1	566306	T	C	hete	8	20	60
contig1	566497	G	A	hete	7	31	60
contig1	567994	G	A	hete	13	24	60
contig1	568009	G	A	hete	15	24	60
contig1	568117	G	A	hete	14	34	60
contig1	568246	G	A	hete	16	40	60
contig1	568624	G	A	hete	19	35	60
contig1	570127	T	C	hete	19	33	60
contig1	570433	A	G	hete	25	44	60
contig1	572552	G	A	hete	8	28	60
contig1	573807	A	C	homo	29	29	60
contig1	574206	C	G	hete	17	35	60
contig1	575800	C	T	hete	18	30	60
contig1	576213	T	C	hete	26	34	60
contig1	576477	T	C	hete	11	25	60
contig1	581001	G	T	hete	19	45	60
contig1	581032	G	C	hete	19	44	60
contig1	581316	C	A	hete	21	55	60
contig1	581475	C	A	hete	16	36	60
contig1	582294	G	A	hete	23	39	60
contig1	583405	G	A	hete	20	50	60
contig1	583830	T	C	hete	30	51	60
contig1	584002	C	T	hete	18	39	60
contig1	584106	G	T	hete	16	40	60
contig1	584132	A	G	hete	14	36	60
contig1	584487	G	A	hete	18	39	60
contig1	584489	T	C	hete	18	38	60
contig1	584491	T	C	hete	18	38	60
contig1	584592	C	T	hete	16	35	60
contig1	584776	C	T	hete	21	34	60
contig1	585787	A	C	hete	9	19	60
contig1	586269	T	C	hete	21	43	60
contig1	586543	G	A	hete	26	46	60
contig1	586588	C	G	hete	24	46	60
contig1	588153	T	C	hete	7	18	60
contig1	588486	T	G	hete	16	34	60
contig1	588495	G	T	hete	17	34	60
contig1	589038	G	A	hete	12	36	60
contig1	589218	T	C	hete	11	21	60
contig1	589273	C	G	hete	13	26	60
contig1	589298	C	T	hete	15	28	60
contig1	589392	T	C	hete	11	29	60
contig1	589757	A	G	hete	10	24	60
contig1	590680	A	G	hete	9	33	60
contig1	591039	C	T	hete	8	13	60
contig1	591149	A	C	hete	2	6	60
contig1	591378	T	C	hete	9	17	60
contig1	592098	A	C	homo	33	34	60
contig1	592754	T	A	hete	23	52	60
contig1	592964	G	A	hete	16	40	60
contig1	593095	C	T	hete	12	34	60
contig1	593230	A	G	hete	14	32	60
contig1	593372	A	G	hete	8	29	60
contig1	595271	A	G	hete	17	46	60
contig1	596374	T	C	hete	19	36	60
contig1	596387	T	C	hete	16	35	60
contig1	597284	C	T	hete	10	25	60
contig1	597296	T	C	hete	14	25	60
contig1	597381	G	A	hete	20	43	60
contig1	598031	A	G	hete	18	31	60
contig1	598165	A	G	hete	12	30	60
contig1	598516	G	A	hete	12	19	60
contig1	599035	C	T	hete	19	40	60
contig1	599046	C	T	hete	20	42	60
contig1	599050	T	G	hete	21	42	60
contig1	599619	T	C	hete	11	35	60
contig1	600169	T	C	hete	15	28	60
contig1	600873	C	A	hete	17	38	60
contig1	600892	C	T	hete	14	37	60
contig1	600903	T	C	hete	18	39	60
contig1	600989	C	T	hete	21	38	60
contig1	601088	A	C	hete	18	48	60
contig1	601989	G	T	hete	13	35	60
contig1	602042	C	T	hete	15	35	60
contig1	602085	C	T	hete	13	32	60
contig1	603228	G	A	hete	17	36	60
contig1	603812	T	C	hete	15	35	60
contig1	604865	G	A	hete	19	34	60
contig1	605330	C	T	hete	17	38	60
contig1	605602	T	C	hete	20	47	60
contig1	605856	A	G	hete	23	46	60
contig1	606647	C	G	hete	14	29	60
contig1	606663	T	C	hete	15	32	60
contig1	606831	A	G	hete	16	34	60
contig1	607190	C	A	hete	20	43	60
contig1	609137	A	C	hete	20	43	60
contig1	610194	A	G	hete	20	34	60
contig1	612123	A	G	hete	16	35	60
contig1	612728	G	A	hete	24	62	55
contig1	612764	G	A	hete	26	60	51
contig1	612878	C	T	hete	30	90	49
contig1	613246	T	A	homo	34	39	49
contig1	613549	A	G	hete	11	57	36
contig1	613616	G	A	hete	22	70	47
contig1	613793	A	T	hete	17	56	58
contig1	614001	G	A	hete	6	17	34
contig1	623559	A	G	hete	3	7	34
contig1	623603	A	G	hete	10	17	54
contig1	623789	C	T	hete	10	30	60
contig1	624770	G	C	homo	43	45	60
contig1	626821	T	C	hete	14	63	58
contig1	626896	A	G	hete	32	69	57
contig1	630898	C	T	hete	5	28	34
contig1	632881	G	C	hete	22	46	60
contig1	635626	C	T	hete	18	31	60
contig1	635633	A	G	hete	18	32	60
contig1	635762	G	A	hete	17	35	60
contig1	635861	G	A	hete	22	37	60
contig1	635893	T	C	hete	17	37	60
contig1	635964	A	G	hete	17	39	60
contig1	635995	A	G	hete	14	40	60
contig1	636202	A	G	hete	25	48	60
contig1	636247	C	G	hete	20	46	60
contig1	636282	T	C	hete	20	47	60
contig1	636376	A	C	hete	35	54	60
contig1	636490	T	C	hete	27	51	60
contig1	636504	G	A	hete	25	49	60
contig1	636641	A	C	hete	31	47	60
contig1	636755	G	A	hete	21	53	60
contig1	636794	A	C	hete	22	58	60
contig1	636985	A	G	hete	19	43	60
contig1	637105	A	G	hete	13	38	60
contig1	637310	G	T	hete	22	55	60
contig1	637443	A	G	hete	29	60	60
contig1	637469	G	A	hete	27	58	60
contig1	637535	C	G	hete	24	55	60
contig1	637555	A	G	hete	16	53	59
contig1	637571	G	C	hete	15	59	59
contig1	637591	G	A	hete	11	55	59
contig1	638042	G	A	hete	14	34	60
contig1	638043	G	A	hete	14	35	60
contig1	638256	C	T	hete	14	34	60
contig1	639962	A	G	hete	12	40	60
contig1	640773	G	A	hete	13	39	60
contig1	641514	C	T	hete	23	47	60
contig1	641840	A	C	homo	30	30	60
contig1	645299	T	G	hete	14	26	60
contig1	645373	T	G	hete	10	24	60
contig1	645693	C	T	hete	20	39	60
contig1	647279	C	T	hete	8	21	60
contig1	648098	A	G	hete	15	35	60
contig1	649833	G	A	hete	16	52	60
contig1	653298	A	C	hete	7	14	60
contig1	653379	A	G	hete	9	26	60
contig1	654934	T	C	hete	24	42	60
contig1	656400	A	G	hete	14	30	60
contig1	657500	C	T	hete	23	39	60
contig1	658578	C	T	hete	15	30	60
contig1	658584	A	G	hete	11	28	60
contig1	658833	C	T	hete	8	24	60
contig1	659618	G	T	hete	12	25	60
contig1	660396	G	T	hete	13	26	60
contig1	660709	G	A	hete	19	42	60
contig1	661122	A	G	hete	22	43	60
contig1	661521	T	C	hete	16	29	60
contig1	661568	A	G	hete	22	38	60
contig1	661883	C	T	hete	16	29	60
contig1	662243	C	T	hete	10	23	60
contig1	662612	G	A	hete	17	36	60
contig1	662861	A	G	hete	18	26	60
contig1	663077	T	C	hete	13	32	60
contig1	663232	A	T	hete	23	44	60
contig1	664405	A	G	hete	8	17	60
contig1	664616	G	A	hete	11	24	60
contig1	665676	A	G	hete	23	36	60
contig1	665696	T	C	hete	24	45	60
contig1	666155	T	C	homo	49	52	60
contig1	666631	T	C	hete	20	39	60
contig1	666750	A	G	hete	21	37	60
contig1	667389	T	C	hete	23	42	60
contig1	667892	T	C	hete	22	45	60
contig1	668381	C	T	hete	19	47	60
contig1	668521	T	C	hete	17	34	60
contig1	671168	A	G	hete	18	45	60
contig1	671401	T	C	hete	20	43	60
contig1	671419	G	C	hete	19	42	60
contig1	671762	T	C	hete	19	34	59
contig1	671842	T	A	hete	19	38	60
contig1	672540	A	G	hete	22	51	60
contig1	672557	G	A	hete	23	55	60
contig1	673135	A	G	hete	19	38	60
contig1	673271	T	C	hete	22	29	60
contig1	673508	C	T	hete	28	44	60
contig1	673619	G	A	hete	24	45	60
contig1	673945	A	G	hete	21	47	60
contig1	674047	T	C	hete	22	40	60
contig1	674166	G	A	hete	17	40	60
contig1	674232	G	A	hete	19	36	60
contig1	674362	T	C	hete	17	41	60
contig1	674384	T	C	hete	17	43	60
contig1	674498	T	C	hete	16	38	60
contig1	674531	T	C	hete	18	33	59
contig1	675099	G	A	hete	22	45	60
contig1	676166	T	G	hete	4	11	60
contig1	678321	T	C	hete	8	20	60
contig1	678382	T	A	hete	11	22	60
contig1	679078	C	A	hete	10	15	60
contig1	680038	G	A	hete	10	21	60
contig1	680993	C	G	hete	4	13	60
contig1	681013	C	A	hete	5	18	60
contig1	681183	A	T	hete	13	39	60
contig1	681720	A	C	hete	15	32	60
contig1	681737	A	G	hete	13	30	60
contig1	683331	T	C	hete	17	36	60
contig1	684476	A	G	hete	24	45	60
contig1	684535	C	T	hete	23	48	60
contig1	684977	G	T	hete	4	6	60
contig1	685197	A	G	hete	11	23	60
contig1	686537	C	G	hete	20	33	60
contig1	686803	A	G	hete	9	20	60
contig1	686823	C	T	hete	7	14	60
contig1	687352	A	G	hete	6	16	59
contig1	687490	G	A	hete	15	29	60
contig1	687500	G	A	hete	15	30	60
contig1	687674	G	C	hete	9	21	60
contig1	687794	A	G	hete	10	22	60
contig1	687893	C	T	hete	12	27	60
contig1	688394	T	A	hete	10	15	60
contig1	688859	T	G	hete	9	27	60
contig1	688992	T	C	homo	4	24	60
contig1	688993	A	C	homo	3	24	60
contig1	689263	G	A	hete	17	41	60
contig1	689840	G	A	hete	13	33	60
contig1	690020	C	T	hete	12	30	60
contig1	690044	C	T	hete	10	24	60
contig1	690056	C	T	hete	9	23	60
contig1	690058	G	A	hete	9	23	60
contig1	690088	C	T	hete	11	22	60
contig1	690122	A	C	hete	8	17	60
contig1	690156	A	G	hete	6	8	60
contig1	690370	A	G	hete	19	31	60
contig1	690402	T	G	hete	20	38	60
contig1	690412	C	G	hete	22	36	60
contig1	690556	G	C	hete	10	29	60
contig1	690847	G	A	hete	15	49	60
contig1	691166	G	A	hete	19	43	60
contig1	691210	G	A	hete	20	40	60
contig1	691307	A	G	hete	20	40	60
contig1	691602	T	C	hete	9	25	60
contig1	692309	T	C	hete	18	39	60
contig1	694243	T	C	hete	17	40	60
contig1	695200	G	A	hete	4	15	60
contig1	698106	A	C	hete	19	40	60
contig1	698169	T	C	hete	20	37	60
contig1	698304	A	G	hete	25	57	60
contig1	698382	A	C	hete	36	60	60
contig1	698385	A	G	hete	37	60	60
contig1	698431	G	A	hete	24	54	60
contig1	698781	C	T	hete	21	43	60
contig1	706545	A	T	hete	20	44	60
contig1	706666	A	C	hete	15	34	60
contig1	710185	C	T	hete	21	42	60
contig1	710757	C	T	hete	18	42	58
contig1	710766	A	C	hete	20	40	58
contig1	712893	A	G	hete	18	50	60
contig1	721776	G	A	hete	11	25	60
contig1	730199	T	A	homo	27	29	60
contig1	730520	T	C	hete	12	36	60
contig1	730631	C	T	hete	8	35	60
contig1	730816	T	A	hete	11	30	60
contig1	731954	A	G	hete	22	40	60
contig1	731978	C	T	hete	21	42	60
contig1	732028	A	G	hete	19	44	60
contig1	744170	T	C	hete	22	46	60
contig1	744353	T	C	hete	12	28	60
contig1	756526	T	C	hete	19	42	60
contig1	758281	T	C	hete	22	41	60
contig1	765277	T	C	hete	17	43	60
contig1	765365	A	G	homo	41	44	60
contig1	768067	C	T	hete	21	37	60
contig1	772833	A	G	hete	10	30	60
contig1	774143	A	G	hete	10	32	60
contig1	781613	G	A	hete	25	46	60
contig1	782341	C	A	hete	19	43	60
contig1	789481	A	C	hete	22	37	60
contig1	790397	C	G	hete	20	37	60
contig1	792081	A	C	hete	11	31	60
contig1	793277	C	T	hete	16	62	39
contig1	794163	T	C	hete	23	47	60
contig1	794284	G	A	hete	27	43	60
contig1	794432	A	G	hete	35	46	60
contig1	794551	A	C	hete	23	31	60
contig1	794891	A	G	hete	11	46	60
contig1	795216	T	C	hete	14	52	60
contig1	795244	T	C	hete	13	53	60
contig1	797560	G	A	hete	34	95	42
contig1	805804	G	A	hete	19	35	60
contig1	813583	G	A	hete	18	49	60
contig1	817063	T	C	hete	12	38	60
contig1	818398	C	G	hete	16	44	60
contig1	821784	A	C	homo	48	53	60
contig1	824624	G	A	hete	19	49	60
contig1	827631	T	C	hete	21	38	60
contig1	828357	T	C	hete	17	39	60
contig1	828506	T	G	hete	14	36	60
contig1	828515	A	G	hete	16	37	60
contig1	828604	A	G	hete	14	40	60
contig1	829822	G	A	hete	16	35	60
contig1	834176	T	G	hete	23	44	60
contig1	836241	T	C	hete	13	21	60
contig1	836480	A	G	hete	18	35	60
contig1	836495	T	C	hete	19	36	60
contig1	836553	A	G	hete	16	34	60
contig1	837112	A	G	hete	19	40	60
contig1	837297	T	C	hete	21	46	60
contig1	837407	G	A	hete	18	39	60
contig1	837463	C	A	hete	19	37	60
contig1	838364	C	T	hete	20	47	60
contig1	838375	G	A	hete	22	45	60
contig1	838506	T	C	hete	20	47	60
contig1	838593	G	A	hete	19	56	60
contig1	838615	T	C	hete	19	49	59
contig1	838630	T	C	hete	19	49	59
contig1	838758	T	C	hete	15	33	60
contig1	838871	C	T	hete	24	36	60
contig1	839824	G	A	hete	21	52	60
contig1	840284	T	C	hete	22	42	60
contig1	840328	T	C	hete	19	32	60
contig1	840613	C	T	hete	14	34	60
contig1	841225	T	C	hete	15	36	60
contig1	841231	T	C	hete	23	39	60
contig1	841244	T	G	hete	21	37	60
contig1	841383	A	C	hete	21	35	60
contig1	841900	A	G	hete	4	15	60
contig1	842078	T	C	hete	18	37	60
contig1	842440	A	G	hete	22	35	60
contig1	842910	T	A	hete	27	54	60
contig1	842923	C	G	hete	25	50	60
contig1	843343	A	G	hete	15	32	60
contig1	843382	G	C	hete	14	28	60
contig1	843393	C	T	hete	11	27	60
contig1	843411	G	A	hete	6	24	60
contig1	844118	T	C	hete	20	48	60
contig1	844385	G	A	hete	17	43	60
contig1	844469	T	C	hete	14	40	60
contig1	844787	A	G	hete	18	39	60
contig1	845664	G	A	hete	11	42	60
contig1	845834	T	C	hete	18	31	60
contig1	845989	A	G	hete	8	20	60
contig1	848470	A	C	homo	44	46	60
contig1	849550	T	C	hete	19	44	60
contig1	849919	A	G	hete	23	41	60
contig1	850066	G	A	hete	13	28	60
contig1	850095	A	G	hete	14	34	60
contig1	850236	C	A	hete	29	56	60
contig1	850325	G	A	hete	17	51	60
contig1	850373	T	C	hete	17	49	60
contig1	850723	G	C	hete	23	42	60
contig1	851254	G	A	hete	10	36	60
contig1	851291	T	C	hete	10	35	60
contig1	851496	T	C	hete	10	29	60
contig1	851498	G	A	hete	7	30	60
contig1	851509	C	T	hete	11	31	60
contig1	852433	A	G	hete	23	43	60
contig1	852449	T	C	hete	22	39	60
contig1	852453	G	C	hete	21	38	60
contig1	852466	G	A	hete	19	36	60
contig1	853256	G	T	hete	22	42	60
contig1	853284	C	T	hete	16	32	60
contig1	853758	G	A	hete	16	32	60
contig1	853813	G	T	hete	17	35	60
contig1	854018	T	C	hete	19	37	60
contig1	854036	T	C	hete	16	39	60
contig1	854038	T	C	hete	16	37	60
contig1	854487	T	C	hete	11	44	60
contig1	854681	A	G	hete	25	42	60
contig1	854759	T	G	hete	21	40	60
contig1	854886	G	A	hete	20	54	60
contig1	854913	C	T	hete	19	51	60
contig1	857258	A	G	homo	46	46	60
contig1	859781	G	A	hete	14	30	60
contig1	860176	C	A	hete	10	25	60
contig1	860264	T	C	hete	14	31	60
contig1	860569	A	G	hete	12	30	60
contig1	860578	A	G	hete	18	31	60
contig1	860701	T	C	hete	21	38	60
contig1	860864	G	A	hete	20	36	60
contig1	861370	A	G	hete	14	26	60
contig1	863980	A	C	hete	18	44	60
contig1	864484	G	A	hete	10	27	60
contig1	875845	T	C	hete	13	34	40
contig1	881379	G	A	hete	27	44	60
contig1	882104	A	C	homo	52	53	60
contig1	885275	G	A	hete	26	49	60
contig1	887402	A	C	homo	41	43	60
contig1	888166	A	G	hete	16	42	60
contig1	888354	T	C	hete	25	45	60
contig1	888393	T	A	hete	16	40	60
contig1	891594	A	C	hete	20	37	60
contig1	891929	T	C	hete	22	39	60
contig1	892299	G	A	hete	18	36	60
contig1	892994	C	T	hete	12	39	60
contig1	893170	T	C	hete	9	20	60
contig1	893387	C	T	hete	20	39	60
contig1	893541	T	C	hete	25	46	60
contig1	893639	A	G	hete	21	45	60
contig1	893965	A	G	hete	24	41	60
contig1	897854	C	T	hete	22	45	60
contig1	898017	A	G	hete	23	43	60
contig1	898247	A	G	homo	45	48	60
contig1	902248	T	C	hete	10	25	60
contig1	904163	A	G	hete	31	45	60
contig1	911784	A	G	hete	44	99	47
contig1	913763	T	C	hete	18	42	53
contig1	913857	T	C	hete	14	41	44
contig1	914151	A	G	hete	20	69	44
contig1	914208	T	G	hete	28	62	50
contig1	914231	C	T	hete	28	56	51
contig1	916750	T	C	homo	45	47	39
contig1	917286	A	T	hete	11	36	35
contig1	924273	A	G	hete	28	55	60
contig1	925529	T	C	hete	19	45	60
contig1	926165	C	G	hete	19	31	60
contig1	926872	A	G	hete	17	39	60
contig1	928205	T	C	hete	22	52	60
contig1	928466	T	C	hete	31	56	60
contig1	928743	T	G	hete	24	48	60
contig1	928918	C	T	hete	23	40	60
contig1	929088	T	C	hete	20	35	60
contig1	929187	C	G	hete	24	33	60
contig1	929199	T	C	hete	24	31	60
contig1	929391	T	C	hete	16	31	60
contig1	929490	C	T	hete	21	40	60
contig1	929567	G	A	hete	18	40	60
contig1	929828	T	C	hete	21	42	60
contig1	930372	G	A	hete	12	38	60
contig1	930499	G	A	hete	10	30	60
contig1	931061	C	A	hete	9	24	60
contig1	931079	A	G	hete	9	23	60
contig1	931281	A	T	hete	16	34	60
contig1	931426	G	A	hete	16	35	60
contig1	931448	C	T	hete	16	34	60
contig1	931786	G	A	hete	24	44	60
contig1	931799	T	C	hete	19	45	60
contig1	934726	G	C	hete	28	50	60
contig1	934788	T	G	hete	27	51	60
contig1	936108	C	T	hete	19	31	60
contig1	937402	T	C	hete	10	34	60
contig1	940106	G	A	hete	20	35	60
contig1	940960	A	C	homo	39	40	60
contig1	942701	A	G	hete	12	31	60
contig1	946172	A	G	homo	32	34	60
contig1	946174	C	T	homo	32	35	60
contig1	947968	G	A	hete	10	26	60
contig1	949517	A	C	homo	31	35	60
contig1	950098	A	G	hete	20	43	60
contig1	952525	T	C	hete	6	37	60
contig1	952542	A	G	hete	7	38	60
contig1	952693	T	C	hete	12	62	60
contig1	952739	A	G	hete	19	63	60
contig1	952754	A	G	hete	18	65	60
contig1	952792	T	C	hete	22	68	60
contig1	952818	C	T	hete	25	73	60
contig1	952830	C	G	hete	22	75	60
contig1	952872	T	A	hete	23	75	60
contig1	952931	A	G	hete	21	68	60
contig1	952944	A	G	hete	20	67	60
contig1	952985	T	G	hete	29	88	60
contig1	952989	A	G	hete	30	88	60
contig1	953143	A	C	hete	26	83	59
contig1	953206	T	A	hete	31	87	59
contig1	953262	A	G	hete	32	83	54
contig1	953275	T	A	hete	30	85	53
contig1	953368	T	C	hete	16	69	36
contig1	954043	C	G	hete	12	44	44
contig1	954559	C	T	hete	26	42	45
contig1	954565	G	T	hete	25	42	44
contig1	954574	C	A	hete	21	43	43
contig1	954578	A	C	hete	24	44	44
contig1	954716	A	G	hete	22	59	46
contig1	954976	G	A	hete	19	51	25
contig1	954986	A	T	hete	18	54	25
contig1	955094	A	G	hete	12	46	28
contig1	955168	A	G	hete	14	64	24
contig1	955217	T	C	hete	18	76	25
contig1	955231	T	C	hete	45	82	26
contig1	955299	T	C	hete	25	93	30
contig1	955335	G	T	hete	44	89	30
contig1	955342	C	T	hete	21	88	29
contig1	955348	T	G	hete	22	85	30
contig1	955365	G	A	hete	20	78	29
contig1	955409	T	C	hete	27	58	21
contig1	955565	G	A	hete	24	68	20
contig1	955794	C	T	hete	12	54	26
contig1	955828	A	C	hete	17	47	29
contig1	955851	G	A	hete	14	42	30
contig1	955880	C	T	hete	9	40	30
contig1	956081	C	A	hete	13	19	40
contig1	956225	A	C	homo	5	5	22
contig1	956236	A	G	homo	6	6	25
contig1	956281	A	C	hete	4	15	28
contig1	956306	C	T	hete	4	15	30
contig1	956324	T	C	hete	5	13	32
contig1	956385	T	C	hete	6	11	31
contig1	956487	A	G	hete	6	8	52
contig1	956535	T	A	homo	13	13	48
contig1	956648	T	C	hete	14	21	39
contig1	956797	C	A	hete	8	33	37
contig1	956822	T	C	hete	11	39	33
contig1	956833	A	C	hete	22	42	32
contig1	956841	A	C	hete	22	46	31
contig1	956930	G	A	hete	26	58	32
contig1	956969	G	A	hete	17	60	35
contig1	956985	G	A	hete	12	66	36
contig1	957011	T	C	hete	23	67	40
contig1	957012	A	C	hete	11	69	40
contig1	957018	A	G	hete	23	70	40
contig1	957034	G	A	hete	35	76	39
contig1	957047	G	A	hete	28	79	38
contig1	957130	G	A	hete	14	69	45
contig1	957322	G	A	hete	38	81	52
contig1	957342	C	T	hete	32	79	51
contig1	957346	A	G	hete	14	77	50
contig1	957370	C	T	hete	37	75	48
contig1	957433	C	T	hete	21	60	40
contig1	957439	T	C	hete	29	56	41
contig1	957449	C	T	hete	24	60	40
contig1	957483	T	A	hete	28	60	40
contig1	957489	A	G	hete	24	58	39
contig1	957509	C	T	hete	12	51	40
contig1	957525	A	G	hete	18	40	34
contig1	957563	A	G	hete	9	36	33
contig1	957575	C	T	hete	14	35	31
contig1	957732	G	A	hete	15	31	23
contig1	957972	A	G	hete	5	19	27
contig1	957978	A	G	hete	5	16	29
contig1	957989	C	T	hete	3	11	35
contig1	958348	A	T	hete	5	7	41
contig1	972490	T	G	hete	17	34	60
contig1	973788	T	C	hete	14	36	60
contig1	974878	T	G	hete	20	48	60
contig1	975941	A	G	hete	16	43	60
contig1	980533	A	C	homo	39	41	60
contig1	984543	G	A	hete	22	48	60
contig1	986672	G	A	hete	18	46	60
contig1	986675	A	G	hete	28	46	60
contig1	986699	C	T	hete	25	43	60
contig1	986738	G	T	hete	21	42	60
contig1	986825	G	A	hete	21	42	60
contig1	986852	A	G	hete	20	47	60
contig1	987066	G	A	hete	30	57	60
contig1	987377	A	C	hete	17	35	60
contig1	987499	C	T	hete	15	43	60
contig1	987586	C	T	hete	15	36	60
contig1	988206	A	G	hete	21	35	60
contig1	988494	A	C	hete	19	47	60
contig1	988498	A	G	hete	19	45	60
contig1	988652	T	C	hete	23	49	60
contig1	988721	A	G	hete	23	47	60
contig1	988939	A	T	hete	18	37	60
contig1	989650	T	C	hete	25	40	60
contig1	991186	C	T	hete	16	38	60
contig1	991188	A	G	hete	19	36	60
contig1	991216	T	C	hete	20	34	60
contig1	991408	C	T	hete	24	50	60
contig1	992551	C	T	hete	21	46	60
contig1	992981	T	C	hete	15	29	60
contig1	993151	C	A	hete	12	25	60
contig1	993516	G	A	hete	12	41	60
contig1	997764	T	C	hete	13	33	60
contig1	997797	C	A	hete	13	35	60
contig1	998644	A	G	hete	15	36	60
contig1	998757	G	A	hete	8	31	60
contig1	999005	A	G	hete	14	31	60
contig1	999206	A	G	hete	11	34	60
contig1	999710	A	G	hete	7	27	60
contig1	1000819	A	G	homo	28	28	60
contig1	1006578	T	C	hete	16	45	60
contig1	1010672	A	C	homo	3	26	60
contig1	1014432	T	C	hete	17	31	60
contig1	1018755	G	T	hete	6	18	60
contig1	1019040	A	G	hete	11	19	60
contig1	1022551	G	A	hete	18	42	60
contig1	1026577	G	A	homo	3	4	60
contig1	1029094	C	T	hete	14	27	60
contig1	1030671	A	G	hete	16	28	60
contig1	1030994	T	C	hete	10	22	60
contig1	1031400	T	C	hete	13	26	60
contig1	1031780	A	G	hete	21	29	60
contig1	1031836	A	G	hete	22	40	60
contig1	1032084	A	G	hete	21	40	60
contig1	1032238	T	C	hete	19	35	60
contig1	1032276	G	A	hete	18	35	60
contig1	1033152	T	C	hete	28	47	60
contig1	1033405	C	T	hete	19	36	60
contig1	1033743	T	C	hete	22	43	60
contig1	1034512	C	G	hete	6	26	60
contig1	1034545	G	T	hete	8	30	60
contig1	1034596	T	G	hete	12	27	60
contig1	1035313	G	T	hete	14	27	60
contig1	1035412	A	G	hete	19	33	60
contig1	1035673	G	A	hete	18	31	60
contig1	1035760	T	C	hete	20	27	60
contig1	1036206	A	G	hete	18	36	60
contig1	1036900	G	A	hete	6	17	60
contig1	1037308	T	C	hete	22	33	60
contig1	1037344	A	G	hete	11	29	60
contig1	1037647	A	G	hete	7	24	60
contig1	1038565	C	A	homo	3	4	60
contig1	1041996	C	T	hete	21	57	60
contig1	1042379	C	T	hete	27	57	60
contig1	1046508	G	A	hete	8	19	60
contig1	1050176	A	C	hete	10	26	60
contig1	1051142	T	C	hete	12	38	60
contig1	1051721	C	T	hete	10	33	60
contig1	1052272	C	A	hete	8	20	60
contig1	1053238	G	A	hete	15	31	60
contig1	1053817	T	G	hete	27	45	60
contig1	1054119	C	G	hete	23	50	60
contig1	1054429	T	C	hete	16	34	60
contig1	1054648	T	A	hete	12	27	60
contig1	1054653	T	C	hete	14	28	60
contig1	1055028	G	A	hete	12	32	60
contig1	1056742	C	T	hete	17	38	60
contig1	1056789	G	A	hete	17	40	60
contig1	1057393	T	C	hete	6	17	60
contig1	1058045	A	G	hete	19	45	60
contig1	1059576	T	C	hete	16	49	60
contig1	1062218	T	G	hete	16	52	60
contig1	1062322	C	T	hete	24	42	60
contig1	1062489	G	T	homo	3	17	60
contig1	1065472	T	G	hete	16	35	60
contig1	1067436	A	C	hete	16	31	60
contig1	1069213	T	C	hete	18	46	60
contig1	1072253	T	C	hete	11	29	60
contig1	1074302	T	C	hete	16	39	60
contig1	1074419	G	A	hete	20	38	60
contig1	1074458	T	G	hete	19	44	60
contig1	1074494	G	A	hete	18	45	60
contig1	1076597	G	C	hete	25	45	60
contig1	1076608	A	G	hete	24	46	60
contig1	1077171	A	G	hete	21	49	60
contig1	1083471	C	T	hete	17	36	60
contig1	1083962	A	G	hete	17	32	60
contig1	1084319	G	A	hete	23	52	60
contig1	1084809	A	G	hete	23	34	60
contig1	1086668	T	C	hete	21	50	60
contig1	1086730	A	G	hete	17	40	60
contig1	1086735	A	G	hete	16	41	60
contig1	1086822	A	G	hete	27	47	60
contig1	1088912	C	T	hete	18	43	60
contig1	1089859	A	C	hete	4	8	60
contig1	1090580	A	G	hete	26	43	60
contig1	1094326	T	C	hete	21	38	60
contig1	1094476	T	C	hete	12	38	60
contig1	1096487	C	A	hete	30	52	60
contig1	1096596	T	C	hete	29	51	60
contig1	1096627	T	G	homo	47	49	60
contig1	1099526	G	A	hete	20	50	60
contig1	1101397	A	C	homo	36	37	60
contig1	1108655	A	G	hete	15	36	60
contig1	1112592	A	C	homo	37	37	60
contig1	1114311	T	C	homo	8	43	60
contig1	1117132	C	T	hete	13	33	60
contig1	1117591	A	G	hete	21	47	60
contig1	1118692	G	A	hete	13	47	60
contig1	1118871	C	T	hete	14	27	60
contig1	1119503	G	A	hete	14	42	60
contig1	1119935	A	G	hete	14	43	60
contig1	1120101	T	C	hete	23	44	60
contig1	1120724	T	C	hete	20	41	60
contig1	1123282	G	C	hete	4	14	60
contig1	1123944	A	G	hete	26	47	60
contig1	1125049	A	G	hete	17	30	60
contig1	1126246	T	C	hete	25	51	60
contig1	1127647	T	C	hete	18	39	60
contig1	1131222	A	C	homo	38	40	60
contig1	1132365	A	C	hete	29	55	60
contig1	1132953	C	T	hete	26	43	60
contig1	1133013	T	C	hete	31	50	60
contig1	1133710	T	G	hete	14	38	60
contig1	1133875	G	A	hete	19	39	60
contig1	1134687	G	C	homo	40	40	60
contig1	1135556	T	C	hete	24	41	60
contig1	1135753	A	G	homo	36	36	60
contig1	1136819	C	T	hete	22	57	60
contig1	1141456	A	G	hete	22	55	60
contig1	1142229	C	T	hete	16	38	60
contig1	1143591	A	G	hete	13	38	60
contig1	1147390	A	G	hete	13	41	60
contig1	1147525	T	C	hete	22	43	60
contig1	1148030	A	C	hete	17	37	60
contig1	1154255	G	T	hete	17	46	60
contig1	1158800	A	G	homo	26	27	60
contig1	1162175	C	G	hete	8	36	60
contig1	1170154	A	G	hete	19	44	60
contig1	1170163	T	C	hete	17	43	60
contig1	1170237	C	T	hete	13	42	60
contig1	1171894	A	C	hete	8	24	60
contig1	1173205	G	T	hete	17	32	60
contig1	1173421	C	G	hete	7	16	60
contig1	1175102	T	C	homo	30	31	60
contig1	1175442	T	A	hete	2	10	60
contig1	1175931	G	A	homo	15	17	60
contig1	1177231	T	C	homo	28	30	60
contig1	1177885	C	T	homo	32	34	60
contig1	1178554	G	C	homo	28	30	60
contig1	1180031	C	T	homo	7	37	60
contig1	1180033	T	C	homo	6	39	60
contig1	1180132	T	C	homo	30	31	60
contig1	1180143	T	C	homo	31	34	60
contig1	1180162	T	C	homo	29	32	60
contig1	1180171	G	T	homo	26	31	60
contig1	1180824	A	G	homo	33	35	60
contig1	1181233	C	T	homo	34	36	60
contig1	1181268	C	T	homo	35	43	60
contig1	1181271	A	G	homo	40	43	60
contig1	1181612	A	G	homo	49	50	60
contig1	1181918	C	T	homo	31	32	60
contig1	1181951	A	G	homo	24	30	60
contig1	1182136	T	A	homo	26	30	60
contig1	1182264	T	C	homo	36	40	60
contig1	1183017	A	C	homo	50	51	60
contig1	1183098	C	T	homo	50	50	60
contig1	1183174	C	G	homo	44	45	60
contig1	1183812	G	A	homo	23	24	60
contig1	1184196	A	G	homo	34	35	60
contig1	1185332	T	G	homo	39	39	60
contig1	1185435	T	C	homo	33	38	60
contig1	1185454	G	C	homo	39	40	60
contig1	1185789	A	G	homo	43	44	60
contig1	1186074	C	T	homo	44	47	60
contig1	1186849	A	C	homo	32	34	60
contig1	1186964	C	T	homo	30	32	60
contig1	1187250	T	A	homo	40	41	60
contig1	1190137	A	G	hete	24	46	60
contig1	1190139	C	T	hete	21	45	60
contig1	1190153	A	G	hete	23	47	60
contig1	1190209	G	C	hete	25	53	60
contig1	1191432	G	T	hete	6	18	60
contig1	1192953	C	T	hete	11	22	60
contig1	1193623	C	T	hete	15	33	60
contig1	1193920	A	G	hete	13	34	60
contig1	1193947	G	A	hete	13	31	60
contig1	1194357	G	T	hete	13	38	60
contig1	1194784	C	G	hete	19	38	60
contig1	1195005	C	T	hete	17	32	60
contig1	1195170	T	C	hete	23	45	59
contig1	1195381	G	A	hete	13	54	54
contig1	1195390	C	T	hete	13	51	53
contig1	1195413	T	G	hete	15	54	50
contig1	1195494	G	A	hete	19	68	51
contig1	1195585	T	G	hete	19	82	45
contig1	1195660	A	G	hete	15	63	37
contig1	1195744	G	A	hete	18	88	52
contig1	1195758	C	T	hete	31	97	54
contig1	1195941	T	C	hete	20	112	46
contig1	1195977	T	C	hete	19	98	37
contig1	1196825	T	C	hete	11	18	32
contig1	1196849	T	C	hete	7	23	31
contig1	1196868	A	T	hete	8	32	30
contig1	1196902	G	A	hete	10	35	30
contig1	1196921	G	A	hete	10	38	29
contig1	1196944	T	C	hete	11	39	30
contig1	1197228	T	C	hete	6	17	21
contig1	1197248	A	G	hete	4	12	22
contig1	1197339	C	G	hete	4	5	32
contig1	1197341	C	T	hete	4	5	32
contig1	1197463	T	C	hete	4	10	34
contig1	1197468	A	G	hete	6	12	35
contig1	1197503	C	G	hete	10	20	39
contig1	1197526	A	T	hete	12	24	39
contig1	1197593	T	A	hete	5	18	45
contig1	1197647	G	T	hete	7	13	46
contig1	1197705	C	T	hete	6	10	40
contig1	1197754	G	C	hete	3	6	35
contig1	1207382	C	T	hete	7	48	24
contig1	1208443	G	T	hete	6	19	32
contig1	1209306	C	A	hete	30	55	27
contig1	1209327	G	A	hete	31	56	28
contig1	1210046	T	C	hete	8	37	47
contig1	1210422	G	A	hete	11	38	39
contig1	1210438	T	C	hete	12	41	40
contig1	1210671	A	G	hete	7	19	40
contig1	1210680	G	C	hete	8	24	37
contig1	1210684	T	C	hete	9	25	37
contig1	1212171	T	A	hete	25	54	60
contig1	1213208	G	C	hete	21	33	60
contig1	1213214	C	G	hete	20	32	60
contig1	1213235	T	C	hete	20	41	60
contig1	1213312	A	G	hete	23	53	60
contig1	1213350	T	C	hete	30	59	60
contig1	1213467	A	G	hete	25	52	60
contig1	1213485	T	C	hete	23	49	60
contig1	1213508	T	C	hete	16	43	60
contig1	1213542	T	G	hete	20	42	60
contig1	1213784	T	C	hete	18	38	60
contig1	1213831	A	G	hete	18	33	60
contig1	1213853	T	C	hete	13	27	60
contig1	1213864	A	G	hete	12	27	60
contig1	1213871	T	C	hete	8	24	60
contig1	1213873	T	C	hete	8	24	60
contig1	1213878	A	C	hete	8	21	60
contig1	1213880	T	C	hete	8	20	60
contig1	1213915	T	C	hete	10	24	60
contig1	1213973	A	G	hete	13	30	60
contig1	1214064	A	G	hete	14	28	60
contig1	1214068	T	G	hete	14	28	60
contig1	1214147	A	C	hete	20	37	60
contig1	1214297	C	T	hete	18	36	60
contig1	1214437	A	G	hete	24	43	60
contig1	1214578	A	G	hete	21	46	60
contig1	1214614	G	A	hete	22	49	60
contig1	1214790	T	G	hete	9	26	60
contig1	1214814	A	G	hete	10	27	60
contig1	1214864	T	C	hete	13	28	60
contig1	1214963	A	G	hete	13	36	60
contig1	1214992	A	C	homo	36	37	60
contig1	1215090	G	A	hete	23	42	60
contig1	1215205	C	T	hete	21	37	60
contig1	1215282	G	A	hete	13	30	60
contig1	1215386	A	T	hete	18	36	60
contig1	1215464	C	T	hete	20	37	60
contig1	1215514	G	C	hete	17	34	60
contig1	1215542	C	G	hete	15	31	60
contig1	1215560	T	C	hete	13	29	60
contig1	1215567	C	T	hete	12	29	60
contig1	1215571	G	A	hete	12	29	60
contig1	1215728	T	C	hete	14	30	60
contig1	1215734	G	T	hete	14	30	60
contig1	1215987	T	C	hete	15	38	60
contig1	1216124	T	C	hete	24	48	60
contig1	1216145	C	T	hete	21	43	60
contig1	1216250	T	C	hete	18	42	60
contig1	1216604	A	G	hete	20	36	60
contig1	1216640	T	C	hete	18	33	60
contig1	1216753	A	G	hete	16	37	60
contig1	1216791	G	A	hete	19	39	60
contig1	1216806	T	C	hete	16	39	60
contig1	1216857	A	G	hete	16	36	60
contig1	1216900	T	C	hete	13	33	60
contig1	1216961	G	A	hete	16	23	60
contig1	1216983	G	A	hete	4	22	60
contig1	1217045	T	G	hete	6	19	60
contig1	1217054	C	T	hete	10	20	60
contig1	1217060	T	C	hete	7	21	60
contig1	1217279	G	A	hete	14	28	60
contig1	1217283	G	A	hete	15	28	60
contig1	1217376	C	T	hete	22	34	60
contig1	1217466	C	T	hete	23	36	60
contig1	1217628	C	G	hete	17	32	60
contig1	1217802	G	A	hete	20	36	60
contig1	1217807	A	G	hete	21	37	60
contig1	1217817	A	G	hete	14	36	60
contig1	1217895	G	A	hete	16	39	60
contig1	1218071	G	A	hete	9	27	60
contig1	1218312	A	T	hete	14	32	59
contig1	1218316	G	A	hete	13	32	59
contig1	1218344	T	C	hete	15	33	59
contig1	1218387	A	T	hete	15	38	60
contig1	1218619	G	C	hete	24	45	60
contig1	1218733	C	T	hete	23	46	60
contig1	1219159	C	G	hete	25	45	60
contig1	1219564	G	A	hete	23	45	60
contig1	1219680	G	A	hete	15	37	60
contig1	1219696	T	C	hete	17	35	60
contig1	1219714	G	A	hete	17	35	60
contig1	1219980	T	G	hete	14	35	60
contig1	1219984	T	C	hete	14	35	60
contig1	1220095	G	A	hete	8	22	60
contig1	1220161	T	C	hete	14	29	60
contig1	1220286	C	T	hete	18	36	60
contig1	1220314	G	A	hete	15	33	60
contig1	1220360	A	G	hete	16	35	60
contig1	1220382	G	T	hete	18	36	60
contig1	1220413	C	T	hete	15	33	60
contig1	1220447	C	G	hete	17	32	60
contig1	1220464	C	T	hete	18	31	60
contig1	1220467	A	G	hete	18	33	60
contig1	1220512	G	A	hete	12	35	60
contig1	1220604	A	G	hete	7	29	60
contig1	1220717	G	C	hete	5	14	60
contig1	1220963	G	C	hete	9	22	60
contig1	1221036	A	G	homo	24	26	60
contig1	1222119	C	T	hete	3	12	60
contig1	1222205	T	C	hete	11	24	60
contig1	1222209	A	G	hete	11	25	60
contig1	1222237	C	T	hete	15	31	60
contig1	1222266	C	T	hete	15	32	60
contig1	1222279	C	T	hete	14	33	60
contig1	1222416	T	C	hete	15	34	60
contig1	1222426	C	G	hete	19	37	60
contig1	1222447	C	T	hete	15	39	60
contig1	1222456	G	C	hete	16	38	60
contig1	1222532	T	C	hete	12	27	60
contig1	1222618	A	C	homo	5	5	60
contig1	1222666	A	G	hete	4	10	60
contig1	1222674	A	G	hete	5	11	60
contig1	1222707	A	T	hete	5	13	60
contig1	1222845	A	C	homo	23	23	60
contig1	1222981	T	C	hete	19	38	60
contig1	1223212	T	G	hete	19	32	60
contig1	1223300	C	T	hete	19	34	60
contig1	1223305	C	A	hete	20	33	60
contig1	1223529	A	G	hete	6	12	60
contig1	1223798	T	C	hete	12	39	60
contig1	1223801	A	G	hete	12	38	60
contig1	1223882	C	A	hete	15	40	60
contig1	1224271	T	G	hete	8	26	60
contig1	1224307	T	C	hete	17	32	60
contig1	1224337	A	G	hete	20	35	60
contig1	1224338	A	G	hete	20	35	60
contig1	1224390	A	G	hete	15	35	60
contig1	1224499	A	G	hete	13	39	60
contig1	1224521	A	G	hete	16	42	60
contig1	1224536	A	C	hete	19	45	60
contig1	1224605	C	G	hete	21	47	60
contig1	1224627	C	T	hete	21	48	60
contig1	1224824	G	T	hete	22	41	60
contig1	1224838	A	C	hete	25	48	60
contig1	1224844	C	T	hete	24	46	60
contig1	1224900	T	C	hete	20	48	60
contig1	1224923	G	C	hete	20	47	60
contig1	1224927	G	A	hete	19	49	60
contig1	1224970	C	G	hete	26	53	60
contig1	1224976	A	G	hete	26	55	60
contig1	1224995	T	C	hete	21	47	60
contig1	1225239	T	C	hete	19	46	60
contig1	1225344	A	C	hete	16	36	60
contig1	1225346	A	G	hete	17	36	60
contig1	1225390	T	C	hete	17	36	60
contig1	1225418	A	G	hete	20	38	60
contig1	1225483	T	C	hete	17	39	60
contig1	1225492	G	A	hete	15	40	60
contig1	1225495	T	G	hete	16	41	60
contig1	1225591	A	G	hete	14	29	60
contig1	1225628	C	T	hete	15	27	60
contig1	1225635	G	C	hete	17	28	60
contig1	1225663	T	C	hete	18	31	60
contig1	1225676	T	C	hete	19	31	60
contig1	1225734	G	A	hete	16	31	60
contig1	1225746	G	T	hete	17	37	60
contig1	1225794	G	A	hete	12	35	60
contig1	1225821	G	A	hete	17	40	60
contig1	1225852	T	C	hete	21	44	60
contig1	1225916	G	A	hete	20	41	60
contig1	1225941	T	C	hete	21	40	60
contig1	1225977	T	C	hete	17	39	60
contig1	1226143	G	A	hete	18	45	60
contig1	1226147	A	G	hete	22	45	60
contig1	1226184	T	G	hete	15	40	60
contig1	1226207	A	G	hete	14	40	60
contig1	1226309	A	G	hete	8	27	60
contig1	1226337	T	C	hete	12	31	59
contig1	1226352	T	C	hete	10	31	60
contig1	1226437	C	T	hete	6	26	60
contig1	1226471	G	T	hete	6	33	59
contig1	1226482	T	C	hete	10	35	59
contig1	1226503	T	C	hete	16	37	60
contig1	1226511	T	C	hete	7	37	59
contig1	1226525	A	G	hete	9	29	60
contig1	1226610	C	T	hete	12	27	60
contig1	1226728	G	A	hete	17	34	60
contig1	1226884	C	T	hete	19	41	60
contig1	1227146	C	A	hete	20	42	60
contig1	1227209	G	A	hete	25	43	60
contig1	1227242	A	G	hete	27	45	60
contig1	1227312	A	G	hete	10	30	60
contig1	1227354	T	C	hete	15	29	60
contig1	1227736	A	G	hete	18	37	60
contig1	1227764	A	T	hete	18	42	60
contig1	1227956	T	C	hete	19	44	60
contig1	1227996	C	T	hete	19	48	60
contig1	1228160	G	C	hete	18	48	60
contig1	1228932	G	A	hete	18	44	60
contig1	1229126	T	C	hete	24	53	60
contig1	1229631	T	A	hete	14	31	60
contig1	1229663	G	A	hete	17	33	60
contig1	1229850	A	G	hete	17	27	60
contig1	1230000	G	A	hete	11	22	59
contig1	1230215	T	A	hete	16	34	60
contig1	1230234	A	G	hete	15	35	60
contig1	1230291	C	T	hete	18	39	60
contig1	1230470	G	T	hete	24	50	60
contig1	1230575	A	G	hete	17	38	60
contig1	1230758	A	G	hete	22	35	60
contig1	1230800	A	G	hete	17	39	60
contig1	1230824	C	A	hete	20	40	60
contig1	1230857	A	G	hete	24	49	60
contig1	1230890	A	G	hete	20	45	60
contig1	1230976	T	C	hete	17	44	60
contig1	1231062	A	G	hete	17	49	60
contig1	1231125	A	G	hete	18	42	60
contig1	1231321	T	A	hete	27	50	60
contig1	1231329	T	C	hete	29	50	60
contig1	1231347	A	G	hete	28	49	60
contig1	1231427	G	T	hete	32	47	60
contig1	1231432	T	C	hete	29	47	60
contig1	1231518	T	C	hete	30	51	60
contig1	1231570	T	C	hete	30	46	60
contig1	1231583	T	G	hete	32	50	60
contig1	1231585	C	A	hete	33	50	60
contig1	1231601	C	T	hete	30	48	60
contig1	1231608	C	A	hete	29	47	60
contig1	1231613	C	T	hete	31	47	60
contig1	1231619	T	C	hete	30	47	60
contig1	1231622	A	G	hete	30	47	60
contig1	1231645	C	T	hete	20	39	60
contig1	1231677	A	T	hete	21	41	60
contig1	1231825	C	T	hete	19	33	60
contig1	1231898	G	A	hete	15	40	60
contig1	1232012	A	G	hete	25	48	60
contig1	1232126	T	C	hete	24	52	60
contig1	1232140	T	G	hete	22	46	60
contig1	1232162	G	A	hete	22	44	60
contig1	1232201	C	T	hete	20	44	60
contig1	1232343	C	T	hete	17	47	60
contig1	1232515	T	A	hete	23	43	60
contig1	1232659	A	G	hete	26	55	60
contig1	1232700	C	G	hete	27	59	60
contig1	1232712	A	G	hete	26	60	60
contig1	1232749	G	T	hete	28	58	60
contig1	1233011	T	C	hete	24	48	60
contig1	1233148	T	G	hete	27	56	60
contig1	1233268	A	G	hete	23	41	60
contig1	1233464	T	C	hete	21	60	60
contig1	1233473	G	A	hete	25	64	60
contig1	1233632	T	C	hete	32	58	60
contig1	1233874	A	G	hete	22	45	60
contig1	1233877	A	G	hete	21	45	60
contig1	1233934	T	C	hete	16	43	60
contig1	1233937	A	G	hete	16	43	60
contig1	1234039	T	C	hete	11	28	60
contig1	1234278	C	G	hete	21	43	60
contig1	1234311	C	T	hete	23	48	60
contig1	1234313	C	A	hete	22	47	60
contig1	1234408	A	G	hete	24	46	60
contig1	1234511	A	G	hete	21	42	60
contig1	1234514	G	T	hete	21	42	60
contig1	1234602	A	G	hete	14	33	60
contig1	1235145	A	G	hete	24	50	60
contig1	1235184	A	G	hete	24	47	60
contig1	1235215	A	G	hete	25	46	60
contig1	1235304	A	G	hete	19	40	60
contig1	1235317	C	T	hete	19	39	60
contig1	1235342	T	G	hete	16	37	60
contig1	1235419	G	A	hete	28	52	60
contig1	1235445	T	C	hete	30	53	60
contig1	1235451	A	G	hete	32	54	60
contig1	1235458	C	T	hete	32	51	60
contig1	1235461	G	A	hete	32	53	60
contig1	1235493	C	T	hete	31	49	60
contig1	1235502	C	T	hete	32	51	60
contig1	1235509	T	C	hete	33	51	60
contig1	1235605	A	G	hete	28	48	60
contig1	1235622	C	T	hete	31	48	60
contig1	1235755	T	C	hete	25	47	60
contig1	1235841	T	A	hete	27	44	60
contig1	1235861	C	T	hete	26	48	60
contig1	1235878	T	C	hete	26	44	60
contig1	1235933	C	T	hete	18	43	60
contig1	1235966	C	G	hete	12	34	60
contig1	1235984	T	C	hete	17	43	60
contig1	1236047	C	T	hete	14	43	60
contig1	1236103	G	A	hete	16	44	60
contig1	1236278	T	A	hete	17	45	60
contig1	1236321	A	G	hete	16	42	60
contig1	1236350	C	A	hete	16	41	60
contig1	1236381	C	G	hete	19	45	60
contig1	1236389	A	G	hete	22	45	60
contig1	1236401	C	T	hete	18	43	60
contig1	1236608	A	G	hete	17	43	60
contig1	1236751	T	C	hete	25	49	60
contig1	1236888	T	A	hete	25	42	60
contig1	1237128	T	G	hete	27	42	60
contig1	1237643	T	C	hete	14	40	60
contig1	1237826	A	G	hete	19	44	60
contig1	1237831	G	C	homo	42	43	60
contig1	1237845	G	A	hete	13	39	60
contig1	1238126	T	C	hete	13	33	60
contig1	1238189	T	C	hete	7	23	60
contig1	1238212	T	C	hete	7	19	60
contig1	1238270	T	C	hete	11	25	60
contig1	1238274	T	C	hete	12	24	60
contig1	1238282	T	A	hete	12	24	60
contig1	1238398	T	A	hete	11	30	60
contig1	1238695	C	T	hete	25	50	60
contig1	1239011	A	G	hete	21	45	60
contig1	1239176	G	T	hete	12	31	60
contig1	1239182	C	T	hete	14	30	60
contig1	1239193	T	C	hete	14	27	60
contig1	1239213	G	C	hete	14	28	60
contig1	1239219	T	C	hete	14	28	60
contig1	1239491	A	G	hete	15	31	60
contig1	1239512	C	T	hete	17	35	60
contig1	1239714	T	G	hete	25	50	60
contig1	1239762	A	C	hete	18	43	60
contig1	1239780	T	C	hete	19	43	60
contig1	1240040	G	A	hete	17	36	60
contig1	1240228	T	C	hete	23	38	60
contig1	1240233	G	T	hete	19	39	60
contig1	1240292	A	G	hete	14	32	60
contig1	1240521	G	T	hete	8	30	60
contig1	1240577	G	T	hete	12	33	60
contig1	1240622	C	G	hete	11	30	60
contig1	1240930	A	G	hete	22	43	60
contig1	1240981	A	C	hete	19	40	60
contig1	1241035	C	T	hete	21	43	60
contig1	1241048	A	G	hete	20	43	60
contig1	1241050	C	T	hete	19	43	60
contig1	1241073	A	G	hete	19	39	60
contig1	1241118	C	T	hete	18	41	60
contig1	1241121	C	G	hete	18	39	60
contig1	1241138	T	C	hete	13	35	60
contig1	1241164	G	C	hete	14	35	60
contig1	1241226	C	G	hete	14	37	60
contig1	1241313	A	G	hete	17	28	60
contig1	1242668	T	C	hete	28	54	60
contig1	1242702	A	G	hete	27	56	60
contig1	1242708	G	A	hete	28	56	60
contig1	1242732	C	G	hete	25	49	60
contig1	1242758	T	C	hete	23	48	60
contig1	1242770	A	G	hete	21	45	60
contig1	1242829	T	C	hete	28	48	60
contig1	1242898	T	A	hete	23	42	60
contig1	1242900	C	A	hete	23	41	60
contig1	1242997	A	G	hete	17	30	60
contig1	1243571	A	G	hete	10	26	60
contig1	1243767	T	C	hete	18	34	60
contig1	1243769	A	G	hete	20	34	60
contig1	1243960	T	C	hete	8	23	60
contig1	1244037	T	C	hete	17	36	60
contig1	1244108	G	A	hete	18	38	60
contig1	1244129	A	C	hete	17	35	60
contig1	1244365	T	C	hete	7	15	60
contig1	1244506	A	G	hete	6	11	59
contig1	1244623	A	C	hete	11	21	60
contig1	1244649	T	A	hete	14	27	60
contig1	1244671	T	C	hete	17	29	60
contig1	1245003	G	A	hete	14	32	60
contig1	1245143	A	G	hete	14	32	60
contig1	1245191	A	C	hete	18	32	60
contig1	1245230	T	A	hete	20	37	60
contig1	1245241	C	T	hete	19	38	60
contig1	1245317	C	A	hete	17	44	60
contig1	1245322	C	G	hete	18	46	60
contig1	1245433	A	G	hete	23	49	60
contig1	1245481	A	G	hete	23	46	60
contig1	1245507	G	A	hete	21	44	60
contig1	1245517	G	C	hete	23	45	60
contig1	1245531	A	G	hete	22	44	60
contig1	1245607	C	T	hete	23	39	60
contig1	1245764	A	G	hete	14	36	60
contig1	1245901	A	G	hete	15	37	60
contig1	1245904	A	G	hete	15	38	60
contig1	1246220	T	C	hete	21	47	60
contig1	1246683	T	C	hete	12	39	60
contig1	1247051	C	G	hete	16	41	60
contig1	1247123	T	G	hete	17	43	60
contig1	1247144	C	A	hete	15	45	60
contig1	1247159	A	G	hete	18	46	60
contig1	1247173	A	G	hete	14	43	60
contig1	1247178	T	C	hete	14	43	60
contig1	1247199	T	C	hete	13	43	60
contig1	1247205	C	T	hete	12	46	60
contig1	1247210	C	T	hete	12	43	60
contig1	1247232	T	C	hete	13	40	60
contig1	1247249	A	G	hete	14	39	60
contig1	1247313	T	C	hete	14	36	60
contig1	1247331	C	T	hete	15	36	60
contig1	1247451	C	T	hete	11	36	60
contig1	1247470	A	G	hete	12	36	60
contig1	1247498	C	A	hete	13	37	60
contig1	1247654	T	C	hete	21	35	60
contig1	1247702	T	C	hete	19	39	60
contig1	1247892	A	G	hete	18	43	60
contig1	1247919	A	G	hete	14	38	60
contig1	1248015	G	C	hete	14	36	60
contig1	1248144	G	T	hete	15	34	60
contig1	1248274	C	T	hete	22	46	60
contig1	1248369	T	C	hete	21	40	60
contig1	1248393	A	G	hete	22	44	60
contig1	1248403	A	C	hete	21	43	60
contig1	1248412	C	G	hete	23	44	60
contig1	1248507	T	C	hete	27	49	60
contig1	1248514	A	G	hete	24	47	60
contig1	1248626	A	G	hete	17	44	60
contig1	1248642	T	C	hete	22	51	60
contig1	1248692	G	A	hete	21	51	60
contig1	1248701	C	T	hete	20	50	60
contig1	1248746	T	C	hete	21	47	60
contig1	1248754	A	T	hete	12	46	60
contig1	1248756	C	T	hete	13	46	60
contig1	1248912	C	T	hete	19	43	60
contig1	1248962	T	C	hete	18	37	60
contig1	1249004	G	C	hete	19	32	60
contig1	1249010	T	C	hete	19	33	60
contig1	1249138	G	A	hete	19	44	60
contig1	1249208	T	C	hete	23	43	60
contig1	1249316	A	G	hete	18	36	60
contig1	1249389	T	A	hete	22	42	60
contig1	1249651	G	A	hete	9	40	60
contig1	1249655	C	G	hete	8	40	60
contig1	1249676	C	T	hete	6	35	60
contig1	1249759	G	A	hete	6	30	60
contig1	1249929	C	G	hete	15	41	59
contig1	1249938	T	C	hete	18	44	59
contig1	1250030	T	C	hete	20	44	60
contig1	1250093	A	T	hete	13	40	60
contig1	1250136	A	G	hete	18	38	60
contig1	1250255	C	G	hete	16	33	60
contig1	1250285	C	T	hete	9	29	60
contig1	1250407	A	G	hete	13	31	60
contig1	1250409	A	G	hete	13	31	60
contig1	1250448	T	A	hete	13	28	60
contig1	1250474	T	C	hete	13	25	60
contig1	1250550	A	G	hete	7	16	60
contig1	1250613	A	G	hete	11	31	60
contig1	1250676	C	T	hete	19	41	60
contig1	1250904	A	G	hete	12	40	60
contig1	1250922	C	T	hete	11	41	60
contig1	1250935	T	C	hete	11	42	60
contig1	1250979	T	C	hete	16	40	60
contig1	1251129	G	A	hete	17	46	60
contig1	1251133	T	C	hete	18	44	60
contig1	1251228	G	A	hete	19	39	60
contig1	1251340	G	C	hete	25	50	60
contig1	1251373	A	G	hete	25	47	60
contig1	1251457	A	G	hete	22	39	60
contig1	1251530	A	G	hete	25	40	60
contig1	1251575	T	A	hete	24	44	60
contig1	1251736	T	C	hete	26	45	60
contig1	1251776	T	C	hete	32	57	60
contig1	1251793	A	G	hete	32	55	60
contig1	1251837	C	G	hete	28	59	60
contig1	1251885	A	T	hete	21	56	60
contig1	1251926	A	T	hete	21	48	60
contig1	1251991	T	C	hete	27	51	60
contig1	1252117	A	G	hete	17	42	60
contig1	1252330	A	C	hete	17	41	60
contig1	1252407	G	A	hete	13	32	60
contig1	1252464	G	A	hete	14	21	60
contig1	1252481	G	A	hete	8	25	60
contig1	1252782	C	T	hete	15	39	60
contig1	1252791	A	G	hete	14	39	60
contig1	1253138	C	T	hete	21	50	60
contig1	1253168	T	C	hete	22	46	60
contig1	1253216	A	T	hete	25	49	60
contig1	1253276	A	G	hete	27	48	60
contig1	1253304	G	A	hete	16	45	60
contig1	1253591	A	G	hete	23	40	60
contig1	1253733	A	T	hete	20	35	60
contig1	1253851	T	C	hete	29	39	60
contig1	1253853	G	C	hete	29	39	60
contig1	1253943	G	C	hete	31	43	60
contig1	1253958	T	C	hete	32	46	60
contig1	1254049	G	A	hete	28	53	60
contig1	1254058	C	T	hete	28	52	60
contig1	1254093	T	G	hete	33	58	60
contig1	1254099	T	C	hete	23	59	60
contig1	1254358	T	C	hete	22	40	60
contig1	1254481	A	G	hete	22	38	60
contig1	1254512	T	C	hete	16	38	60
contig1	1254571	T	C	hete	15	37	60
contig1	1254672	G	A	hete	23	45	60
contig1	1254688	T	C	hete	24	44	60
contig1	1254725	C	T	hete	25	45	60
contig1	1254757	T	C	hete	29	57	60
contig1	1254778	C	T	hete	30	60	60
contig1	1254884	C	T	hete	18	42	60
contig1	1254990	C	T	hete	20	49	60
contig1	1255206	T	C	hete	14	38	60
contig1	1255226	A	T	hete	14	39	60
contig1	1255248	G	A	hete	13	39	60
contig1	1255282	T	C	hete	13	40	60
contig1	1255313	T	C	hete	16	40	60
contig1	1255386	C	T	hete	20	45	60
contig1	1255545	G	A	hete	24	46	60
contig1	1255618	G	A	hete	22	47	60
contig1	1255691	G	T	hete	27	50	60
contig1	1255719	G	T	hete	24	43	60
contig1	1255989	A	G	hete	23	34	60
contig1	1256081	G	A	hete	18	30	60
contig1	1256108	C	T	hete	13	22	60
contig1	1256258	C	A	hete	21	41	60
contig1	1256368	T	G	hete	19	35	60
contig1	1256371	G	A	hete	19	35	60
contig1	1256416	T	C	hete	13	27	60
contig1	1256489	G	A	hete	25	47	60
contig1	1256497	A	C	hete	28	44	60
contig1	1256646	C	T	hete	26	52	60
contig1	1256672	T	C	hete	30	54	60
contig1	1256694	G	A	hete	30	53	60
contig1	1256978	C	A	hete	12	23	60
contig1	1256981	A	T	hete	10	24	60
contig1	1256983	G	C	hete	13	24	59
contig1	1257004	C	T	hete	14	28	59
contig1	1257007	C	T	hete	13	29	59
contig1	1257071	G	T	hete	15	36	60
contig1	1257119	G	C	hete	13	35	60
contig1	1257193	T	C	hete	11	23	60
contig1	1257318	G	T	hete	18	36	60
contig1	1257322	T	C	hete	15	38	60
contig1	1257489	T	C	hete	18	37	60
contig1	1257569	A	G	hete	20	35	60
contig1	1257583	G	A	hete	22	40	60
contig1	1257719	C	T	hete	23	43	60
contig1	1257866	C	T	hete	15	31	60
contig1	1257948	C	G	hete	15	34	60
contig1	1258003	C	T	hete	10	27	60
contig1	1258044	T	C	hete	10	30	60
contig1	1258066	G	T	hete	13	35	60
contig1	1258126	T	C	hete	16	45	60
contig1	1258159	T	G	hete	17	44	60
contig1	1258171	C	G	hete	17	41	60
contig1	1258233	T	G	hete	13	41	60
contig1	1258334	G	A	hete	19	46	60
contig1	1258348	C	T	hete	20	43	60
contig1	1258458	C	A	hete	18	39	60
contig1	1258549	A	G	hete	23	42	60
contig1	1258560	C	T	hete	21	41	60
contig1	1258569	C	T	hete	21	40	60
contig1	1258623	G	T	hete	10	38	60
contig1	1259063	A	T	hete	15	32	60
contig1	1259263	T	G	hete	24	39	60
contig1	1259341	T	G	hete	14	37	60
contig1	1259349	T	C	hete	15	36	60
contig1	1259395	A	G	hete	20	36	60
contig1	1259418	G	A	hete	18	36	60
contig1	1259540	G	T	hete	24	40	60
contig1	1259683	A	C	hete	23	42	60
contig1	1259709	T	G	hete	20	46	60
contig1	1259772	C	T	hete	17	41	60
contig1	1259826	A	G	hete	21	43	60
contig1	1259898	T	C	hete	13	30	60
contig1	1260276	C	G	hete	21	28	60
contig1	1260295	C	G	hete	18	22	60
contig1	1260310	G	A	hete	17	23	60
contig1	1260500	A	G	hete	16	45	60
contig1	1260505	G	A	hete	16	42	60
contig1	1260608	C	T	hete	15	42	60
contig1	1260611	C	T	hete	15	41	60
contig1	1260617	T	C	hete	23	43	60
contig1	1260623	A	C	hete	22	42	60
contig1	1260629	T	C	hete	22	45	60
contig1	1260632	T	C	hete	22	43	60
contig1	1260638	T	C	hete	20	44	58
contig1	1260644	A	C	hete	18	43	59
contig1	1260659	T	C	hete	15	39	59
contig1	1260685	A	C	hete	11	40	59
contig1	1260694	C	T	hete	5	37	58
contig1	1260715	T	C	hete	3	30	56
contig1	1260909	C	G	hete	12	26	60
contig1	1261011	C	T	hete	13	31	60
contig1	1261067	T	C	hete	18	36	60
contig1	1261084	C	G	hete	14	34	60
contig1	1261146	A	G	hete	13	27	60
contig1	1261275	C	T	hete	11	26	60
contig1	1261281	C	T	hete	11	27	60
contig1	1261371	C	T	hete	13	26	60
contig1	1261404	T	A	hete	16	31	60
contig1	1261634	T	C	hete	11	26	60
contig1	1261636	G	A	hete	8	24	60
contig1	1261890	T	C	hete	15	28	60
contig1	1261901	T	C	hete	14	28	60
contig1	1261903	G	A	hete	15	28	60
contig1	1261930	C	G	hete	13	31	60
contig1	1262554	C	T	hete	20	33	60
contig1	1262714	C	T	hete	7	11	60
contig1	1262730	G	A	hete	11	15	60
contig1	1262844	C	A	hete	11	24	60
contig1	1262853	C	A	hete	13	24	60
contig1	1262865	T	A	hete	11	24	60
contig1	1262875	C	G	hete	12	25	60
contig1	1263126	G	A	hete	12	32	60
contig1	1263158	T	C	hete	15	35	60
contig1	1263291	T	C	hete	23	59	60
contig1	1263304	G	A	hete	18	55	60
contig1	1263410	G	A	hete	23	46	60
contig1	1263452	A	G	hete	26	43	60
contig1	1263499	A	T	hete	26	44	60
contig1	1263503	T	C	hete	25	45	60
contig1	1263522	A	G	hete	23	44	60
contig1	1263601	G	A	hete	21	41	60
contig1	1263608	T	C	hete	21	34	60
contig1	1263707	C	T	hete	23	42	60
contig1	1263788	G	A	hete	24	42	60
contig1	1263923	A	C	hete	20	41	60
contig1	1263948	G	A	hete	21	44	60
contig1	1264033	C	T	hete	25	49	60
contig1	1264063	A	G	hete	25	56	60
contig1	1264122	C	T	hete	19	46	60
contig1	1264156	A	G	hete	15	46	60
contig1	1264223	C	T	hete	16	41	60
contig1	1264225	A	G	hete	16	41	60
contig1	1265066	C	T	hete	14	32	60
contig1	1265274	G	A	hete	12	29	60
contig1	1265333	G	A	hete	9	24	60
contig1	1265351	G	A	hete	8	22	60
contig1	1265379	G	T	hete	5	17	60
contig1	1265384	A	G	hete	4	16	60
contig1	1265390	G	A	hete	3	14	60
contig1	1265485	G	A	hete	6	17	60
contig1	1265500	C	T	hete	8	18	60
contig1	1265524	G	C	hete	12	19	60
contig1	1265533	G	A	hete	9	20	60
contig1	1265565	G	C	hete	11	18	60
contig1	1265857	A	G	hete	18	36	60
contig1	1266103	G	A	hete	18	41	60
contig1	1266110	G	T	hete	18	39	60
contig1	1266175	T	C	hete	18	40	60
contig1	1266193	G	C	hete	14	36	60
contig1	1266325	G	A	hete	8	26	60
contig1	1266569	A	G	hete	13	37	60
contig1	1266689	T	C	hete	13	25	60
contig1	1267119	T	C	hete	9	17	60
contig1	1267255	C	A	hete	16	30	60
contig1	1267285	T	C	hete	17	32	60
contig1	1267420	C	T	hete	17	33	60
contig1	1267459	C	T	hete	18	35	60
contig1	1267577	A	C	hete	19	40	60
contig1	1267585	C	T	hete	19	38	60
contig1	1267617	C	T	hete	22	37	60
contig1	1267648	T	C	hete	20	35	60
contig1	1267704	A	G	hete	20	40	60
contig1	1267723	T	A	hete	17	34	60
contig1	1267827	T	C	hete	24	44	60
contig1	1267832	A	G	hete	21	45	60
contig1	1267881	A	G	hete	20	38	60
contig1	1267922	T	C	hete	16	34	60
contig1	1268064	A	G	hete	17	34	60
contig1	1268181	T	C	hete	15	36	60
contig1	1268651	A	G	hete	12	22	60
contig1	1268768	T	C	hete	17	28	60
contig1	1268781	T	C	hete	18	32	60
contig1	1268990	G	A	homo	3	21	60
contig1	1269030	A	G	hete	7	14	60
contig1	1269083	A	G	hete	7	12	60
contig1	1269103	A	G	hete	29	39	60
contig1	1269161	A	G	hete	13	35	60
contig1	1269282	T	C	hete	18	29	60
contig1	1269408	C	T	hete	14	32	60
contig1	1269522	C	T	hete	12	34	60
contig1	1269648	A	G	hete	12	29	60
contig1	1269669	A	T	hete	10	24	60
contig1	1269712	G	A	hete	9	29	60
contig1	1269738	G	A	hete	8	30	60
contig1	1269741	T	C	hete	8	30	60
contig1	1269743	T	C	hete	8	30	60
contig1	1269783	G	C	hete	6	32	60
contig1	1269861	T	C	hete	4	22	60
contig1	1270072	G	A	hete	9	24	60
contig1	1270083	G	A	hete	10	26	60
contig1	1270122	T	C	hete	14	31	60
contig1	1270128	T	C	hete	14	27	60
contig1	1270697	A	G	hete	11	34	60
contig1	1270715	T	C	hete	16	40	60
contig1	1270718	C	T	hete	17	40	60
contig1	1270916	A	G	hete	14	28	60
contig1	1271013	G	A	hete	7	21	60
contig1	1271039	A	G	hete	5	16	60
contig1	1271087	A	G	hete	5	23	60
[truncated: 120,327 more rows]

## Sheet: 18125_50779.InDel_list
ref_name	InDel_site	InDel_type	InDel_seq	reads_strand	mutation_type	InDel_reads_cov	total_reads_cov	mapping_quality
contig1	330	I1	A	*	homo	27	66	20
contig1	567	I2	AA	*	homo	8	27	35
contig1	615	I1	G	*	homo	10	33	21
contig1	673	I1	A	*	homo	42	46	20
contig1	1465	I1	G	*	homo	10	32	22
contig1	1938	I1	G	*	homo	14	27	26
contig1	2065	I1	T	*	homo	6	12	30
contig1	2358	I1	T	*	homo	32	82	23
contig1	2529	I1	A	*	hete	24	70	20
contig1	2973	I1	C	*	homo	23	33	23
contig1	3416	I1	T	*	homo	18	67	39
contig1	3567	I1	G	*	hete	18	141	30
contig1	4027	I1	C	*	homo	8	59	29
contig1	4070	I1	T	*	homo	5	25	21
contig1	4146	I1	C	*	homo	30	56	29
contig1	4271	I1	C	*	homo	12	80	35
contig1	4383	I1	C	*	homo	51	80	26
contig1	4476	I1	C	*	hete	18	84	27
contig1	4553	I1	C	*	homo	10	48	29
contig1	5106	I1	C	*	homo	8	15	34
contig1	5415	I1	C	*	homo	38	40	57
contig1	5617	I1	C	*	homo	30	36	59
contig1	5723	I1	C	*	homo	20	22	60
contig1	5789	I1	C	*	homo	25	27	60
contig1	5868	I2	GC	*	homo	30	32	60
contig1	6035	I1	C	*	homo	27	31	55
contig1	6129	I3	CCC	-	homo	9	11	51
contig1	6199	I1	C	-	homo	4	14	60
contig1	6226	I1	C	-	homo	11	18	60
contig1	6373	I1	C	*	homo	14	16	60
contig1	6593	I1	C	*	homo	11	11	60
contig1	6796	I1	A	*	homo	11	14	59
contig1	6974	I1	A	*	homo	25	37	55
contig1	7094	I1	G	*	homo	11	33	37
contig1	7131	I1	A	*	homo	9	32	60
contig1	7312	D1	A	*	homo	32	40	60
contig1	7577	D1	C	+	homo	5	40	40
contig1	7644	D1	A	*	homo	28	38	46
contig1	7691	D1	T	*	homo	19	32	50
contig1	7743	I1	G	*	homo	30	33	56
contig1	7850	I1	C	*	homo	38	40	60
contig1	8694	I1	C	*	homo	32	32	59
contig1	8886	I1	C	*	homo	38	39	60
contig1	9272	I1	G	*	homo	30	31	60
contig1	9988	I1	C	*	homo	18	27	44
contig1	10046	I1	C	*	homo	21	26	38
contig1	10132	I1	C	*	homo	35	36	47
contig1	10182	I1	C	*	homo	6	36	51
contig1	10200	I1	C	*	homo	9	39	60
contig1	10264	D4	CAGC	*	homo	28	31	50
contig1	10605	I1	C	*	homo	35	41	58
contig1	10616	D1	G	*	homo	30	35	58
contig1	10693	I1	A	*	homo	31	31	58
contig1	10757	I1	A	*	homo	33	33	60
contig1	11039	D2	AA	*	hete	10	55	42
contig1	11298	I1	T	*	homo	15	53	59
contig1	11337	I3	TCC	*	homo	27	42	56
contig1	11560	I1	A	*	homo	23	33	58
contig1	11595	I1	A	*	homo	4	36	60
contig1	11629	I1	G	*	homo	5	30	54
contig1	11788	I2	AC	*	homo	29	31	52
contig1	11807	I1	G	*	homo	8	36	60
contig1	11869	I1	G	*	homo	35	40	59
contig1	11933	I1	A	*	homo	44	44	60
contig1	11991	I1	C	*	homo	36	51	59
contig1	12024	I1	T	*	homo	35	46	50
contig1	12078	I1	A	*	homo	24	41	46
contig1	12152	I1	C	*	homo	42	43	57
contig1	12251	I2	CG	*	homo	24	34	53
contig1	12266	I1	C	*	homo	8	33	36
contig1	12348	I2	TG	*	homo	39	44	46
contig1	12382	I1	C	+	homo	5	46	30
contig1	12479	D1	G	*	homo	12	36	56
contig1	12681	I1	C	*	homo	54	54	58
contig1	12745	I1	C	*	homo	14	52	57
contig1	12787	D2	GT	*	homo	38	49	60
contig1	12866	I1	T	*	homo	40	50	60
contig1	12913	I1	T	*	homo	41	50	60
contig1	13079	I3	GAG	*	homo	41	48	49
contig1	13103	I1	T	*	homo	8	45	60
contig1	13241	I1	G	*	homo	44	46	60
contig1	13363	I1	C	*	homo	40	40	60
contig1	13426	I1	G	*	homo	38	38	60
contig1	13480	I1	C	*	homo	41	43	60
contig1	13545	I1	C	*	homo	44	44	60
contig1	13611	I1	C	*	homo	40	41	60
contig1	13823	I1	G	*	homo	36	38	60
contig1	13898	I2	CG	*	homo	42	45	60
contig1	13927	D1	G	*	homo	11	48	60
contig1	14010	I2	AC	*	homo	38	43	60
contig1	14111	I1	G	*	homo	14	42	60
contig1	14159	I2	AC	*	homo	8	46	60
contig1	14171	I1	C	*	homo	3	42	60
contig1	14632	I1	G	*	homo	25	39	59
contig1	14686	I2	GC	*	homo	34	37	51
contig1	14801	I2	TG	*	homo	38	38	58
contig1	14915	I1	C	*	homo	35	44	54
contig1	14955	I1	T	*	homo	32	42	51
contig1	15113	I1	T	*	homo	24	33	60
contig1	15125	I1	A	*	homo	28	34	60
contig1	15276	I1	C	*	homo	33	38	37
contig1	15410	I1	C	*	homo	27	33	49
contig1	15497	I1	C	-	homo	6	19	58
contig1	15515	I5	GCACC	-	homo	2	16	38
contig1	15700	I1	C	+	homo	8	9	42
contig1	15970	I1	C	*	homo	48	49	60
contig1	16438	I1	C	*	homo	41	43	54
contig1	16759	D1	A	*	homo	36	43	60
contig1	17046	D4	ATAA	*	homo	42	47	49
contig1	17131	I1	C	*	homo	41	47	48
contig1	17174	I1	C	*	homo	42	47	57
contig1	17278	I2	CG	*	homo	21	61	60
contig1	17377	I1	G	*	homo	29	44	50
contig1	17427	I2	GC	*	homo	5	37	44
contig1	17471	I2	CG	*	homo	14	43	57
contig1	17600	I3	GAG	*	homo	30	32	37
contig1	17714	I1	C	*	homo	29	41	39
contig1	17820	I1	T	*	homo	30	39	58
contig1	17864	I1	A	*	homo	35	44	58
contig1	17959	I1	T	*	homo	11	41	56
contig1	18034	I1	C	*	homo	5	38	34
contig1	18128	I2	CT	*	homo	7	9	35
contig1	18205	I1	G	*	homo	8	24	58
contig1	18336	I1	T	*	homo	11	21	50
contig1	18446	I1	G	*	homo	12	22	51
contig1	18590	I1	A	*	homo	33	34	53
contig1	18658	I1	A	*	homo	23	38	52
contig1	18719	I1	T	*	homo	30	38	57
contig1	18827	I1	G	*	homo	40	41	58
contig1	18938	I1	G	*	homo	11	48	60
contig1	19026	I1	T	*	homo	12	40	32
contig1	19091	I1	C	*	homo	7	43	35
contig1	19139	I2	GG	*	homo	23	48	40
contig1	19225	I4	CATG	*	homo	12	24	34
contig1	19246	I1	G	*	homo	7	28	38
contig1	19386	I3	CTG	*	homo	38	39	56
contig1	19464	I1	G	*	homo	11	40	57
contig1	19838	I1	C	*	homo	33	46	60
contig1	19873	I1	C	*	homo	38	51	60
contig1	19938	I1	A	*	homo	40	54	56
contig1	20002	I1	C	*	homo	39	49	53
contig1	20045	I1	C	*	homo	39	50	59
contig1	20532	I2	GT	*	homo	25	25	28
contig1	20977	I1	G	*	homo	42	43	60
contig1	21426	I1	A	*	homo	29	30	60
contig1	21785	I2	GG	+	homo	12	17	60
contig1	22398	D1	G	*	homo	43	43	60
contig1	23643	I1	G	*	homo	29	30	60
contig1	24110	I1	G	*	homo	47	55	60
contig1	25828	I1	G	*	homo	42	45	60
contig1	26049	I1	G	*	homo	47	49	60
contig1	26201	I1	C	*	homo	36	37	60
contig1	28314	I1	G	+	homo	14	19	60
contig1	29527	D1	G	*	homo	47	50	60
contig1	29652	I1	G	*	homo	36	41	60
contig1	29677	I1	C	*	homo	26	38	60
contig1	30435	I1	C	-	homo	2	6	60
contig1	30695	I1	C	-	homo	5	6	60
contig1	30717	I1	C	-	homo	7	7	60
contig1	30883	I1	C	*	homo	26	35	60
contig1	31011	I1	G	*	homo	40	45	60
contig1	31911	I1	C	*	homo	31	33	60
contig1	32236	I1	G	*	homo	32	36	60
contig1	32913	I1	G	*	homo	26	31	60
contig1	33117	I2	GC	*	homo	27	29	60
contig1	33219	I4	CCCC	*	homo	12	31	60
contig1	36227	I1	C	*	homo	40	46	60
contig1	36777	I1	C	*	homo	12	41	60
contig1	36799	I5	CGAGG	*	homo	27	36	60
contig1	37271	I1	A	*	homo	31	35	60
contig1	37521	I1	G	*	homo	21	30	60
contig1	37552	I5	CCCCC	-	hete	2	24	60
contig1	37830	I1	G	*	homo	51	52	60
contig1	38340	I1	T	*	homo	43	44	60
contig1	38459	D2	GA	*	homo	24	32	60
contig1	38572	I1	T	*	homo	27	34	60
contig1	38594	I1	G	*	homo	25	32	60
contig1	39010	I1	G	*	homo	26	35	60
contig1	39592	I2	CG	*	homo	36	36	60
contig1	41259	I3	GAG	*	homo	6	17	60
contig1	41343	I1	G	+	homo	11	16	60
contig1	41425	I1	C	*	homo	22	26	60
contig1	41568	I1	C	*	homo	30	33	60
contig1	41636	I1	C	*	homo	14	18	60
contig1	41892	I1	C	*	homo	23	29	60
contig1	42220	I1	C	-	homo	3	8	60
contig1	43152	I1	C	*	homo	30	31	60
contig1	43407	I1	G	*	homo	39	41	60
contig1	44487	I1	T	*	homo	52	54	60
contig1	45028	I1	G	*	homo	25	29	60
contig1	45551	I1	C	*	homo	39	41	60
contig1	47661	I2	TC	*	hete	29	44	60
contig1	48223	I1	C	*	homo	28	38	60
contig1	49788	I3	CGG	*	homo	18	21	60
contig1	50756	I2	GG	*	homo	41	43	60
contig1	51092	I1	C	*	homo	40	43	60
contig1	51172	I6	GTTCCC	*	homo	47	53	60
contig1	52306	I1	G	*	homo	16	21	60
contig1	52420	I1	G	+	homo	8	15	60
contig1	53503	I2	AG	*	homo	41	42	60
contig1	53829	I1	T	*	homo	24	43	60
contig1	54287	I6	GGGGGG	+	homo	11	24	60
contig1	54466	I1	C	*	homo	14	30	60
contig1	54587	D1	A	*	homo	20	22	60
contig1	54772	I2	CG	*	homo	22	22	60
contig1	54987	I7	GGAGGGG	+	homo	4	7	60
contig1	55025	I4	AGGG	+	homo	6	9	60
contig1	55103	I1	G	*	homo	10	14	60
contig1	55550	I2	GG	+	homo	13	21	60
contig1	55776	I1	G	*	homo	14	44	60
contig1	55813	I1	G	*	homo	4	40	60
contig1	56145	I5	GTGGA	*	homo	43	47	60
contig1	56551	I4	GTGG	*	homo	27	29	60
contig1	56912	I1	C	*	homo	43	44	60
contig1	57022	I1	C	*	homo	38	39	60
contig1	58055	I1	C	*	homo	35	36	60
contig1	58680	I2	CC	*	homo	10	27	60
contig1	58711	I2	CT	*	homo	6	25	60
contig1	58850	D1	C	*	homo	39	40	60
contig1	59619	I2	CG	*	homo	37	39	60
contig1	61004	I3	AAG	*	homo	32	38	60
contig1	61246	I1	C	*	homo	42	43	60
contig1	61865	I1	G	*	homo	36	39	60
contig1	62286	I4	ATCC	*	homo	33	38	60
contig1	62727	I2	GA	*	hete	23	37	60
contig1	63700	D2	GA	+	homo	9	29	60
contig1	64350	I1	G	*	homo	22	25	60
contig1	64545	I2	CG	*	homo	24	27	60
contig1	64788	I1	C	-	homo	13	18	60
contig1	64830	I1	C	-	homo	9	17	60
contig1	65049	I1	G	*	homo	18	19	60
contig1	65240	I1	G	*	homo	24	26	60
contig1	65424	I1	C	*	homo	17	23	60
contig1	67140	I1	C	*	homo	34	35	60
contig1	67462	I3	GAG	*	homo	25	34	60
contig1	68331	I1	G	*	homo	15	22	60
contig1	68404	I1	G	+	homo	8	9	60
contig1	69396	D3	AAG	*	hete	2	26	60
contig1	69583	I2	GC	*	homo	20	21	60
contig1	71728	I1	G	*	homo	20	23	59
contig1	73923	I1	C	*	homo	51	54	60
contig1	75408	I1	G	*	homo	43	48	60
contig1	75488	I1	C	*	homo	49	51	60
contig1	75645	D1	G	*	homo	43	44	60
contig1	75855	I1	G	*	homo	41	47	60
contig1	76685	I1	C	*	homo	43	43	60
contig1	76788	I7	CATTCCC	*	homo	35	42	60
contig1	76816	I1	C	*	homo	19	50	60
contig1	76877	I1	G	*	homo	32	37	60
contig1	76892	I1	C	*	homo	33	38	60
contig1	76972	I1	C	*	homo	34	37	60
contig1	77089	I1	C	*	homo	21	32	60
contig1	77106	I1	G	-	homo	9	29	60
contig1	77168	I1	C	*	homo	18	22	60
contig1	77240	I1	G	*	homo	26	31	60
contig1	77293	D2	TC	*	hete	8	37	60
contig1	78427	I1	G	*	homo	33	35	60
contig1	78885	I1	G	*	homo	34	40	60
contig1	79031	I1	C	*	homo	39	45	60
contig1	79138	I1	C	-	homo	4	13	60
contig1	79224	I1	C	-	homo	8	11	60
contig1	79352	I1	C	*	homo	13	19	60
contig1	79794	I1	G	*	homo	19	21	60
contig1	80031	I1	G	*	homo	37	44	60
contig1	80372	I2	GG	+	homo	8	23	60
contig1	80876	I4	CCCC	*	homo	12	26	60
contig1	81651	I1	C	*	homo	34	37	60
contig1	81714	I2	CT	*	homo	31	34	60
contig1	82009	I1	G	*	homo	41	44	60
contig1	82242	I1	G	+	homo	15	21	60
contig1	82808	I1	C	*	homo	17	27	60
contig1	82830	I1	G	*	homo	20	30	60
contig1	83084	I1	G	*	homo	45	47	60
contig1	83193	I1	C	*	homo	38	39	60
contig1	83365	I1	G	*	homo	36	40	60
contig1	83885	I2	TC	*	homo	29	35	60
contig1	84215	I1	G	*	homo	30	30	60
contig1	84978	I2	AG	*	homo	33	36	60
contig1	85166	I1	C	*	homo	23	30	60
contig1	86616	I1	G	*	homo	39	40	60
contig1	88123	I1	G	*	homo	13	31	60
contig1	88142	I1	G	*	homo	18	33	60
contig1	88483	I1	C	*	homo	39	40	60
contig1	88647	I1	C	-	homo	11	13	60
contig1	88711	D2	CC	-	homo	5	5	60
contig1	89144	I1	C	*	homo	22	32	60
contig1	89575	I1	C	*	homo	24	27	60
contig1	90068	I2	CT	*	homo	18	22	60
contig1	90572	I2	GC	-	homo	7	8	60
contig1	91219	I2	GG	*	homo	12	20	60
contig1	91267	I1	G	+	homo	13	25	60
contig1	91705	I1	C	*	homo	12	25	60
contig1	91738	I1	C	*	homo	14	16	60
contig1	92361	I1	G	*	homo	25	25	60
contig1	92606	I2	GG	+	homo	7	16	60
contig1	93156	I2	CC	-	homo	3	5	60
contig1	93206	I1	C	*	homo	6	6	60
contig1	93486	I1	G	*	homo	22	25	60
contig1	93841	I1	G	*	homo	7	14	60
contig1	93873	I2	GA	*	homo	3	9	60
contig1	93992	I1	G	+	homo	21	23	60
contig1	94331	I1	C	*	homo	33	34	60
contig1	94393	I1	C	*	homo	24	25	60
contig1	94667	I2	CC	-	hete	4	16	60
contig1	94957	I1	G	*	homo	30	37	60
contig1	95011	I1	G	+	homo	16	27	60
contig1	95027	I1	G	*	homo	4	31	60
contig1	95070	I1	T	*	homo	16	46	60
contig1	95331	I1	G	*	homo	20	28	60
contig1	95446	I3	TTC	*	homo	22	22	60
contig1	95555	I3	CGG	-	homo	5	11	60
contig1	95606	I3	GGG	+	homo	2	5	60
contig1	95671	I4	GGGG	+	homo	9	9	60
contig1	95803	I1	G	+	homo	7	8	60
contig1	95863	I1	G	*	homo	18	18	60
contig1	96030	I1	G	*	homo	8	17	60
contig1	96214	I1	G	*	homo	21	30	60
contig1	96301	I2	CG	*	homo	44	44	60
contig1	96516	I1	C	*	homo	46	53	60
contig1	96645	I1	T	*	homo	45	48	60
contig1	96734	I1	G	*	homo	46	47	60
contig1	96878	I1	G	*	homo	55	56	60
contig1	96932	I2	TC	*	homo	52	53	60
contig1	98095	I1	G	*	homo	25	28	60
contig1	98775	I1	T	*	homo	19	22	60
contig1	99065	I2	CT	-	homo	12	17	60
contig1	99901	I1	G	+	homo	15	24	60
contig1	99979	I1	C	*	homo	48	53	60
contig1	100067	I1	C	*	homo	42	54	60
contig1	100277	I1	C	*	homo	49	56	60
contig1	100812	I1	C	*	homo	24	27	60
contig1	101811	I1	C	-	homo	21	27	60
contig1	102014	I1	C	*	homo	20	21	60
contig1	102918	I1	C	*	homo	41	44	60
contig1	103081	I2	AC	*	homo	37	44	60
contig1	105730	I1	C	*	homo	29	34	60
contig1	106887	I2	GT	+	homo	7	14	60
contig1	108315	I1	C	*	homo	39	45	60
contig1	108913	I1	C	*	homo	26	30	60
contig1	109399	I1	C	*	homo	24	29	60
contig1	109724	I1	G	*	homo	37	38	60
contig1	109881	D3	AGC	*	homo	41	42	60
contig1	110883	I2	CT	-	homo	28	33	60
contig1	111268	I1	C	*	homo	40	42	60
contig1	112248	I1	G	*	homo	27	33	60
contig1	114582	I1	G	*	homo	46	46	60
contig1	115068	I1	G	*	homo	27	28	60
contig1	115623	I1	C	*	homo	37	37	60
contig1	115737	I2	GG	*	homo	33	34	60
contig1	115944	I1	G	*	homo	47	48	60
contig1	116973	I1	C	*	homo	37	37	60
contig1	117844	I1	C	*	homo	30	33	60
contig1	117933	I1	G	*	homo	29	32	60
contig1	118003	I1	G	*	homo	15	17	60
contig1	119906	D1	A	*	homo	46	51	60
contig1	121863	I1	G	*	homo	45	45	60
contig1	122205	I1	G	*	homo	23	31	60
contig1	122681	I1	G	*	homo	39	44	60
contig1	127042	I1	C	*	homo	54	56	60
contig1	127776	I2	CC	*	homo	28	39	60
contig1	128017	D1	C	*	homo	43	44	60
contig1	128191	I1	C	*	homo	36	37	60
contig1	128895	I1	G	*	homo	25	28	60
contig1	129113	I1	G	*	homo	9	11	60
contig1	129549	I1	A	*	homo	13	16	60
contig1	129928	I1	C	*	homo	19	22	60
contig1	131285	I2	GA	*	homo	21	27	60
contig1	131672	I2	GG	+	homo	4	11	60
contig1	131916	I1	C	-	homo	4	7	60
contig1	132026	I1	C	*	homo	11	13	60
contig1	132586	I2	GT	*	homo	26	31	60
contig1	132632	I1	G	*	homo	12	35	60
contig1	132971	I1	C	*	homo	15	19	60
contig1	133436	I1	G	*	homo	42	45	60
contig1	134124	I1	G	*	homo	36	37	60
contig1	134326	I1	G	*	homo	36	38	60
contig1	135096	I1	C	*	homo	26	38	60
contig1	135764	I1	C	*	homo	21	25	60
contig1	136921	I1	C	*	homo	60	62	60
contig1	137088	I1	C	*	homo	49	49	60
contig1	137235	I1	C	*	homo	27	31	60
contig1	137438	I2	CC	*	homo	32	35	60
contig1	138894	I1	G	*	homo	42	44	60
contig1	139091	I1	C	*	homo	37	39	60
contig1	139993	I1	C	*	homo	22	28	60
contig1	140442	I2	CG	*	homo	30	32	60
contig1	140499	I1	C	*	homo	30	33	60
contig1	140674	I2	CT	*	homo	31	35	60
contig1	140813	I1	C	*	homo	23	25	60
contig1	141116	D1	G	*	homo	13	24	60
contig1	141374	I1	G	+	homo	19	20	60
contig1	141643	I1	C	*	homo	44	47	60
contig1	141734	D2	CC	*	homo	45	46	60
contig1	142493	I1	C	*	homo	43	44	60
contig1	142707	I1	G	*	homo	31	36	60
contig1	143524	I1	C	*	homo	45	49	60
contig1	144279	I1	C	*	homo	36	41	60
contig1	145212	I7	GGCGGGC	*	homo	23	26	60
contig1	148931	I4	GAGA	*	homo	42	49	60
contig1	149229	I1	C	*	homo	46	49	60
contig1	151450	I3	AGC	*	homo	34	39	60
contig1	152041	I1	C	*	homo	40	42	60
contig1	152714	I1	C	*	homo	35	35	60
contig1	153747	D1	G	*	homo	44	45	60
contig1	153947	I1	G	*	homo	33	36	60
contig1	154041	I1	G	*	homo	39	42	60
contig1	154137	I3	GGC	*	homo	35	40	60
contig1	155179	I5	AAGGG	*	homo	42	45	60
contig1	155251	D1	C	*	homo	47	52	60
contig1	155583	I1	G	*	homo	44	46	60
contig1	156121	I1	C	*	homo	42	43	60
contig1	157305	I1	G	*	homo	48	51	60
contig1	157377	I1	G	*	homo	37	45	60
contig1	157439	I2	CC	*	homo	9	21	60
contig1	157729	I1	C	*	homo	43	44	60
contig1	158141	I4	CGAG	*	homo	52	53	60
contig1	158639	I1	G	*	homo	44	47	60
contig1	158763	I1	C	*	homo	15	50	60
contig1	158799	D1	C	*	homo	6	47	60
contig1	158990	D1	G	*	homo	47	47	60
contig1	159096	I1	A	*	homo	45	46	60
contig1	159339	I1	G	*	homo	3	32	60
contig1	159352	I2	GG	*	homo	14	29	53
contig1	159442	I1	G	*	homo	21	27	46
contig1	159678	I1	T	*	homo	41	43	60
contig1	159843	I1	G	*	homo	54	54	60
contig1	160889	I2	GG	*	homo	24	29	60
contig1	160943	I1	G	+	homo	17	22	60
contig1	161007	I1	G	+	homo	11	20	60
contig1	161261	I2	CG	*	homo	31	33	60
contig1	161400	I1	G	*	homo	39	40	60
contig1	161814	I1	C	*	homo	23	23	60
contig1	162327	I1	G	*	homo	38	48	60
contig1	162819	I1	G	*	homo	18	25	60
contig1	162884	I1	G	+	homo	10	16	60
contig1	162933	I1	G	*	homo	17	29	60
contig1	163456	I1	C	*	homo	45	47	60
contig1	164202	I1	C	*	homo	22	31	60
contig1	165219	I1	G	*	homo	26	38	60
contig1	165901	I4	TCCC	*	homo	29	31	60
contig1	166095	I2	CG	*	homo	49	53	60
contig1	166816	I1	C	*	homo	21	31	60
contig1	167834	I1	C	*	homo	34	38	60
contig1	168733	D1	G	*	homo	35	35	60
contig1	169657	I1	C	*	homo	44	45	60
contig1	170076	I1	C	*	homo	38	41	60
contig1	170210	I1	G	*	homo	24	32	60
contig1	171442	I1	G	*	homo	26	34	60
contig1	171639	I1	G	*	homo	33	35	60
contig1	171957	I1	C	*	homo	42	43	60
contig1	172670	I1	C	*	homo	34	36	60
contig1	173248	I1	C	*	homo	13	19	60
contig1	174193	I1	C	-	homo	10	24	60
contig1	174234	I1	C	-	homo	14	19	60
contig1	174294	I1	C	*	homo	17	18	60
contig1	174384	I1	C	-	homo	5	7	60
contig1	174492	I1	C	*	homo	7	21	60
contig1	174540	D2	TC	*	homo	19	25	60
contig1	174674	I1	C	*	homo	14	30	60
contig1	174686	I1	G	*	homo	17	30	60
contig1	174908	I1	C	*	homo	27	31	60
contig1	175161	I1	C	*	homo	7	40	60
contig1	175187	D4	CGAC	*	homo	36	40	60
contig1	175283	I1	G	*	homo	19	27	60
contig1	175324	I1	C	*	homo	22	31	60
contig1	175418	D1	A	*	homo	9	48	60
contig1	175581	D1	T	*	homo	48	49	60
contig1	175640	D1	G	*	homo	6	42	60
contig1	175701	I1	C	*	homo	10	46	60
contig1	175741	D1	A	*	homo	33	45	60
contig1	175797	D1	G	*	homo	8	54	60
contig1	175875	D1	T	*	homo	44	49	60
contig1	175922	I1	C	*	homo	29	48	60
contig1	176057	D1	T	*	homo	39	41	60
contig1	176250	I1	C	*	homo	25	34	60
contig1	176492	I1	G	*	homo	12	16	60
contig1	177033	I1	C	*	homo	8	36	60
contig1	177071	I2	CG	*	homo	13	39	60
contig1	177363	D1	C	*	homo	4	55	60
contig1	177414	D1	A	*	homo	6	50	60
contig1	178042	I2	CG	*	homo	22	25	60
contig1	178112	I2	CG	*	homo	3	20	60
contig1	178143	I1	G	*	homo	3	26	60
contig1	178749	I1	C	*	homo	49	53	60
contig1	179461	I1	C	*	homo	43	50	60
contig1	179878	I1	G	*	homo	37	45	60
contig1	179996	I1	G	*	homo	46	47	60
contig1	183053	I1	C	-	homo	4	12	60
contig1	183085	I1	C	*	homo	4	12	60
contig1	183280	I1	G	*	homo	19	19	60
contig1	183872	I1	G	*	homo	20	21	60
contig1	184417	I1	C	*	homo	40	45	60
contig1	184683	I2	CT	*	homo	22	28	60
contig1	184991	I1	G	*	homo	20	24	60
contig1	185054	D7	CCGAGGG	*	homo	9	34	59
contig1	185988	I1	G	*	homo	32	53	60
contig1	186024	I1	G	*	homo	32	43	60
contig1	186651	I1	T	*	homo	32	33	60
contig1	186770	D1	C	*	homo	41	44	60
contig1	188344	I1	C	*	homo	15	20	60
contig1	188512	I1	C	*	homo	10	19	60
contig1	188925	I2	CC	*	homo	34	34	60
contig1	189116	I1	C	*	homo	41	43	60
contig1	189590	I1	C	*	homo	48	51	60
contig1	190150	I1	C	-	homo	2	25	60
contig1	190167	D9	TCTCCTCTC	-	homo	9	27	60
contig1	190427	I1	C	*	homo	47	48	60
contig1	191752	I1	C	*	homo	48	48	60
contig1	191980	I1	G	*	homo	33	39	60
contig1	192895	I2	GC	*	homo	6	6	60
contig1	193132	I1	G	*	homo	13	13	60
contig1	193381	I2	CG	*	homo	11	23	60
contig1	193430	I2	GC	*	homo	10	22	60
contig1	193953	I1	C	*	homo	7	8	60
contig1	194510	I1	C	*	homo	19	25	60
contig1	194564	I1	G	*	homo	13	17	60
contig1	194764	I1	G	*	homo	34	39	60
contig1	195078	I1	G	*	homo	28	35	60
contig1	195109	I1	G	*	homo	27	33	60
contig1	195213	D1	C	*	homo	9	35	60
contig1	195249	I2	GA	*	homo	30	34	60
contig1	195663	I1	C	*	homo	16	20	60
contig1	195827	I1	G	*	homo	21	21	60
contig1	195952	D1	A	*	homo	22	26	60
contig1	196388	I1	G	*	homo	32	33	60
contig1	196788	I2	CG	*	homo	21	32	60
contig1	196809	I1	G	*	homo	5	34	60
contig1	196888	I1	C	*	homo	32	33	60
contig1	197117	I1	G	*	homo	24	25	60
contig1	197340	I1	G	+	homo	15	23	60
contig1	197445	I2	GG	+	homo	21	26	60
contig1	197953	I1	G	*	homo	29	33	60
contig1	198468	I1	G	*	homo	32	41	60
contig1	198504	I1	G	*	homo	33	42	60
contig1	198607	I1	C	*	homo	30	33	60
contig1	198749	I7	GCTGCGT	*	homo	20	38	60
contig1	198834	I2	CG	*	homo	8	37	60
contig1	198945	I4	CTGA	*	homo	36	39	60
contig1	199008	I1	C	*	homo	25	29	60
contig1	199098	I1	G	*	homo	28	31	60
contig1	199205	I1	G	*	homo	34	35	60
contig1	199325	D1	A	*	homo	33	40	60
contig1	199368	D1	C	*	homo	30	36	60
contig1	199697	I1	G	*	homo	39	44	60
contig1	199971	I1	C	*	homo	45	47	60
contig1	200154	I1	G	*	homo	6	12	60
contig1	200930	I1	C	*	homo	9	22	60
contig1	201716	I1	G	*	homo	25	28	60
contig1	201975	I1	G	*	homo	19	22	60
contig1	202666	I1	G	*	homo	15	20	60
contig1	203269	I1	C	*	homo	56	56	60
contig1	204282	I1	C	*	homo	17	22	60
contig1	205493	I2	AG	*	homo	36	38	60
contig1	206695	I1	G	*	homo	23	25	60
contig1	206812	I1	G	*	homo	24	25	60
contig1	207081	I1	C	*	homo	16	29	60
contig1	207325	I1	G	*	homo	23	43	60
contig1	207345	I1	G	*	homo	23	34	60
contig1	207533	D1	C	*	homo	25	34	60
contig1	207584	D1	C	*	homo	28	39	60
contig1	207966	I3	CGG	*	homo	29	37	60
contig1	208534	I1	G	*	homo	19	19	60
contig1	208628	I1	G	+	homo	19	22	60
contig1	209052	I1	G	*	homo	18	25	60
contig1	209107	I1	C	-	homo	12	18	60
contig1	209195	I2	CC	-	homo	5	8	60
contig1	209242	I1	C	*	homo	5	11	60
contig1	209557	I2	AG	+	homo	12	12	60
contig1	209836	I1	C	*	homo	2	24	60
contig1	209866	I1	C	+	homo	2	27	60
contig1	210361	I1	G	*	homo	39	42	60
contig1	210460	I1	C	*	homo	25	46	60
contig1	210485	I1	G	-	homo	5	40	60
contig1	210524	I1	C	*	homo	29	42	60
contig1	210604	I2	GC	*	homo	42	45	60
contig1	211397	I1	C	*	homo	13	22	60
contig1	213226	I1	C	*	homo	34	35	60
contig1	213301	I1	C	*	homo	40	45	60
contig1	214537	I1	G	*	homo	16	17	60
contig1	217242	I1	G	*	homo	9	11	60
contig1	218324	I1	G	*	homo	19	22	60
contig1	218422	I1	G	*	homo	36	39	60
contig1	219502	I1	G	*	homo	19	27	60
contig1	219517	I1	G	*	homo	23	27	60
contig1	219870	I2	GG	+	homo	9	14	60
contig1	219962	I1	G	*	homo	16	31	60
contig1	220005	I1	C	*	homo	24	34	60
contig1	221548	I1	G	*	homo	42	44	60
contig1	223248	I1	C	*	homo	38	39	60
contig1	223531	I5	CTCTC	-	homo	9	16	60
contig1	224316	I2	TC	*	homo	39	41	60
contig1	224440	I1	C	+	homo	2	33	60
contig1	224467	D2	CG	*	homo	8	37	60
contig1	225149	I1	G	*	homo	38	39	60
contig1	225652	I1	C	*	homo	29	29	60
contig1	226260	I1	C	*	homo	28	31	60
contig1	226799	D1	A	*	homo	21	21	60
contig1	226938	I1	G	*	homo	24	25	60
contig1	227108	I1	C	*	homo	18	25	60
contig1	227182	I1	C	*	homo	11	25	60
contig1	227615	I1	G	+	homo	2	10	60
contig1	228011	I1	G	*	homo	12	19	60
contig1	228056	I1	G	+	homo	9	20	60
contig1	228283	I1	C	*	homo	23	34	60
contig1	228319	I1	C	*	homo	24	35	60
contig1	228674	I1	C	*	homo	5	33	60
contig1	228695	I3	GCC	*	homo	19	33	60
contig1	229301	I1	G	*	homo	37	41	60
contig1	229625	I1	G	*	homo	19	28	60
contig1	229746	I2	GG	+	homo	7	12	60
contig1	230283	I1	G	*	homo	22	32	60
contig1	230333	I1	G	*	homo	29	30	60
contig1	230494	I3	GCC	*	homo	15	17	60
contig1	230983	I2	GA	*	homo	10	19	60
contig1	231109	I1	G	*	homo	26	27	60
contig1	231239	I1	C	*	homo	30	33	60
contig1	231754	D1	G	*	homo	3	17	60
contig1	231819	D1	T	+	homo	2	21	60
contig1	232091	D14	CGTCTTGCGCGCGG	*	homo	24	27	60
contig1	232177	D1	T	*	homo	26	32	60
contig1	232221	D1	T	*	homo	21	33	60
contig1	232291	I1	C	*	homo	29	37	60
contig1	232491	I1	C	*	homo	5	17	60
contig1	232822	I2	GG	*	homo	29	37	60
contig1	232936	I1	G	*	homo	41	41	60
contig1	233044	I1	C	*	homo	34	39	60
contig1	233201	I1	G	*	homo	30	33	60
contig1	233415	I4	CCCC	-	homo	10	16	60
contig1	233562	I1	C	*	homo	20	24	60
contig1	234057	I1	G	*	homo	9	18	60
contig1	234501	I1	G	*	homo	18	23	60
contig1	235928	I1	C	*	homo	25	26	60
contig1	237730	I1	C	*	homo	47	50	60
contig1	237887	I2	GC	*	homo	42	44	60
contig1	238020	I1	C	*	homo	39	41	60
contig1	238163	I1	C	*	homo	14	16	60
contig1	238656	I1	G	*	homo	31	37	60
contig1	239684	I1	C	*	homo	9	11	60
contig1	239889	I1	G	*	homo	31	33	60
contig1	240012	I1	C	*	homo	31	36	60
contig1	240239	I1	C	*	homo	39	41	60
contig1	241078	I1	C	*	homo	38	43	60
contig1	242133	I1	T	*	homo	20	30	60
contig1	242211	I1	C	*	homo	16	27	60
contig1	242427	I3	GGC	*	homo	13	33	60
contig1	242448	I2	GC	*	homo	8	37	60
contig1	242829	I1	G	*	homo	26	37	60
contig1	243336	I3	GGC	*	homo	25	26	60
contig1	243583	I1	G	*	homo	11	40	60
contig1	243618	I2	GA	*	homo	28	45	60
contig1	243683	D1	T	*	homo	41	41	60
contig1	243783	I1	G	*	homo	47	49	60
contig1	244026	I1	G	*	homo	36	38	60
contig1	245058	I2	GT	*	homo	32	45	60
contig1	245206	I2	TG	*	homo	35	36	60
contig1	245861	I1	C	-	homo	10	11	60
contig1	246524	D3	CGG	*	homo	4	27	60
contig1	246548	D3	GCG	*	homo	6	32	60
contig1	247460	I1	G	*	homo	25	29	60
contig1	247832	I1	G	+	homo	10	18	60
contig1	248351	D1	C	*	homo	34	36	60
contig1	248900	I2	TC	*	homo	43	44	60
contig1	249005	D1	G	*	homo	57	59	60
contig1	249317	I1	C	*	homo	40	43	60
contig1	249560	I1	C	*	homo	38	38	60
contig1	249668	I1	C	*	homo	36	39	60
contig1	249736	I1	C	*	homo	45	46	60
contig1	250434	I1	C	*	homo	33	33	60
contig1	251334	I1	C	*	homo	36	39	60
contig1	253550	I1	C	*	homo	23	27	60
contig1	254460	I3	CCG	*	homo	19	22	60
contig1	255067	I1	C	*	homo	35	36	60
contig1	256277	I1	C	*	homo	21	22	60
contig1	256745	I1	C	*	homo	34	37	60
contig1	257457	I1	C	*	homo	45	46	60
contig1	258560	I2	CT	*	homo	17	20	60
contig1	259095	I1	G	*	homo	36	38	60
contig1	259905	I2	GC	*	homo	38	39	60
contig1	260367	D1	G	*	homo	34	42	60
contig1	260401	I1	G	*	homo	32	42	60
contig1	261946	I1	C	*	homo	31	33	60
contig1	262101	I1	C	*	homo	44	46	60
contig1	263474	I2	GC	*	homo	29	30	60
contig1	265026	I1	C	*	homo	36	39	60
contig1	265612	I1	C	*	homo	24	33	60
contig1	266382	I1	C	*	homo	40	41	60
contig1	267105	I1	C	*	homo	34	35	60
contig1	267996	I1	G	*	homo	36	37	60
contig1	269846	I2	GC	*	homo	28	31	60
contig1	271881	I1	G	*	homo	56	56	60
contig1	272425	D2	AC	*	hete	12	45	60
contig1	273069	I1	G	*	homo	19	28	60
contig1	274352	I1	G	*	homo	34	36	60
contig1	274721	I1	G	*	homo	20	23	42
contig1	275785	D2	AA	*	homo	9	12	36
contig1	275865	I1	G	+	homo	7	10	52
contig1	275922	I1	G	+	homo	3	12	51
contig1	276310	I1	G	*	homo	28	29	43
contig1	276497	I1	C	*	homo	19	20	31
contig1	276627	I1	G	*	homo	33	34	36
contig1	276673	D1	A	*	homo	27	37	30
contig1	276841	I1	C	*	homo	35	37	44
contig1	277282	I1	C	*	homo	4	12	38
contig1	277326	I2	GC	*	homo	11	14	44
contig1	277456	I1	G	*	homo	8	14	55
contig1	277495	I1	G	*	homo	5	15	53
contig1	277540	D1	A	+	homo	2	13	60
contig1	277585	I2	GA	*	homo	13	21	60
contig1	277701	I1	G	*	homo	27	31	60
contig1	277822	I1	C	*	homo	14	47	60
contig1	278009	I1	G	*	homo	6	49	60
contig1	278024	I5	GGCGC	*	homo	6	45	60
contig1	278042	I3	GGC	*	homo	6	44	60
contig1	278181	I1	G	*	homo	44	44	60
contig1	278540	I1	C	*	homo	45	47	60
contig1	279243	I2	CT	*	homo	24	32	59
contig1	279327	I2	CA	*	homo	12	20	47
contig1	279458	I1	G	*	homo	31	34	56
contig1	279559	I3	GCG	*	homo	31	33	45
contig1	279871	I1	C	*	homo	10	10	22
contig1	279951	I1	G	*	homo	15	16	34
contig1	280194	I1	T	*	homo	15	19	38
contig1	280581	I1	C	*	homo	29	29	36
contig1	280711	I1	G	*	homo	24	24	39
contig1	280864	I1	C	-	homo	6	7	55
contig1	281513	I1	C	*	homo	73	73	50
contig1	281775	I1	T	*	homo	28	48	39
contig1	284523	I1	G	*	homo	42	42	60
contig1	284795	I1	G	*	homo	51	53	60
contig1	285297	I2	GG	+	homo	15	22	60
contig1	286117	I1	G	*	homo	30	30	60
contig1	286319	I1	C	*	homo	32	36	60
contig1	287905	I1	C	*	homo	37	38	60
contig1	288860	I1	C	-	homo	12	23	60
contig1	288894	I1	C	*	homo	13	17	60
contig1	289330	I1	G	*	homo	34	37	60
contig1	289561	I1	C	*	homo	35	39	60
contig1	290926	I1	G	*	homo	29	30	60
contig1	291315	I1	G	*	homo	15	25	60
contig1	291346	I1	G	*	homo	21	30	60
contig1	291643	I1	G	*	homo	20	20	60
contig1	292564	I1	C	*	homo	17	19	60
contig1	292629	I1	G	*	homo	29	30	60
contig1	293015	I1	G	*	homo	31	32	60
contig1	293393	D3	GGA	-	hete	3	38	60
contig1	293596	I1	C	*	homo	26	33	60
contig1	293626	I1	G	*	homo	19	29	60
contig1	294388	I3	AGG	+	homo	9	11	60
contig1	294645	I1	C	*	homo	22	24	60
contig1	295541	I1	G	*	homo	47	47	60
contig1	295655	D1	T	*	homo	18	40	60
contig1	295946	I1	C	*	homo	21	22	60
contig1	296631	I13	ACGGCCAAACGAC	*	homo	18	25	60
contig1	297337	I1	C	*	homo	44	46	60
contig1	298184	I3	CTC	*	homo	43	43	60
contig1	298420	I5	CCGGA	*	homo	39	43	60
contig1	298918	I1	C	*	homo	19	23	60
contig1	299135	I1	G	*	homo	31	31	60
contig1	299325	I2	GA	*	homo	25	28	60
contig1	299836	I1	G	*	homo	48	48	60
contig1	300149	I1	G	*	homo	32	33	60
contig1	301776	I1	G	*	homo	19	37	60
contig1	302056	I1	C	*	homo	27	30	60
contig1	302334	I1	C	-	homo	7	17	60
contig1	302357	I1	C	*	homo	9	19	60
contig1	303276	I2	GG	+	homo	8	16	60
contig1	303920	I1	G	*	homo	36	39	60
contig1	304579	I1	G	*	homo	25	31	60
contig1	304738	I1	G	*	homo	46	55	60
contig1	304758	I1	G	*	homo	36	51	60
contig1	304912	I2	TG	*	homo	4	52	60
contig1	304937	I1	G	*	homo	6	51	60
contig1	305150	I1	C	*	homo	32	34	60
contig1	305732	I1	G	*	homo	40	46	60
contig1	306149	I1	G	+	homo	4	11	60
contig1	306654	I1	C	*	homo	34	41	60
contig1	307549	I3	CCA	*	homo	31	35	60
contig1	307668	I2	AG	*	homo	29	35	60
contig1	307909	I1	C	*	homo	23	34	60
contig1	308052	I4	CCAC	-	homo	9	10	60
contig1	308081	I1	C	*	homo	5	12	60
contig1	308524	I1	G	*	homo	42	43	60
contig1	308682	I1	G	*	homo	8	39	60
contig1	308716	I1	G	+	homo	4	31	60
contig1	308903	I3	GTG	*	hete	36	50	60
contig1	309132	I1	A	*	homo	37	38	60
contig1	309183	I1	G	*	homo	41	43	60
contig1	309565	I2	GA	*	homo	24	26	60
contig1	310649	I1	C	*	homo	20	20	60
contig1	310845	I1	C	*	homo	25	26	60
contig1	311134	I1	C	*	homo	6	40	60
contig1	311156	D3	GGT	*	homo	8	35	60
contig1	311196	D4	CCGG	*	homo	11	37	60
contig1	311297	I1	C	*	homo	32	32	60
contig1	311603	I6	GGAGCG	*	homo	8	27	60
contig1	311827	D1	C	*	homo	44	45	60
contig1	312248	I2	AG	*	hete	4	24	59
contig1	312291	I1	G	*	homo	17	28	60
contig1	312514	I1	T	*	homo	10	44	60
contig1	312599	I5	GGCTC	*	homo	32	43	60
contig1	312889	I1	A	*	homo	25	33	60
contig1	312938	I1	C	*	homo	21	29	60
contig1	313145	I1	C	*	homo	33	34	60
contig1	313272	I1	C	*	homo	29	31	60
contig1	313403	I1	G	*	homo	29	30	60
contig1	313999	I1	C	-	homo	13	21	60
contig1	314123	I1	C	*	homo	16	19	60
contig1	314341	I1	G	+	homo	4	27	60
contig1	315079	I1	C	*	homo	22	23	60
contig1	315246	I1	C	*	homo	19	25	60
contig1	315321	I1	G	*	homo	4	17	60
contig1	315367	I1	G	-	homo	2	16	60
contig1	315417	I3	GAG	*	homo	8	19	60
contig1	315636	I1	G	*	homo	33	39	60
contig1	316221	I2	CG	*	homo	36	38	60
contig1	316403	I1	C	*	homo	43	45	60
contig1	316819	I1	G	*	homo	39	40	60
contig1	317109	I1	T	*	homo	24	24	60
contig1	317497	I1	C	*	homo	8	10	60
contig1	317660	I2	GG	*	homo	7	10	60
contig1	317734	I1	C	*	homo	14	15	60
contig1	317793	I1	C	*	homo	6	11	60
contig1	317986	I1	C	*	homo	9	10	60
contig1	318091	I2	CC	-	homo	2	9	60
contig1	318168	I3	CGC	-	homo	2	5	60
contig1	318276	I2	TC	+	homo	6	6	60
contig1	318345	I1	C	*	homo	6	9	60
contig1	318615	I1	G	*	homo	18	18	60
contig1	318935	I1	G	*	homo	9	28	60
contig1	318956	D12	GCGCCGGCGCGC	*	homo	15	21	60
contig1	319056	I4	AGAG	*	homo	28	35	60
contig1	319111	I1	A	*	homo	8	29	60
contig1	319172	I1	C	*	homo	28	42	60
contig1	319482	I1	G	*	homo	25	27	60
contig1	320424	I1	C	*	homo	30	35	60
contig1	320528	I1	C	*	homo	27	31	60
contig1	321097	I1	G	*	homo	8	16	59
contig1	321664	I1	C	*	homo	11	35	60
contig1	321756	I1	C	*	homo	2	44	60
contig1	321840	I2	TC	*	homo	6	30	60
contig1	321902	I1	C	*	homo	10	29	60
contig1	322494	I1	C	-	homo	11	26	60
contig1	322534	I1	C	-	homo	13	21	60
contig1	322900	I1	C	*	homo	33	34	60
contig1	323508	D1	T	*	homo	48	53	60
contig1	325060	I1	G	*	homo	28	33	60
contig1	325852	I1	C	*	homo	33	36	60
contig1	327697	I1	C	*	homo	31	35	60
contig1	328010	D1	C	*	homo	32	37	60
contig1	328880	I1	C	*	homo	33	34	60
contig1	329536	I1	C	-	homo	7	17	60
contig1	329622	I8	GCCCAATG	*	homo	25	26	60
contig1	329706	I1	G	*	homo	14	18	60
contig1	329910	I1	C	*	homo	7	16	60
contig1	329930	I1	C	-	homo	6	10	60
contig1	330767	I1	C	*	homo	30	31	60
contig1	331036	I2	CT	*	homo	23	29	60
contig1	331283	I1	G	*	homo	34	34	60
contig1	331693	I1	G	*	homo	38	38	60
contig1	332688	I1	G	*	homo	29	30	60
contig1	332867	I3	GCG	*	homo	20	21	60
contig1	332975	I2	CC	*	homo	28	33	60
contig1	333194	I1	C	*	homo	23	26	60
contig1	333603	I3	CCA	-	homo	5	29	60
contig1	334906	I1	C	*	homo	9	20	60
contig1	336946	I1	T	*	homo	22	38	60
contig1	336966	I1	C	*	homo	30	40	60
contig1	337277	I2	CC	-	homo	8	17	60
contig1	337560	I1	G	*	homo	30	42	60
contig1	337591	I1	T	*	homo	20	43	60
contig1	337825	D3	GCC	*	hete	2	29	60
contig1	338121	I2	CT	*	homo	20	22	60
contig1	338636	I1	C	*	homo	30	33	60
contig1	338812	I1	T	*	homo	30	34	60
contig1	338945	I1	G	*	homo	25	33	60
contig1	338969	I1	G	*	homo	21	33	60
contig1	339043	I1	C	*	homo	36	37	60
contig1	339901	I1	C	*	homo	11	23	60
contig1	340287	I1	G	*	homo	16	23	60
contig1	340594	I1	G	*	homo	25	28	60
contig1	340740	I1	G	*	homo	19	20	60
contig1	340790	I2	GA	*	homo	2	16	60
contig1	340823	I3	GAG	+	homo	4	10	60
contig1	341116	I2	GG	+	homo	2	9	60
contig1	341163	I2	GT	+	homo	3	4	60
contig1	341501	I1	C	*	homo	21	25	60
contig1	342135	I1	G	*	homo	21	23	60
contig1	342318	I1	C	*	homo	25	28	60
contig1	342519	I2	GC	*	homo	16	17	60
contig1	343237	I1	G	*	homo	38	38	60
contig1	343437	I2	GG	*	homo	30	30	60
contig1	343776	I1	C	*	homo	32	32	60
contig1	344031	I1	C	*	homo	25	40	60
contig1	344169	I2	GG	*	homo	41	41	60
contig1	344627	I3	GGG	*	homo	19	30	60
contig1	344685	I3	CGC	*	homo	21	34	60
contig1	345141	I1	G	*	homo	22	31	60
contig1	345194	I1	G	*	homo	19	26	60
contig1	345415	D1	C	*	homo	14	18	60
contig1	345566	D1	C	*	homo	7	21	60
contig1	345785	I1	C	*	homo	39	40	60
contig1	346348	I1	T	*	homo	26	29	60
contig1	348470	I1	C	*	homo	26	29	60
contig1	348735	I1	G	*	homo	30	36	60
contig1	349241	I1	G	*	homo	35	37	60
contig1	350315	I1	G	*	homo	34	34	60
contig1	350583	I1	G	*	homo	23	35	60
contig1	350622	I1	G	*	homo	18	33	60
contig1	350693	I1	G	*	homo	33	35	60
contig1	350897	I1	G	*	homo	29	43	60
contig1	350932	I1	G	*	homo	27	38	60
contig1	351134	I2	CT	-	homo	8	10	60
contig1	351607	I1	G	*	homo	7	11	60
contig1	351938	I2	CT	*	hete	12	22	60
contig1	352008	I2	TC	*	homo	21	28	60
contig1	353147	I1	G	*	homo	9	17	60
contig1	354880	I1	G	*	homo	15	16	60
contig1	355694	I1	G	*	homo	18	21	60
contig1	356607	I2	CG	*	homo	11	35	60
contig1	356650	I2	GC	*	homo	13	39	60
contig1	356735	I1	C	*	homo	20	27	60
contig1	357654	I1	C	*	homo	44	45	60
contig1	358333	I1	G	*	homo	21	28	60
contig1	358644	I1	G	*	homo	19	21	60
contig1	359430	I1	G	*	homo	29	32	60
contig1	359680	I1	C	-	homo	20	22	60
contig1	359919	I1	C	*	homo	11	13	60
contig1	360336	I1	C	*	homo	41	44	60
contig1	360445	I1	G	*	homo	33	38	60
contig1	361447	I1	G	*	homo	36	37	60
contig1	363273	I1	A	*	homo	19	42	60
contig1	363310	D1	G	*	homo	6	29	60
contig1	364056	I1	C	-	homo	12	18	60
contig1	364074	I1	C	*	homo	18	24	60
contig1	364150	I1	C	*	homo	25	27	60
contig1	365923	I2	AG	*	homo	6	10	60
contig1	365978	I3	CCC	-	homo	5	8	60
contig1	368880	I1	C	*	homo	22	29	60
contig1	368926	I1	G	*	homo	23	25	60
contig1	370223	I1	C	*	homo	36	42	60
contig1	370521	I1	G	*	homo	37	40	60
contig1	372238	I1	C	*	homo	33	34	60
contig1	372492	I1	C	*	homo	32	32	60
contig1	372593	I2	TG	*	hete	20	29	60
contig1	372725	I1	G	*	homo	21	31	60
contig1	372900	I1	G	*	homo	19	29	60
contig1	373056	D2	AG	*	hete	6	27	60
contig1	374257	I1	C	*	homo	20	22	60
contig1	374395	I1	C	*	homo	28	31	60
contig1	375634	I1	C	-	homo	22	29	60
contig1	376239	I2	GG	+	homo	8	21	60
contig1	376258	I1	G	+	homo	8	18	60
contig1	376327	I1	G	*	homo	19	29	60
contig1	376822	I1	G	*	homo	32	35	60
contig1	377160	I1	G	+	homo	17	22	60
contig1	380160	I1	C	*	homo	22	23	60
contig1	380245	I1	G	*	homo	21	23	60
contig1	380801	I1	C	*	homo	35	36	60
contig1	381143	I1	G	*	homo	18	20	60
contig1	381367	I1	G	*	homo	22	25	60
contig1	381445	I1	G	*	homo	10	20	60
contig1	381566	I1	C	+	homo	4	18	60
contig1	381585	I1	G	*	homo	18	25	60
contig1	381697	I2	CC	+	homo	8	12	60
contig1	381750	I1	C	*	homo	4	8	60
contig1	381865	I1	C	*	homo	16	16	60
contig1	381956	I3	GGG	+	homo	8	9	60
contig1	382044	I1	G	*	homo	18	20	60
contig1	382960	I2	CC	-	homo	13	14	60
contig1	383000	I1	C	*	homo	6	19	60
contig1	383112	I1	C	*	homo	19	23	60
contig1	383328	I1	C	*	homo	15	31	60
contig1	383458	I1	C	*	homo	20	27	60
contig1	383585	I1	C	*	homo	35	36	60
contig1	384207	I1	G	*	homo	33	34	59
contig1	384301	I1	C	*	homo	23	26	57
contig1	384496	I2	GG	+	homo	10	13	60
contig1	387182	I2	GA	+	homo	17	20	60
contig1	387456	I1	C	*	homo	37	38	60
contig1	387716	I1	C	*	homo	39	40	60
contig1	387819	I1	C	*	homo	5	30	60
contig1	387836	I1	G	*	homo	5	28	60
contig1	388206	I1	G	*	homo	29	33	60
contig1	388357	I1	C	*	homo	39	41	60
contig1	388438	I1	C	*	homo	37	43	60
contig1	388676	I1	C	*	homo	25	33	60
contig1	389113	I1	C	*	homo	38	39	60
contig1	389442	I1	C	*	homo	31	33	60
contig1	389573	I1	G	*	homo	20	29	60
contig1	389735	I1	G	*	homo	40	44	60
contig1	390057	I1	C	*	homo	34	37	60
contig1	390732	I1	G	*	homo	29	30	60
contig1	390924	I3	GGG	*	hete	5	24	60
contig1	391248	I1	G	*	homo	20	28	60
contig1	391307	I1	C	*	homo	37	42	60
contig1	391550	I2	CA	*	homo	15	22	60
contig1	391992	I1	C	*	homo	33	36	60
contig1	392303	I1	C	*	homo	12	25	60
contig1	392439	I3	ACT	*	homo	2	31	60
contig1	392459	I1	G	*	homo	4	43	60
contig1	392525	I1	G	*	homo	20	32	60
contig1	393283	D2	GC	*	homo	10	16	60
contig1	395241	I1	C	*	homo	28	34	60
contig1	395440	I1	G	*	homo	32	33	60
contig1	397180	D1	G	*	homo	25	25	60
contig1	398182	I1	G	*	homo	41	44	60
contig1	398688	I1	C	*	homo	16	31	60
contig1	398707	I1	G	*	homo	24	33	60
contig1	399703	I2	GG	*	hete	25	32	60
contig1	400593	I1	G	*	homo	35	41	60
contig1	400744	I1	G	*	homo	45	50	60
contig1	401252	I1	C	*	homo	46	47	47
contig1	403884	I1	G	*	homo	20	27	60
contig1	403958	I2	GA	+	homo	11	18	60
contig1	404160	I1	G	*	homo	7	20	60
contig1	404244	I1	G	+	homo	9	20	60
contig1	404333	I1	G	*	homo	13	16	60
contig1	404364	I1	G	*	homo	18	22	60
contig1	404884	I2	TG	*	homo	17	24	60
contig1	405277	I1	G	*	homo	37	38	60
contig1	405541	I1	C	*	homo	38	41	60
contig1	406093	I1	G	*	homo	30	32	60
contig1	406416	I1	C	*	homo	21	25	60
contig1	407636	I2	CC	*	homo	29	29	60
contig1	407819	I1	G	*	homo	41	45	60
contig1	407880	I1	C	*	homo	6	33	60
contig1	407939	D1	C	*	homo	22	41	60
contig1	409151	I1	G	*	homo	20	34	60
contig1	409630	I1	C	*	homo	36	37	60
contig1	410236	I1	C	*	homo	31	33	60
contig1	410424	I1	G	*	homo	26	27	60
contig1	411126	I1	G	+	homo	9	15	60
contig1	412393	I2	CC	*	homo	11	23	58
contig1	414922	I1	C	*	homo	36	49	60
contig1	415163	I1	G	*	homo	39	45	60
contig1	415904	I2	GG	*	homo	5	26	60
contig1	415940	I2	GT	*	homo	16	37	60
contig1	416009	I1	T	*	homo	42	47	60
contig1	416966	I3	TGG	+	homo	12	15	60
contig1	418555	I1	C	*	homo	33	37	60
contig1	418772	I2	CC	-	homo	3	12	60
contig1	418849	I1	C	-	homo	4	30	60
contig1	418891	I2	TC	*	homo	31	33	60
contig1	419063	I1	C	*	homo	30	40	60
contig1	419262	I1	G	*	homo	43	47	60
contig1	419443	I1	C	*	homo	26	34	60
contig1	419770	I1	C	*	homo	6	52	60
contig1	419809	I1	C	*	homo	8	47	60
contig1	420452	I2	CC	-	homo	7	16	60
contig1	420847	I1	C	-	homo	19	20	60
contig1	421136	I1	G	*	homo	17	18	60
contig1	421292	I1	C	*	homo	13	18	60
contig1	421898	I1	G	*	homo	14	21	60
contig1	422286	I1	C	*	homo	28	30	60
contig1	423124	I1	C	*	homo	26	28	60
contig1	423574	I1	C	*	homo	21	29	60
contig1	423834	I1	G	*	homo	20	34	60
contig1	423853	I1	G	*	homo	19	35	60
contig1	424004	I5	TCCCT	*	hete	14	34	60
contig1	424837	I1	G	*	homo	25	28	60
contig1	425314	I1	G	*	homo	20	21	60
contig1	425426	I1	C	*	homo	3	32	60
contig1	425586	I6	GGACGA	*	homo	13	20	60
contig1	425648	I3	AGA	*	hete	17	33	60
contig1	425728	I3	TCC	*	homo	11	51	60
contig1	425762	I1	C	*	homo	6	44	60
contig1	425857	I1	C	*	homo	31	33	58
contig1	425922	I3	CGC	*	homo	30	30	58
contig1	426005	I1	G	*	homo	10	22	60
contig1	426138	I1	G	-	homo	5	5	36
contig1	426525	I1	G	+	homo	5	6	36
contig1	426544	I1	C	+	homo	6	6	40
contig1	426659	I1	C	*	homo	15	16	39
contig1	427835	I2	GG	*	homo	28	32	60
contig1	428271	I1	G	+	homo	9	10	60
contig1	429311	I1	C	*	homo	33	42	60
contig1	429328	I1	C	*	homo	33	43	60
contig1	429619	I1	C	*	homo	39	40	60
contig1	431218	D1	C	+	homo	3	4	60
contig1	431355	I2	CC	*	homo	23	23	60
contig1	431448	D1	C	*	homo	26	28	60
contig1	431507	I1	G	*	homo	23	23	60
contig1	432526	I2	GG	+	homo	9	14	60
contig1	432784	I1	C	*	homo	39	41	60
contig1	432976	I2	CG	*	homo	44	47	60
contig1	433354	I1	C	*	homo	40	42	60
contig1	433560	D1	G	*	homo	31	37	60
contig1	433583	I1	G	*	homo	18	31	60
contig1	433961	I1	G	*	homo	38	38	60
contig1	434141	I1	G	*	homo	36	40	60
contig1	434866	I1	G	*	homo	12	15	60
contig1	435008	I1	G	+	homo	17	23	60
contig1	435421	I1	C	*	homo	48	50	60
contig1	435838	I3	GGA	+	homo	4	5	60
contig1	436350	I2	CA	*	homo	29	32	60
contig1	436476	I2	CA	*	homo	28	32	60
contig1	436862	I2	GG	+	homo	7	11	60
contig1	436949	I1	G	+	homo	10	10	60
contig1	437115	I1	G	*	homo	14	21	60
contig1	437149	I1	G	+	homo	11	15	60
contig1	437851	I4	AGGG	*	homo	33	41	60
contig1	438049	I1	A	*	homo	3	33	60
contig1	438075	I1	C	-	homo	3	27	60
contig1	438138	I1	C	*	homo	21	40	60
contig1	438290	I1	A	*	homo	15	41	60
contig1	438549	I1	A	*	homo	16	47	60
contig1	438574	I1	G	*	homo	19	50	60
contig1	438655	I2	TG	*	hete	31	60	60
contig1	438712	I1	G	*	homo	32	56	60
contig1	438731	I1	C	+	homo	6	51	60
contig1	438769	I1	A	*	hete	16	39	60
contig1	439317	I3	CGC	*	homo	35	36	60
contig1	439499	I1	G	*	homo	2	24	60
contig1	439541	I3	AGG	-	homo	3	24	60
contig1	439828	I1	T	*	homo	19	35	60
contig1	439902	D1	T	*	hete	17	34	60
contig1	440069	I1	G	*	homo	17	40	60
contig1	440111	I1	C	*	homo	18	36	60
contig1	440171	D1	A	*	hete	16	41	60
contig1	440224	I1	C	*	homo	15	37	60
contig1	441155	I1	C	*	homo	25	30	60
contig1	441814	I1	G	*	homo	38	39	60
contig1	442290	I1	G	*	homo	19	29	60
contig1	442484	I1	G	*	homo	28	29	60
contig1	442708	I1	G	-	homo	4	8	60
contig1	444308	I1	C	*	homo	37	45	60
contig1	446181	D1	A	*	homo	29	31	60
contig1	447281	I1	C	-	homo	15	18	60
contig1	447449	I1	G	*	homo	32	34	60
contig1	447756	I1	G	*	homo	39	42	60
contig1	447796	D2	GC	*	homo	39	44	60
contig1	448264	D3	GTC	*	homo	30	32	60
contig1	449326	I1	C	*	homo	34	34	60
contig1	449825	I1	C	-	homo	13	15	60
contig1	450273	I1	C	*	homo	37	39	60
contig1	450990	I1	C	*	homo	50	52	60
contig1	451241	I1	C	*	homo	44	47	60
contig1	452140	I1	C	*	homo	36	46	58
contig1	452530	I1	C	-	homo	8	10	55
contig1	452622	I4	GCGC	*	homo	26	27	46
contig1	454217	I1	T	*	homo	30	32	60
contig1	454432	I1	C	*	homo	9	45	59
contig1	454455	I2	TG	*	homo	26	41	60
contig1	456906	I1	G	*	homo	30	33	60
contig1	457518	I10	GCGAGCCGAC	*	homo	23	28	60
contig1	458034	I2	CC	-	homo	5	7	60
contig1	458095	D1	G	*	homo	6	7	60
contig1	458498	I1	C	*	homo	36	37	60
contig1	459260	I3	GGA	*	homo	22	32	60
contig1	459814	I1	C	*	homo	24	29	60
contig1	460715	D3	AGC	-	hete	2	30	60
contig1	461133	D1	G	*	homo	23	23	60
contig1	461557	D1	G	*	homo	32	32	52
contig1	461611	I1	G	*	homo	28	28	40
contig1	461832	I1	C	*	homo	21	30	41
contig1	461860	I1	C	*	homo	29	35	36
contig1	462100	I1	G	*	homo	38	42	58
contig1	462379	D1	A	*	homo	25	37	60
contig1	462398	I1	G	*	homo	34	39	60
contig1	463121	I2	AG	*	homo	5	20	60
contig1	463353	I1	C	*	homo	36	37	60
contig1	463450	I1	C	*	homo	21	26	60
contig1	463578	I1	G	*	homo	29	31	60
contig1	463809	I2	TG	*	homo	10	13	54
contig1	463896	I1	A	*	homo	5	11	60
contig1	463970	I1	C	*	homo	24	25	58
contig1	464150	I1	C	*	homo	18	30	37
contig1	464216	I1	T	*	homo	39	40	43
contig1	464277	I1	T	*	homo	33	34	47
contig1	464347	I1	G	*	homo	7	34	52
contig1	464372	I1	A	*	homo	5	33	60
contig1	464451	I1	G	*	homo	34	35	56
contig1	464671	I1	T	*	homo	37	39	46
contig1	464800	I1	G	*	homo	37	39	56
contig1	464902	I1	G	*	homo	38	42	56
contig1	464998	I1	C	*	homo	53	55	60
contig1	465100	I1	G	*	homo	33	43	42
contig1	465337	I1	A	*	homo	24	27	30
contig1	465387	I1	G	*	homo	26	27	27
contig1	465449	I1	C	*	homo	27	33	37
contig1	465566	I1	C	*	homo	4	32	54
contig1	465610	I1	C	-	homo	5	32	35
contig1	465790	I1	G	*	homo	23	29	42
contig1	465959	D3	GGC	*	homo	10	25	45
contig1	465993	I1	C	*	homo	16	31	52
contig1	466042	I1	C	*	homo	10	21	42
contig1	466243	I1	T	*	homo	12	15	34
contig1	466611	I2	GA	*	homo	23	25	29
contig1	467113	I2	GC	*	homo	40	44	35
contig1	467239	I2	TG	*	homo	37	62	44
contig1	467557	I1	C	*	homo	23	60	47
contig1	467768	I1	G	*	homo	41	65	38
contig1	467899	I2	TC	*	homo	37	46	57
contig1	468025	I1	C	*	homo	28	36	59
contig1	468116	I1	G	*	homo	31	39	59
contig1	468278	I1	C	*	homo	29	37	44
contig1	468487	I1	G	*	homo	24	33	47
contig1	468517	I1	A	*	homo	21	36	52
contig1	468853	I1	C	*	homo	28	32	57
contig1	469670	I1	C	-	homo	12	14	60
contig1	469709	D3	TGC	*	homo	16	18	60
contig1	470319	I1	G	*	homo	31	42	60
contig1	470349	I1	G	*	homo	35	43	60
contig1	471014	I1	G	*	homo	24	26	60
contig1	471071	I1	C	-	homo	10	13	60
contig1	471832	I1	G	*	homo	22	34	60
contig1	471844	I1	G	*	homo	26	39	60
contig1	472099	I2	CC	*	homo	40	40	60
contig1	472196	I1	G	*	homo	30	30	60
contig1	472441	I1	C	*	homo	49	49	60
contig1	472523	I1	C	*	homo	35	45	60
contig1	472574	I1	C	*	homo	42	48	60
contig1	472663	I1	C	*	homo	22	35	60
contig1	472743	I1	C	*	homo	6	38	60
contig1	472775	I1	C	*	homo	4	43	60
contig1	472800	I1	C	*	homo	36	45	60
contig1	472930	I1	G	*	homo	37	38	60
contig1	473028	I1	G	*	homo	46	50	60
contig1	473579	I1	C	*	homo	40	45	60
contig1	474382	I1	G	*	homo	7	9	60
contig1	474425	I1	C	*	homo	9	15	60
contig1	475210	I1	C	*	homo	14	14	38
contig1	475409	I2	GC	*	homo	5	6	32
contig1	475666	I1	T	*	homo	5	5	44
contig1	475776	I2	GC	*	homo	6	6	46
contig1	475937	I2	GC	*	homo	5	9	33
contig1	476011	I1	C	-	homo	5	6	35
contig1	476027	I1	T	-	homo	4	6	34
contig1	476098	I1	C	*	homo	3	4	25
contig1	476172	I1	C	*	homo	5	5	28
contig1	476783	I2	AC	*	homo	7	28	36
contig1	477410	I1	G	*	homo	10	11	26
contig1	479747	I1	G	*	homo	8	9	52
contig1	479781	I1	G	-	homo	3	5	26
contig1	480384	I1	G	*	homo	18	30	43
contig1	480595	I1	C	*	homo	17	30	46
contig1	480750	I1	G	*	homo	11	16	35
contig1	481163	I1	G	*	homo	24	24	38
contig1	481472	I1	G	*	homo	19	19	46
contig1	481565	I1	G	*	homo	19	19	54
contig1	481673	I2	GC	*	homo	23	25	60
contig1	482154	I1	A	*	homo	19	21	36
contig1	482266	I1	C	*	homo	12	13	44
contig1	482819	I1	C	+	homo	2	9	55
contig1	482867	I4	GTGG	+	homo	3	12	55
contig1	482956	I1	C	*	homo	13	14	60
contig1	483217	I1	G	*	homo	44	46	60
contig1	483387	I1	T	*	homo	40	42	60
contig1	484671	I1	G	*	homo	15	28	60
contig1	484998	I1	G	*	homo	4	23	60
contig1	485024	I2	GT	+	homo	2	15	60
contig1	485097	I1	G	*	homo	24	25	60
contig1	485290	I1	G	*	homo	28	38	60
contig1	485424	I2	CT	*	hete	10	29	60
contig1	486317	I1	C	*	homo	7	7	60
contig1	486906	I4	CGCC	*	homo	21	53	60
contig1	487021	D37	GGTGCGCCTTTGGTGCCAGCGGCTGCGAGAACGGCAG	*	homo	35	46	59
contig1	487727	I1	C	+	homo	6	6	60
contig1	487801	I1	C	*	homo	8	10	60
contig1	487880	I1	G	*	homo	7	8	60
contig1	488015	I1	G	*	homo	30	30	60
contig1	488631	I1	C	+	homo	4	6	60
contig1	488660	I1	G	+	homo	7	8	60
contig1	489352	I3	GCG	*	homo	3	18	60
contig1	489381	I1	G	*	homo	6	17	60
contig1	489427	I1	G	*	homo	19	19	60
contig1	489560	I1	G	*	homo	9	12	60
contig1	490652	D3	CCG	*	hete	2	25	60
contig1	491340	I3	GTT	*	homo	27	31	60
contig1	491823	I1	C	*	homo	37	37	60
contig1	492006	I1	C	*	homo	24	36	60
contig1	492032	I1	C	*	homo	25	33	60
contig1	492295	I1	G	*	homo	11	11	60
contig1	492788	I1	C	*	homo	47	48	60
contig1	493838	I1	C	*	homo	21	27	60
contig1	494024	D1	T	*	homo	34	54	60
contig1	494222	D1	T	*	homo	9	32	60
contig1	494253	I1	T	*	homo	8	39	60
contig1	494489	I1	G	+	homo	8	21	59
contig1	494622	I3	CTC	-	homo	2	18	60
contig1	495086	I1	C	*	homo	32	33	60
contig1	495286	I1	C	*	homo	15	19	59
contig1	496823	I1	G	*	homo	47	49	60
contig1	498620	I1	C	*	homo	35	37	60
contig1	498773	I1	C	*	homo	30	31	60
contig1	499210	I1	G	*	homo	26	31	60
contig1	500640	I1	C	*	homo	29	30	60
contig1	504698	I1	G	*	homo	22	29	60
contig1	505226	D4	ACGA	*	homo	35	43	60
contig1	505260	D1	A	*	homo	13	44	60
contig1	505975	I1	C	*	homo	22	23	60
contig1	507120	I1	G	*	homo	42	44	60
contig1	510554	I2	GC	*	homo	32	41	60
contig1	511134	D4	GCGG	+	homo	3	16	60
contig1	511370	D1	T	*	homo	27	38	60
contig1	511770	I1	C	*	homo	37	44	60
contig1	512225	D1	C	*	homo	24	24	60
contig1	513237	I1	G	*	homo	25	27	60
contig1	513308	I1	C	*	homo	29	31	60
contig1	515661	I3	CGC	*	homo	41	42	60
contig1	516264	I1	G	*	homo	39	41	43
contig1	516896	I3	GGG	*	homo	29	31	44
contig1	516999	D5	GCGGT	-	homo	5	6	28
contig1	517116	I1	G	*	homo	15	18	21
contig1	518335	I1	G	*	homo	35	35	60
contig1	518797	I1	C	*	homo	27	28	60
contig1	519029	I1	G	*	homo	23	24	60
contig1	519453	I1	C	*	homo	37	49	60
contig1	519482	D1	G	*	homo	44	58	60
contig1	519568	I1	G	*	homo	51	53	60
contig1	521047	I1	G	*	homo	39	43	60
contig1	521532	I1	C	*	homo	38	39	60
contig1	523084	I1	A	*	homo	24	45	60
contig1	523154	I1	C	*	homo	23	42	60
contig1	523242	I1	T	*	homo	24	44	60
contig1	523330	D1	T	*	homo	16	40	60
contig1	523516	I1	C	*	homo	28	28	60
contig1	523971	D2	AT	*	homo	33	37	60
contig1	525668	I1	C	*	homo	23	46	60
contig1	525822	I1	C	*	homo	24	45	60
contig1	525847	I1	G	*	homo	10	37	60
contig1	526587	I2	GC	*	homo	20	43	60
contig1	526678	D1	T	*	homo	11	38	60
contig1	526730	I4	ACCT	*	homo	9	35	60
contig1	526878	I2	CT	*	homo	22	32	60
contig1	527086	I1	C	*	homo	11	34	60
contig1	527104	I1	G	*	homo	11	38	60
contig1	527303	I1	C	*	homo	15	40	60
contig1	527365	I1	C	*	homo	16	38	60
contig1	527517	I1	C	*	homo	42	42	60
contig1	527648	I1	G	*	homo	40	51	60
contig1	527704	I1	C	*	homo	25	51	60
contig1	528146	I1	G	*	homo	22	41	60
contig1	528378	I1	C	*	homo	17	30	60
contig1	528436	I1	T	*	homo	15	29	60
contig1	528506	I1	G	*	homo	15	31	60
contig1	528581	I1	T	*	homo	22	35	60
contig1	528670	I1	A	*	homo	24	45	60
contig1	528937	I1	G	*	homo	16	41	60
contig1	529088	I1	A	*	homo	14	22	60
contig1	529167	I1	C	*	homo	16	32	60
contig1	529236	I1	C	*	homo	12	37	60
contig1	529247	I1	A	*	homo	16	37	60
contig1	529436	I1	C	*	homo	12	41	60
contig1	529447	I1	A	*	homo	20	44	60
contig1	529564	I1	G	*	homo	38	40	60
contig1	529869	I1	A	*	homo	21	36	60
contig1	529961	D1	C	*	homo	18	32	60
contig1	530098	I6	GGGGCG	*	hete	5	18	60
contig1	530290	I1	C	*	homo	13	48	60
contig1	530348	I1	A	*	homo	15	43	60
contig1	530528	I1	A	*	homo	26	49	60
contig1	530647	I3	TTT	*	homo	25	52	60
contig1	530662	I1	G	*	homo	4	48	60
contig1	530996	I2	CC	*	hete	23	46	60
contig1	531165	I1	C	*	homo	33	37	60
contig1	531824	I1	C	*	homo	21	41	60
contig1	532478	I5	CCCCG	*	homo	34	44	60
contig1	532495	I1	C	*	homo	6	40	60
contig1	532558	I3	CCC	*	homo	31	45	60
contig1	532619	I1	C	*	homo	41	46	60
contig1	532878	I1	C	*	homo	24	43	60
contig1	533221	I1	G	*	homo	19	37	60
contig1	533431	I1	T	*	homo	15	35	60
contig1	533490	I2	GC	*	homo	15	38	60
contig1	533552	I1	T	*	homo	18	37	60
contig1	533655	I1	C	*	homo	22	38	60
contig1	533820	I1	C	*	homo	42	43	60
contig1	534049	I1	T	*	homo	31	50	60
contig1	534636	I1	C	*	homo	20	40	60
contig1	535187	I2	CG	*	homo	19	37	60
contig1	535208	I1	C	*	homo	8	45	60
contig1	535961	I7	GGAGGAG	+	homo	12	19	31
contig1	536608	I2	GA	+	homo	3	8	30
contig1	536770	I5	AGCCT	*	hete	6	41	30
contig1	536881	I1	G	*	homo	29	38	40
contig1	537222	D16	GAGGAGCACGCTCGCA	*	hete	13	38	60
contig1	537668	I1	C	*	homo	26	37	60
contig1	537807	I1	C	*	homo	12	31	60
contig1	537877	D1	T	*	homo	6	42	60
contig1	537908	I1	A	*	homo	2	44	60
contig1	538005	I1	A	*	homo	33	35	60
contig1	538169	I1	A	*	homo	14	25	60
contig1	538222	D1	G	+	homo	6	21	60
contig1	538275	I1	A	+	homo	4	10	55
contig1	538835	I1	C	*	homo	10	24	60
contig1	538865	D1	C	*	homo	16	27	60
contig1	539025	I1	G	*	hete	11	29	60
contig1	539632	I6	GGGTGT	*	homo	31	36	60
contig1	540113	D1	T	-	hete	3	12	60
contig1	540258	I1	C	*	homo	8	8	60
contig1	540406	D1	A	*	hete	8	22	60
contig1	540771	D2	TG	*	hete	20	36	60
contig1	541094	I1	C	*	homo	24	37	60
contig1	541169	I1	A	*	homo	18	46	60
contig1	541228	I1	G	*	homo	21	38	60
contig1	541253	I1	G	*	homo	16	39	60
contig1	541322	I1	G	*	homo	14	34	60
contig1	541361	I1	G	*	homo	16	40	60
contig1	541486	I2	GT	*	hete	17	38	60
contig1	541648	I1	C	*	homo	30	40	60
contig1	542494	I1	C	*	homo	37	38	60
contig1	542933	I1	G	*	hete	6	15	60
contig1	542958	I1	G	+	homo	3	8	60
contig1	543028	I1	C	*	homo	16	25	60
contig1	543596	I1	G	*	homo	3	26	60
contig1	544429	I1	G	*	homo	24	42	60
contig1	544508	D1	C	*	homo	37	39	60
contig1	544584	I1	T	*	homo	35	36	60
contig1	544765	I2	CT	*	homo	12	40	60
contig1	544894	I1	A	*	homo	34	35	60
contig1	544945	D1	T	*	homo	36	36	60
contig1	545037	D3	GCA	*	homo	31	35	60
contig1	545092	D2	CG	*	homo	24	30	60
contig1	545185	I1	C	*	homo	15	22	60
contig1	545398	I1	C	*	homo	5	29	60
contig1	545426	I1	G	*	homo	2	21	60
contig1	545551	D1	G	*	homo	42	42	60
contig1	545842	I1	T	*	homo	35	37	60
contig1	546037	D1	T	*	hete	12	31	60
contig1	546558	D1	C	*	homo	46	48	60
contig1	546760	I1	G	*	homo	17	33	60
contig1	546825	I1	C	*	homo	34	35	60
contig1	547151	I1	C	*	homo	21	39	60
contig1	547300	D1	T	*	hete	15	42	60
contig1	547356	I1	T	*	homo	28	47	60
contig1	547487	I5	CCCCC	-	hete	8	29	60
contig1	548006	I2	AC	*	homo	38	41	60
contig1	548398	I2	GA	*	homo	18	42	60
contig1	548450	I3	CCC	*	homo	18	36	60
contig1	548692	I1	A	*	homo	15	35	60
contig1	548833	I7	GAGGGGC	*	homo	7	16	60
contig1	548907	I1	G	+	homo	2	19	60
contig1	548922	I5	CGGAC	*	homo	3	19	60
contig1	548995	I1	C	*	homo	13	26	60
contig1	549025	I1	T	*	homo	12	28	60
contig1	549498	I1	T	*	homo	23	48	60
contig1	549808	I1	C	*	homo	31	35	60
contig1	549935	I1	C	*	homo	7	24	60
contig1	550073	I2	AC	*	homo	6	7	60
contig1	550315	I1	C	*	homo	15	27	60
contig1	550511	I2	CA	*	hete	13	35	60
contig1	550677	D5	GCGCG	*	homo	5	15	60
contig1	550778	I1	C	*	homo	9	14	60
contig1	551323	I2	TG	*	homo	45	51	60
contig1	551425	I1	C	*	homo	41	47	60
contig1	552000	I4	CATG	*	hete	20	40	60
contig1	552094	I7	CACCCGA	*	hete	16	34	60
contig1	552265	I1	G	*	homo	15	24	60
contig1	552331	I11	GGCCTGCCCGG	*	homo	6	18	60
contig1	552829	I1	C	*	homo	27	38	60
contig1	552930	I1	G	*	homo	26	26	60
contig1	552995	I2	AC	*	homo	19	37	60
contig1	553320	I3	GGC	*	homo	34	37	60
contig1	553397	I1	C	*	homo	29	34	60
contig1	553536	I1	G	*	homo	29	34	60
contig1	553584	I1	C	*	homo	24	33	60
contig1	553976	I1	C	*	homo	31	34	60
contig1	554135	D1	A	*	homo	31	36	60
contig1	554242	I1	G	*	homo	37	38	60
contig1	554841	I4	AGGG	*	homo	6	14	60
contig1	555234	I1	G	*	homo	32	33	60
contig1	555474	I1	C	*	homo	39	40	60
contig1	559269	D3	GAC	*	homo	15	15	60
contig1	559525	I1	G	*	homo	23	26	60
contig1	559725	I1	G	*	homo	32	32	60
contig1	561480	D9	ACCGCCGCC	+	hete	2	9	60
contig1	561566	I1	C	*	homo	15	15	60
contig1	562946	I1	G	-	homo	7	11	60
contig1	564029	I1	C	*	homo	53	56	60
contig1	564659	I1	C	*	homo	33	34	60
contig1	565195	I3	CGG	*	homo	33	41	60
contig1	565244	I1	G	*	homo	16	41	60
contig1	566645	I1	G	*	homo	25	28	60
contig1	566691	I1	G	*	homo	18	41	60
contig1	566847	D1	C	*	homo	39	40	60
contig1	567693	D6	GCGGTC	*	hete	11	28	60
contig1	567855	I1	C	*	homo	11	19	60
contig1	569722	I1	C	*	homo	17	30	60
contig1	569883	I1	T	*	homo	11	29	60
contig1	569904	I1	A	*	homo	14	33	60
contig1	570195	D3	CGT	*	hete	9	27	60
contig1	570565	I1	T	*	homo	24	45	60
contig1	570812	I1	A	*	homo	31	31	60
contig1	572169	I1	G	*	homo	21	24	60
contig1	573392	I1	C	*	homo	44	48	60
contig1	573789	I1	G	+	homo	7	24	60
contig1	574682	I1	G	*	homo	43	43	60
contig1	575219	I1	G	*	homo	15	15	60
contig1	575729	I3	GGC	*	homo	6	25	60
contig1	575745	I2	GC	*	homo	6	25	60
contig1	576169	I1	G	*	homo	44	44	60
contig1	576432	I1	A	*	homo	14	25	60
contig1	576683	I1	C	*	homo	28	28	60
contig1	578283	I2	GC	*	homo	19	22	60
contig1	578700	I1	G	*	homo	9	17	60
contig1	579446	I1	C	*	homo	29	32	60
contig1	580121	I1	C	*	homo	14	32	60
contig1	580629	I3	TGC	*	hete	15	33	60
contig1	580766	I1	G	*	homo	36	40	60
contig1	581144	I1	C	*	homo	40	41	60
contig1	581692	I12	TGCTGCTGCTGC	*	hete	8	34	60
contig1	581822	I1	C	*	homo	30	39	60
contig1	582308	I1	G	*	homo	3	38	60
contig1	583091	D2	AG	*	homo	51	56	60
contig1	583583	I1	G	*	homo	34	38	60
contig1	584500	I1	G	*	homo	22	41	60
contig1	584771	I1	C	*	homo	33	35	60
contig1	585873	I1	G	*	homo	8	14	60
contig1	586135	I1	C	*	homo	29	29	60
contig1	586341	I2	AC	*	homo	48	51	60
contig1	586698	I1	A	*	homo	24	27	60
contig1	588568	I1	G	*	homo	35	40	60
contig1	588681	I2	GC	*	homo	7	32	60
contig1	588703	I2	CC	*	homo	6	32	60
contig1	588784	I1	C	*	homo	20	37	60
contig1	589116	D1	A	*	homo	36	37	60
contig1	589254	I1	A	*	homo	4	25	60
contig1	589327	I2	GT	*	homo	7	27	60
contig1	590303	I1	A	*	homo	13	16	60
contig1	591194	I1	C	+	homo	4	7	60
contig1	591812	I1	C	*	homo	19	22	60
contig1	591914	I1	G	*	homo	8	20	60
contig1	592233	I1	C	*	homo	31	36	60
contig1	592350	D1	C	*	homo	31	40	60
contig1	592960	I2	GC	*	homo	37	37	60
contig1	593124	I2	GG	-	homo	9	31	60
contig1	593279	I1	C	*	homo	26	27	60
contig1	593301	I1	C	*	homo	19	30	60
contig1	593388	I1	C	*	homo	20	29	60
contig1	593876	I1	G	*	homo	30	31	60
contig1	594116	I1	C	*	homo	11	33	60
contig1	594180	I1	C	*	homo	31	35	60
contig1	594544	I1	G	*	homo	35	38	60
contig1	594608	I2	CG	*	homo	33	35	60
contig1	594801	I1	G	*	homo	30	33	60
contig1	595526	I1	C	*	homo	37	43	60
contig1	595663	I2	GT	*	homo	18	32	60
contig1	595676	I1	C	*	homo	3	33	60
contig1	596125	I1	T	*	homo	20	33	60
contig1	596262	I1	A	*	homo	15	30	60
contig1	598154	I1	C	*	homo	19	30	60
contig1	598437	I3	CGG	*	hete	5	14	60
contig1	598533	D5	GCCGC	*	hete	12	19	60
contig1	598759	I4	CCCG	*	homo	22	23	60
contig1	598822	I1	C	*	homo	31	31	60
contig1	599541	I1	C	*	homo	35	37	60
contig1	599745	D2	CG	*	homo	7	20	60
contig1	599872	I1	T	*	homo	17	28	60
contig1	600658	I1	G	*	homo	30	33	60
contig1	600842	I1	A	*	homo	20	34	60
contig1	601021	D2	GC	*	homo	35	39	60
contig1	601444	I1	G	*	homo	53	55	60
contig1	601671	I2	CG	*	homo	11	28	60
contig1	601741	I2	AG	*	homo	12	34	60
contig1	601938	I1	G	*	homo	37	39	60
contig1	602063	I2	GG	*	homo	31	36	60
contig1	602148	I1	G	*	homo	22	25	60
contig1	602172	I1	C	*	homo	25	31	60
contig1	603182	I1	C	*	homo	34	35	60
contig1	603583	I1	G	*	homo	32	44	60
contig1	603617	I1	A	*	homo	28	35	60
contig1	603758	I1	C	*	homo	22	40	60
contig1	603997	I2,1	GC	*	homo	21	49	60
contig1	605133	I4	TGCG	*	homo	42	46	60
contig1	605350	I1	G	*	homo	40	41	60
contig1	605630	I1	G	*	homo	44	48	60
contig1	605923	I1	C	*	homo	33	44	60
contig1	606828	I1	G	*	homo	32	35	60
contig1	607381	I1	G	*	homo	38	41	60
contig1	608579	I1	G	*	homo	39	39	60
contig1	608721	I1	C	*	homo	31	32	60
contig1	610284	I1	C	*	homo	28	31	60
contig1	611777	I1	A	*	homo	28	48	60
contig1	612419	D4	TCGG	*	homo	34	37	60
contig1	612629	I1	C	*	homo	55	59	55
contig1	613217	I1	C	*	homo	33	40	42
contig1	613919	I1	C	*	homo	15	19	43
contig1	614087	I1	C	-	homo	5	10	39
contig1	616309	D3	CTG	*	homo	10	16	60
contig1	617117	I1	G	*	homo	12	13	53
contig1	617231	I1	C	-	homo	5	7	38
contig1	622555	I1	G	*	homo	11	20	57
contig1	622568	D1	C	*	homo	14	16	57
contig1	622683	I1	C	-	homo	3	5	44
contig1	623442	I1	C	+	homo	4	6	35
contig1	623544	I1	C	+	homo	4	6	30
contig1	623655	D1	T	*	homo	6	25	60
contig1	623739	I1	C	*	homo	27	28	60
contig1	623916	D1	A	*	homo	46	46	60
contig1	624058	I1	C	*	homo	37	38	60
contig1	624269	I1	C	*	homo	22	42	60
contig1	624416	D2	TG	*	homo	41	43	60
contig1	624569	I2	CC	*	homo	46	51	60
contig1	624614	I1	C	*	homo	13	46	60
contig1	624699	I1	C	*	homo	46	47	60
contig1	624756	I1	A	*	homo	16	48	60
contig1	624819	I1	A	*	homo	2	37	60
contig1	624892	I1	C	*	homo	35	45	60
contig1	624923	I1	C	*	homo	31	44	60
contig1	624976	I1	C	*	homo	16	38	60
contig1	625024	I2	GC	*	homo	31	35	60
contig1	625107	I1	C	*	homo	37	38	60
contig1	625285	I1	C	*	homo	43	44	60
contig1	625455	I1	C	*	homo	46	47	60
contig1	625584	I6	CTTGCT	*	homo	17	43	60
contig1	625784	I1	C	*	homo	6	54	60
contig1	625814	I1	C	*	homo	42	49	60
contig1	626059	I2	CA	*	homo	48	49	60
contig1	626246	I1	C	*	homo	41	50	60
contig1	626709	I1	C	*	homo	28	31	60
contig1	626861	I1	G	*	homo	53	79	57
contig1	626913	I1	G	*	homo	48	64	57
contig1	627492	D2	CG	*	homo	57	75	51
contig1	628471	I1	C	*	homo	12	16	44
contig1	628638	I1	C	*	homo	25	27	56
contig1	628699	I1	C	*	homo	7	15	55
contig1	628718	I1	C	-	homo	6	11	26
contig1	630797	I3	GGG	+	homo	7	14	37
contig1	631079	I1	C	-	homo	4	5	37
contig1	631525	I2	GA	*	homo	21	23	50
contig1	631589	I2	CG	*	homo	33	34	59
contig1	631830	I1	C	*	homo	14	15	35
contig1	632019	I1	G	*	homo	29	31	35
contig1	632489	I1	C	*	homo	27	29	60
contig1	632717	I1	G	*	homo	43	45	60
contig1	633025	D1	T	*	homo	30	35	60
contig1	634258	I1	G	*	homo	42	46	60
contig1	634685	D2	AG	*	homo	42	43	60
contig1	634734	D2	GC	*	homo	9	45	60
contig1	634793	I3	CGC	*	homo	33	44	60
contig1	634847	D1	A	*	homo	12	40	60
contig1	634964	I1	C	+	homo	4	54	60
contig1	635019	I1	C	-	homo	2	45	60
contig1	635105	I1	G	*	homo	32	37	60
contig1	635264	I2	GC	*	homo	11	26	60
contig1	635297	I2	CC	-	homo	2	22	60
contig1	635369	I1	C	*	homo	25	27	60
contig1	636461	I1	G	*	homo	30	54	60
contig1	637093	I1	G	*	homo	15	42	60
contig1	637154	I1	G	*	homo	23	40	60
contig1	637356	I1	A	*	homo	30	57	60
contig1	637825	I1	C	*	homo	35	35	60
contig1	637978	I1	G	*	homo	32	32	60
contig1	638405	I1	C	*	homo	34	35	60
contig1	638803	I3	CCT	-	homo	25	26	60
contig1	638998	I1	C	*	homo	28	30	60
contig1	639355	I1	C	*	homo	40	41	60
contig1	640273	I1	G	*	homo	36	46	60
contig1	640307	I1	G	*	homo	50	57	60
contig1	640381	D3	AAC	*	homo	49	50	60
contig1	640454	I1	C	*	homo	50	56	60
contig1	641551	I1	G	*	homo	28	40	60
contig1	642029	I1	G	*	homo	43	46	60
contig1	642409	I1	G	*	homo	41	42	60
contig1	642876	I1	G	*	homo	19	34	60
contig1	643226	I1	G	*	homo	30	44	60
contig1	643251	I1	G	*	homo	33	48	60
contig1	644153	I4	CCCC	-	homo	12	15	60
contig1	644201	I1	C	*	homo	23	25	60
contig1	644395	I1	C	*	homo	22	24	60
contig1	644460	I2	GC	*	homo	25	25	60
contig1	644601	I2	GG	+	homo	17	20	60
contig1	644826	I1	G	*	homo	40	43	60
contig1	645146	D1	C	*	homo	22	34	60
contig1	645439	I1	C	*	homo	11	16	60
contig1	645483	I1	C	*	homo	12	18	60
contig1	646407	I1	C	*	homo	13	26	60
contig1	646702	I1	C	*	homo	24	34	60
contig1	647501	I1	G	+	homo	2	12	60
contig1	647587	I1	C	*	homo	18	25	60
contig1	647802	D1	A	*	homo	32	35	60
contig1	648342	I1	G	*	homo	37	37	60
contig1	648481	D2	CA	*	homo	30	31	60
contig1	648562	I1	C	*	homo	4	36	60
contig1	649311	I1	C	*	homo	43	48	60
contig1	649744	I1	C	*	homo	41	43	60
contig1	651684	I7	CCATCAG	*	homo	14	16	60
contig1	652536	D1	A	*	homo	8	15	60
contig1	653312	I2	GT	+	homo	5	16	60
contig1	653478	I1	G	*	homo	27	27	60
contig1	654083	I1	G	*	homo	37	41	60
contig1	654125	I1	A	*	hete	16	37	60
contig1	656633	I3	GGA	*	homo	13	31	60
contig1	657112	I1	G	*	homo	43	46	60
contig1	657537	I1	C	*	homo	39	43	60
contig1	658817	I1	C	*	homo	21	22	60
contig1	659726	I1	G	*	homo	24	27	60
contig1	659898	I1	G	*	homo	24	29	60
contig1	660491	I1	G	*	homo	29	32	60
contig1	660643	I1	T	*	homo	43	45	60
contig1	660999	I1	G	*	homo	40	50	60
contig1	661029	I1	C	*	homo	37	48	60
contig1	661302	I1	G	*	homo	36	38	60
contig1	661653	I1	G	*	homo	31	34	60
contig1	661808	I1	C	*	homo	18	20	60
contig1	663110	I1	G	*	homo	32	33	60
contig1	663435	I1	G	*	homo	40	42	60
contig1	663633	I1	T	*	homo	12	23	60
contig1	663978	I1	G	*	homo	29	35	60
contig1	664415	I1	C	-	homo	9	15	60
contig1	664444	I1	C	-	homo	9	15	60
contig1	664664	I1	C	*	homo	8	18	60
contig1	664682	I2	CT	*	homo	5	13	60
contig1	665149	I1	G	*	homo	25	34	60
contig1	665533	I1	G	*	homo	34	36	60
contig1	666055	D1	G	*	homo	38	40	60
contig1	666124	I1	G	*	homo	22	42	60
contig1	666594	I1	C	*	homo	34	36	60
contig1	667456	I1	C	*	homo	34	37	60
contig1	667925	D2	GT	*	homo	40	41	60
contig1	668280	D2	CG	*	homo	31	36	60
contig1	668300	D1	C	*	homo	8	39	60
contig1	668912	I2	AG	*	homo	3	50	60
contig1	669094	I1	C	*	homo	25	48	60
contig1	669212	I1	C	*	homo	32	45	60
contig1	669448	I2	CC	-	homo	8	10	60
contig1	669500	I1	C	*	homo	16	17	60
contig1	670454	D13	AAGGCGGCGCCGG	*	hete	13	29	60
contig1	670665	D3	TCG	*	hete	12	29	60
contig1	670701	D13	GTGGAAAAAACTC	*	hete	2	32	60
contig1	671287	I1	C	*	homo	25	30	60
contig1	671639	I2	CT	*	homo	34	38	59
contig1	671894	I2	GG	*	homo	36	38	60
contig1	671950	I1	C	*	homo	33	34	60
contig1	672147	I2	GA	+	homo	3	12	60
contig1	672482	I1	G	*	homo	38	40	60
contig1	672657	I1	G	*	homo	22	44	60
contig1	672778	I1	G	*	homo	55	57	60
contig1	672920	I1	A	*	homo	18	37	60
contig1	673998	D1	G	*	homo	10	36	60
contig1	674279	I1	A	*	hete	15	35	60
contig1	674410	I1	T	*	homo	19	38	60
contig1	674495	I1	G	*	homo	21	41	60
contig1	674672	I1	A	*	homo	22	29	60
contig1	674690	I1	A	*	homo	20	30	60
contig1	674983	D1	A	*	homo	25	35	60
contig1	675071	I1	G	*	homo	39	40	60
contig1	675121	I1	G	*	homo	42	42	60
contig1	675518	I1	G	*	homo	40	43	60
contig1	675919	I5	AGACG	*	homo	3	12	60
contig1	675984	I1	G	*	homo	6	7	60
contig1	676230	I1	C	*	homo	6	7	60
contig1	676565	I12	GGCGGCGGCGGC	*	hete	4	18	60
contig1	677421	I1	G	*	homo	20	28	60
contig1	677782	I1	G	*	homo	21	43	60
contig1	677955	I2	GA	*	homo	18	22	60
contig1	678221	I6	TTGGGC	*	hete	10	21	60
contig1	678241	I1	G	+	homo	2	20	60
contig1	678339	I1	G	*	homo	18	20	60
contig1	678394	I1	G	*	homo	12	22	60
contig1	678546	I1	G	*	homo	9	15	60
contig1	678737	D12	ACCGCCGCCCGG	*	homo	4	17	60
contig1	679121	I1	G	*	homo	7	14	60
contig1	679877	I1	C	*	homo	29	31	60
contig1	680372	I2	GG	*	homo	5	17	60
contig1	680422	I4	TCCC	*	homo	15	18	60
contig1	680490	I2	AC	*	homo	28	30	60
contig1	681010	I4	CCCC	-	homo	8	13	60
contig1	681265	I1	G	*	homo	29	35	60
contig1	681487	I1	G	*	homo	13	26	60
contig1	681503	I1	A	*	homo	13	22	60
contig1	681712	I1	G	*	homo	15	32	60
contig1	681773	I2	CC	*	homo	33	33	60
contig1	681950	I1	G	*	homo	23	26	60
contig1	683078	I2	CC	*	homo	23	26	60
contig1	683612	I1	G	*	homo	27	27	60
contig1	683745	I1	G	-	homo	8	9	60
contig1	684224	I1	G	*	homo	35	37	60
contig1	684360	I2	CC	*	homo	42	44	60
contig1	684707	D36	GCGCGCGGAGGAAGAGGCGGAGGAGACGCGCGCGAT	*	hete	5	33	60
contig1	684993	I1	G	-	homo	5	5	60
contig1	685102	D1	C	+	homo	4	7	60
contig1	685115	I1	G	+	homo	8	8	60
contig1	685374	I1	G	*	homo	28	29	60
contig1	686014	I1	A	*	homo	17	33	60
contig1	686624	I1	T	*	homo	29	32	60
contig1	686886	I2	CG	-	homo	7	7	60
contig1	687105	I2	TG	+	homo	4	4	60
contig1	687341	I2	GG	*	homo	14	20	60
contig1	687387	I2	GA	*	homo	11	20	60
contig1	687577	I4	GAAG	*	homo	29	29	60
contig1	687962	I2	CG	*	homo	31	33	60
contig1	688258	I1	C	*	homo	10	10	60
contig1	688437	I2	TC	*	homo	18	18	60
contig1	688899	I1	A	*	homo	19	30	60
contig1	688985	I1	T	*	homo	3	32	60
contig1	689012	I1	G	*	homo	5	31	60
contig1	689132	I2	AC	*	homo	36	38	60
contig1	689318	I1	C	*	homo	14	41	60
contig1	689364	D2	TT	*	homo	17	40	60
contig1	689699	I1	A	*	homo	39	39	60
contig1	689801	I1	T	*	homo	16	38	60
contig1	689928	I1	C	*	hete	24	38	60
contig1	690178	I2	GC	*	homo	7	8	60
contig1	690317	D1	G	*	homo	8	15	60
contig1	690334	I1	G	*	homo	16	29	60
contig1	690576	D3	GAG	-	hete	10	30	60
contig1	690653	I1	G	*	homo	17	40	60
contig1	690678	I1	A	*	homo	20	43	60
contig1	690857	I1	A	*	homo	30	47	60
contig1	691225	I1	G	*	homo	20	37	60
contig1	691334	I2	GC	*	homo	33	35	60
contig1	691627	I1	C	*	homo	25	26	60
contig1	691789	I1	G	*	homo	22	24	60
contig1	692181	I1	C	*	homo	22	37	60
contig1	692987	I1	G	*	homo	36	36	60
contig1	693214	I1	G	*	homo	35	35	60
contig1	693270	I1	C	*	homo	39	39	60
contig1	694030	I3	CAG	*	homo	44	45	60
contig1	694179	I1	C	*	homo	44	46	60
contig1	694329	I1	A	*	homo	8	36	60
contig1	694399	I1	C	*	homo	32	34	60
contig1	694800	I1	G	*	homo	19	35	60
contig1	694931	I1	G	*	homo	28	30	60
contig1	695122	I1	G	*	homo	13	19	60
contig1	695226	I2	CC	-	homo	2	13	60
contig1	695402	I2	GC	*	homo	37	39	60
contig1	695765	I1	C	*	homo	43	47	60
contig1	696095	I1	C	*	homo	40	41	60
contig1	696157	I1	G	*	homo	44	47	60
contig1	697071	I1	C	*	homo	34	35	60
contig1	697998	I1	G	*	homo	13	25	60
contig1	698426	I4	CTGC	*	homo	47	54	60
contig1	698720	I1	C	*	homo	22	45	60
contig1	699136	I1	T	*	homo	25	43	60
contig1	700096	I1	C	*	homo	33	42	60
contig1	700498	I3	AGG	*	homo	14	24	60
contig1	700775	I1	C	*	homo	24	26	60
contig1	700869	I1	G	*	homo	12	18	60
contig1	701458	I1	G	*	homo	14	18	60
contig1	701915	I1	C	*	homo	28	28	60
contig1	703013	I1	G	*	homo	11	13	60
contig1	703486	I1	G	*	homo	44	53	60
contig1	703533	I1	G	*	homo	36	48	60
contig1	703662	I1	G	*	homo	17	27	60
contig1	703675	I1	A	*	homo	15	27	60
contig1	703762	I2	GG	+	homo	15	17	60
contig1	705729	I1	G	*	homo	16	30	60
contig1	706650	I2	GC	*	homo	34	38	60
contig1	706793	I1	C	*	homo	22	37	60
contig1	706814	I1	C	*	homo	18	32	60
contig1	706925	I1	C	*	homo	4	12	60
contig1	707055	I2	CG	*	homo	13	18	60
contig1	707095	I1	C	*	homo	6	16	60
contig1	707548	I1	G	+	homo	4	7	60
contig1	707673	I1	G	+	homo	3	7	60
contig1	708306	I2	GC	*	homo	45	47	60
contig1	708387	I1	G	*	homo	38	43	60
contig1	708784	I1	C	*	homo	25	26	60
contig1	709993	D2	CC	*	homo	5	38	60
contig1	710039	D1	C	*	homo	11	44	60
contig1	710783	D13	TTCCTTTTCCTTC	*	homo	22	37	57
contig1	710820	I1	C	*	homo	6	27	33
contig1	710875	I1	C	-	homo	3	16	35
contig1	710965	I1	C	-	homo	9	11	56
contig1	711218	I1	C	*	homo	27	29	60
contig1	711486	I2	CC	-	homo	10	15	60
contig1	711578	I2	CT	*	homo	15	16	60
contig1	711750	I1	A	*	homo	17	17	60
contig1	712191	I1	C	*	homo	37	40	60
contig1	715532	I1	C	*	homo	34	41	60
contig1	715747	I2	GT	*	homo	45	48	60
contig1	716040	I1	C	*	homo	40	43	60
contig1	716343	I2	GA	*	homo	51	52	60
contig1	716921	I1	G	*	homo	34	38	60
contig1	720275	I1	G	*	homo	46	51	60
contig1	721165	I1	G	*	homo	6	8	60
contig1	721787	I1	G	*	homo	13	23	60
contig1	722081	I1	C	*	homo	29	32	60
contig1	722446	I1	G	*	homo	6	15	60
contig1	722889	I1	G	*	homo	45	50	60
contig1	723694	I2	CC	-	homo	16	19	60
contig1	724647	I2	AC	*	homo	39	40	60
contig1	724712	I3	TCC	*	homo	37	43	60
contig1	725193	I1	G	*	homo	33	35	60
contig1	728880	I5	CCTCG	*	homo	6	37	60
contig1	730182	I3	AGA	*	homo	5	44	60
contig1	730246	I1	T	*	homo	21	38	60
contig1	730624	I1	C	*	homo	19	27	60
contig1	730686	I1	G	*	homo	18	32	60
contig1	731276	I2	CG	*	homo	31	34	60
contig1	731522	D3	ACG	*	homo	27	29	60
contig1	731722	I1	G	*	homo	31	33	60
contig1	731975	I1	G	*	homo	21	43	60
contig1	732689	I1	G	*	homo	28	43	60
contig1	732727	I1	G	*	homo	32	38	60
contig1	734726	I1	C	*	homo	27	32	60
contig1	735119	I1	C	-	homo	22	24	60
contig1	735264	I1	C	*	homo	25	26	60
contig1	735513	I1	C	*	homo	41	43	60
contig1	736984	I2	CC	-	homo	5	9	60
contig1	737036	I1	G	*	homo	16	19	60
contig1	738154	I1	G	*	homo	28	32	60
contig1	738299	I5	CTGGG	*	homo	13	17	60
contig1	738478	I1	C	*	homo	9	16	60
contig1	738508	I1	C	*	homo	17	20	60
contig1	738616	I5	CGCGC	*	homo	25	30	60
contig1	739122	I2	GC	*	homo	31	37	60
contig1	739137	I1	C	*	homo	5	39	60
contig1	739397	I9	CCTCGCGGC	*	homo	28	39	60
contig1	741178	I2	AG	*	homo	47	51	60
contig1	741633	I2	CC	-	homo	7	7	60
contig1	742878	I3	AAC	*	homo	37	43	60
contig1	742977	I1	G	*	homo	51	51	60
contig1	743796	D1	A	*	homo	39	39	60
contig1	744326	I2	CC	-	homo	8	23	60
contig1	745214	I2	AG	*	homo	43	44	60
contig1	747716	I2	GC	+	homo	13	16	60
contig1	747806	I1	C	*	homo	18	20	60
contig1	748278	I1	G	*	homo	29	31	60
contig1	748467	I1	C	*	homo	43	51	60
contig1	748736	I1	C	*	homo	22	47	60
contig1	748936	I1	C	*	homo	60	64	60
contig1	749803	I3	CGC	*	homo	33	40	60
contig1	752454	I1	C	*	homo	39	50	60
contig1	752809	I1	G	*	homo	49	52	60
contig1	754476	I1	C	*	homo	38	40	60
contig1	754546	I1	C	*	homo	32	34	60
contig1	755631	I1	G	*	homo	15	31	60
contig1	756062	I1	G	*	homo	27	30	60
contig1	757357	I1	C	-	homo	12	21	60
contig1	758883	I2	TG	*	homo	32	32	60
contig1	760062	I1	G	*	homo	35	39	60
contig1	760452	I2	CT	*	homo	37	40	60
contig1	760745	I1	G	*	homo	20	22	60
contig1	761146	I1	G	*	homo	30	35	60
contig1	761216	I1	C	*	homo	25	30	60
contig1	761239	I1	C	*	homo	21	29	60
contig1	761514	I1	C	*	homo	32	34	60
contig1	762085	I1	C	*	homo	45	56	60
contig1	762116	I1	C	*	homo	42	52	60
contig1	762496	I2	CC	*	homo	14	31	60
contig1	762608	I1	C	*	homo	16	22	60
contig1	762839	I1	C	-	homo	22	29	60
contig1	762903	I1	C	*	homo	31	39	60
contig1	764177	I1	C	*	homo	24	24	60
contig1	764756	I1	G	*	homo	37	40	60
contig1	765387	I1	C	*	homo	42	44	60
contig1	765913	I1	C	*	homo	42	42	60
contig1	767164	I2	GT	*	homo	36	40	60
contig1	767456	D1	A	*	homo	39	51	60
contig1	767514	I1	G	*	homo	38	45	60
contig1	767763	I1	C	*	homo	31	38	60
contig1	767785	I1	C	*	homo	30	33	60
contig1	767873	D1	C	*	homo	24	27	60
contig1	768114	I1	G	*	homo	27	39	60
contig1	768154	I1	C	*	homo	32	43	60
contig1	768227	D1	G	*	homo	40	41	60
contig1	768290	I1	G	*	homo	32	36	60
contig1	768339	I1	C	*	homo	25	36	60
contig1	768695	I1	C	*	homo	28	30	60
contig1	768796	I1	C	*	homo	32	34	60
contig1	769266	I1	C	*	homo	15	16	60
contig1	769599	I1	G	*	homo	9	15	60
contig1	769779	I1	C	*	homo	7	17	60
contig1	769885	I2	AG	+	homo	9	15	60
contig1	770038	I1	T	*	homo	24	44	60
contig1	770424	I1	C	*	homo	45	46	60
contig1	770967	I1	G	*	homo	32	40	60
contig1	771069	I1	G	*	homo	37	40	60
contig1	771412	I1	G	*	homo	42	44	60
contig1	771598	I1	G	*	homo	24	37	60
contig1	771647	I1	G	*	homo	23	32	60
contig1	772815	I2	GC	*	homo	23	25	60
contig1	772865	I2	CC	*	homo	29	29	60
contig1	772914	D1	G	*	homo	4	25	60
contig1	774202	D1	C	*	homo	31	31	60
contig1	774539	I1	C	*	homo	22	32	60
contig1	775440	I1	T	*	homo	32	36	60
contig1	775658	I1	G	*	homo	24	34	60
contig1	775671	D1	G	*	homo	24	25	60
contig1	775723	I1	C	*	homo	30	36	60
contig1	775770	I1	C	*	homo	34	35	60
contig1	775820	I1	C	*	homo	17	27	60
contig1	775928	I1	G	*	homo	30	30	60
contig1	776114	D1	C	*	homo	24	34	60
contig1	776131	I1	T	*	homo	22	31	60
contig1	776192	D1	T	*	homo	28	28	60
contig1	776248	I1	C	*	homo	34	34	60
contig1	776300	D1	C	*	homo	37	39	60
contig1	776446	D1	T	*	homo	40	44	60
contig1	776506	D1	G	*	homo	8	51	60
contig1	776541	I2	GG	*	homo	44	53	60
contig1	776598	D1	C	*	homo	51	53	60
contig1	776973	I6	CTCTTC	*	hete	23	56	60
contig1	777818	I1	C	*	homo	36	36	60
contig1	779886	I2	GG	*	homo	13	19	60
contig1	780091	I1	G	*	homo	5	6	60
contig1	780142	I1	G	+	homo	5	5	60
contig1	780170	I1	G	+	homo	18	20	60
contig1	782030	I1,1	C	*	homo	38	39	60
contig1	782569	I1	C	*	homo	50	52	60
contig1	783431	I3	GAG	*	homo	30	38	60
contig1	783720	I1	C	-	homo	6	18	60
contig1	783824	I2	CT	-	homo	2	17	60
contig1	784373	I1	G	*	homo	23	39	60
contig1	784892	I6	GGGAGG	+	homo	13	17	60
contig1	785212	I1	G	*	homo	19	29	60
[truncated: 85,000 more rows]

## Sheet: 18125_50779 enrichment.OR
Enrichment result of SNP/InDel between 18125 and N71
class	OR	P	enrich?
RNA processing and modification	1.1865	0	N
Chromatin structure and dynamics	0.1427	0	N
Energy production and conversion	0.6585	0	N
Cell cycle control, cell division, chromosome partitioning	0.4143	0	N
Amino acid transport and metabolism	1.3083	0	N
Nucleotide transport and metabolism	0.5433	0	N
Carbohydrate transport and metabolism	2.4005	0	Y
Coenzyme transport and metabolism	1.0824	0	N
Lipid transport and metabolism	1.5124	0	N
Translation, ribosomal structure and biogenesis	1.5948	0	N
Transcription	1.128	0	N
Replication, recombination and repair	1.9284	0	N
Cell wall/membrane/envelope biogenesis	1.788	0	N
Cell motility	0	0	N
Posttranslational modification, protein turnover, chaperones	1.0853	0	N
Inorganic ion transport and metabolism	0.2732	0	N
Secondary metabolites biosynthesis, transport and catabolism	18	0	NA
General function prediction only	0.9756	0	N
Function unknown	1.2021	0	N
Signal transduction mechanisms	1.9516	0	N
Intracellular trafficking, secretion, and vesicular transport	1.1899	0	N
Defense mechanisms	7	0	NA
Extracellular structures	1	0	NA
Nuclear structure	1	0	NA
Cytoskeleton	0.5885	0	N
