# Supplementary material for: Comparative Genome and Transcriptome Study of the Gene Expression Difference Between Pathogenic and Environmental Strains of Prototheca zopfii
Source: Front Microbiol. 2019 Mar 7;10:443. doi: 10.3389/fmicb.2019.00443 (PMC6416184; doi:10.3389/fmicb.2019.00443)
Supplement: Table S6 — SV analysis result. [file Table_6.xlsx]

## Sheet: 18125_50779.SV_list.ctx
#Software: 1.4.4-unstable-7-6213d5a-dirty (commit 6213d5a-dirty)
#Chr1	Pos1	Orientation1	Chr2	Pos2	Orientation2	Type	Size	Score	num_Reads
contig2	346118	46+0-	contig3	428583	0+55-	CTX	-340	99	34
contig4	2318	44+114-	contig5	8433	283+228-	CTX	-340	99	25
contig4	3935	208+1-	contig5	6284	23+49-	CTX	-340	99	20
contig5	4718	171+231-	contig5	4806	171+231-	ITX	-269	99	80
contig5	5509	189+132-	contig5	5662	189+132-	ITX	-246	99	113
contig7	125002	25+0-	contig7	134968	25+1-	INV	9628	99	25
contig5	8842	283+228-	contig13	134652	178+134-	CTX	-340	99	23
contig4	3935	208+1-	contig13	132440	55+66-	CTX	-340	99	46
contig13	131791	237+185-	contig13	131915	237+185-	ITX	-252	99	122
contig14	3355	51+0-	contig16	1	0+52-	CTX	-340	99	50
contig17	1927939	138+136-	contig17	1928211	138+136-	ITX	-271	99	51
contig17	1928264	75+95-	contig17	1928429	75+95-	ITX	-279	99	21
contig18	581652	232+156-	contig19	15433	143+428-	CTX	-340	99	120
contig4	3197	302+94-	contig19	15433	143+428-	CTX	-340	99	25
contig5	8316	86+373-	contig19	15433	143+428-	CTX	-340	99	22
contig5	7769	103+94-	contig19	16286	134+40-	CTX	-340	99	36
contig4	3622	5+55-	contig19	16286	134+40-	CTX	-340	99	47
contig5	7235	90+1-	contig19	16286	134+40-	CTX	-340	99	57
contig9	4216	94+164-	contig19	14654	80+131-	CTX	-340	99	60
contig13	132666	55+66-	contig19	17324	4+96-	CTX	-340	99	60
contig5	12290	1+59-	contig18	578641	74+0-	CTX	-340	99	50
contig17	1926338	97+6-	contig19	22196	193+11-	CTX	-340	99	90
contig13	129674	47+36-	contig19	22026	19+57-	CTX	-340	99	25
contig19	2894	69+45-	contig19	3165	69+45-	ITX	-255	99	37
contig6	871669	11+36-	contig21	201508	21+0-	CTX	-340	99	20
contig6	749423	23+0-	contig23	873111	0+22-	CTX	-340	99	22
contig17	1928429	75+95-	contig23	1009024	232+50-	CTX	-340	99	20
contig4	3197	302+94-	contig26	8893	101+51-	CTX	-340	99	77
contig13	135034	178+134-	contig26	8893	101+51-	CTX	-340	99	43
contig25	413443	30+0-	contig25	415073	0+31-	DEL	1711	99	30
contig39	2834	271+211-	contig39	21229	283+182-	ITX	388	99	57
contig39	17279	166+134-	contig39	17331	283+182-	DEL	348	99	26
contig39	21084	283+182-	contig39	21140	105+104-	DEL	325	99	24
contig4	3052	302+94-	contig51	929	347+393-	CTX	-340	99	30
contig5	7624	103+94-	contig51	929	347+393-	CTX	-340	99	44
contig5	8171	86+373-	contig51	929	347+393-	CTX	-340	99	162
contig26	7496	80+6-	contig51	929	347+393-	CTX	-340	99	40
contig26	7594	41+0-	contig51	929	347+393-	CTX	-340	99	31
contig51	1424	347+393-	contig54	5516	31+2-	CTX	-340	99	27
contig19	15756	143+428-	contig51	134	6+53-	CTX	-340	99	31
contig1	2028515	25+7-	contig56	1494737	1+25-	CTX	-340	99	25
contig1	2029273	3+24-	contig56	1495080	23+0-	CTX	-340	99	23
contig1	2029688	30+1-	contig56	1495868	32+29-	CTX	-340	99	28
contig1	2030211	1+39-	contig56	1495868	32+29-	CTX	-340	99	32
contig56	1434267	27+0-	contig56	1443952	27+0-	INV	9403	99	27

## Sheet: 18125_N71.SV_list.ctx
#Software: 1.4.4-unstable-7-6213d5a-dirty (commit 6213d5a-dirty)
#Chr1	Pos1	Orientation1	Chr2	Pos2	Orientation2	Type	Size	Score	num_Reads
contig2	346134	32+0-	contig3	428579	1+27-	CTX	-356	99	22
contig4	2402	36+77-	contig5	8432	95+191-	CTX	-356	99	23
contig4	3929	63+4-	contig13	132441	39+21-	CTX	-356	99	20
contig13	131544	20+19-	contig13	132053	153+113-	ITX	-268	99	85
contig15	1233436	7+22-	contig15	1239040	0+22-	INV	5361	99	22
contig14	3271	32+0-	contig16	1	0+31-	CTX	-356	99	31
contig4	2402	36+77-	contig19	15530	309+313-	CTX	-356	99	21
contig5	8307	86+142-	contig19	15530	309+313-	CTX	-356	99	29
contig18	581588	91+117-	contig19	15530	309+313-	CTX	-356	99	61
contig5	7774	182+180-	contig19	16187	107+92-	CTX	-356	99	69
contig5	12290	17+76-	contig18	578628	100+0-	CTX	-356	99	74
contig9	4171	61+48-	contig19	14653	150+133-	CTX	-356	99	27
contig5	7225	95+0-	contig19	16187	107+92-	CTX	-356	99	77
contig13	132665	39+21-	contig19	17327	1+37-	CTX	-356	99	21
contig17	1926515	96+18-	contig19	22192	134+27-	CTX	-356	99	69
contig4	3126	174+126-	contig26	8884	78+35-	CTX	-356	99	50
contig27	947964	6+0-	contig27	949249	49+35-	ITX	-258	99	27
contig27	1254745	1+21-	contig27	1256185	20+7-	ITX	618	99	20
contig15	1553422	33+34-	contig29	162032	36+76-	CTX	-356	99	31
contig15	1553959	7+33-	contig29	162032	36+76-	CTX	-356	99	27
contig39	2836	137+101-	contig39	2908	7245+1726-	DEL	3416	99	31
contig5	13515	47+28-	contig37	3093	23+3-	CTX	-356	99	21
contig40	102767	0+22-	contig40	103889	0+24-	INV	739	99	22
contig1	427338	48+11-	contig40	1084244	2163+15-	CTX	-356	99	42
contig1	1810688	1649+10-	contig40	1084244	2163+15-	CTX	-356	99	32
contig42	7816	176+125-	contig42	22799	140+122-	ITX	-215	99	32
contig42	10778	176+125-	contig42	25353	157+112-	DEL	888	99	31
contig42	10778	176+125-	contig42	28953	260+208-	DEL	385	99	55
contig2	564698	0+20-	contig41	170265	21+0-	CTX	-356	99	20
contig5	7629	182+180-	contig51	971	113+138-	CTX	-356	99	95
contig5	8162	86+142-	contig51	971	113+138-	CTX	-356	99	20
contig13	134327	24+49-	contig51	971	113+138-	CTX	-356	99	21
contig52	12440	20+0-	contig52	12807	0+20-	DEL	432	99	20
contig55	436915	5+399-	contig55	440918	399+6-	ITX	3181	99	398
contig55	250911	22+22-	contig55	251223	22+22-	ITX	-316	99	20
contig1	8313	1+24-	contig56	12008	38+1-	CTX	-356	99	23
