# Supplementary material for: Comparative Genome and Transcriptome Study of the Gene Expression Difference Between Pathogenic and Environmental Strains of Prototheca zopfii
Source: Front Microbiol. 2019 Mar 7;10:443. doi: 10.3389/fmicb.2019.00443 (PMC6416184; doi:10.3389/fmicb.2019.00443)
Supplement: Table S7 — Quaility control results of transcripts. [file Table_7.xlsx]

## Sheet: Sheet1
Sample	Raw_reads	Clean_reads	Clean_bases	Error_rate	Q20	Q30	GC_pct
N71a	32249302	32249302	9.67G	0.03	96.52	91.89	66.68
N71b	27878270	27242002	8.17G	0.03	97.38	93.38	66.39
N71c	26905186	26325800	7.9G	0.03	97.57	93.84	66.44
18125a	31890662	31890662	9.57G	0.03	96.33	91.61	66.57
18125b	30174122	29584456	8.88G	0.03	96.27	90.81	66.27
18125c	25552504	24998223	7.5G	0.03	96.11	90.49	66.23
50779a	32104017	32104017	9.63G	0.03	95.24	93.51	66.37
50779b	33737186	33007329	9.9G	0.03	96.04	90.25	66.26
50779c	30676884	30012372	9.0G	0.03	96.25	90.75	66.22
(1) Sample ：Name of the sample
(2) Raw_reads：Raw reads in the sequencing
(3) Clean_reads：Filterd reads,which was used for subsequent analysis
(4)Clean_bases：The number of sequences multiply the length of the sequence
(5) Error_rate：Average error rate in sequencing
(6) Q20、Q30：The percentage of bases with a Phred value larger than 20 and 30 Phred
(7) GC_pct : The percentage of G and C bases in total bases
