# Supplementary material for: Comparative Genome and Transcriptome Study of the Gene Expression Difference Between Pathogenic and Environmental Strains of Prototheca zopfii
Source: Front Microbiol. 2019 Mar 7;10:443. doi: 10.3389/fmicb.2019.00443 (PMC6416184; doi:10.3389/fmicb.2019.00443)
Supplement: Table S8 — Differential analysis results of transcripts. [file Table_8.xlsx]

## Sheet: 18125vsN71_deg_all
ID		GP18125	GN71	log2FoldChange	pvalue	padj	gene_name	gene_chr	gene_start	gene_end	gene_strand	gene_length	gene_biotype	gene_description
novel.1252		1387.89	0	12.696	1.58266e-26	2.24819e-25	-	contig15	1500879	1502752	P+A2+A2:Domain found in IF2B/IF5	1143	-	PF01873:Domain found in IF2B/IF5
novel.849		2436.35	0.365498	12.546	4.74932e-26	6.5629e-25	-	contig13	99083	106914	+	7190	-	-
novel.124		319.231	0	10.5772	1.09282e-18	1.00751e-17	-	contig1	621218	622559	-	909	-	-
novel.4685		280.883	0	10.3915	2.99606e-18	2.70489e-17	-	contig45	800082	802419	+	1503	-	Uncharacterized secreted protein SDF2 (Stromal cell-derived factor 2), contains MIR domains R General function prediction only ;}
novel.5303		278.856	0	10.3807	4.0059e-18	3.57947e-17	-	contig55	233876	234082	+	207	-	-
novel.4800		273.545	0	10.3528	4.51256e-18	4.0204e-17	-	contig48	2016	6497	+	4482	-	-
novel.848		192.016	0	9.84293	2.46821e-16	1.95595e-15	-	contig13	93255	99008	-	5754	-	-
novel.5017		4840.06	5.56126	9.73646	2.40409e-129	6.97644e-127	-	contig50	174412	177525	+	2420	-	PF07992:Pyridine nucleotide-disulphide oxidoreductase
novel.6095		344.062	0.387393	9.7221	5.42259e-16	4.17766e-15	-	contig6	1193176	1193476	+	301	-	-
novel.1888		137.225	0	9.36007	4.43346e-14	2.98536e-13	-	contig18	577539	592593	-	2384	-	-
novel.5060		134.792	0	9.33202	1.02778e-14	7.26598e-14	-	contig50	307199	309898	-	2619	-	-
novel.5507		693.52	1.15925	9.25214	1.14725e-27	1.72626e-26	-	contig56	191059	197074	-	5378	-	PF14520:Helix-hairpin-helix domain
novel.5080		197.043	0.384461	8.9164	3.18508e-13	2.01347e-12	-	contig50	392660	415671	+	1130	-	PF01121:Dephospho-CoA kinase
novel.745		96.8241	0	8.85536	3.28388e-13	2.07163e-12	-	contig12	712612	714013	-	1262	-	-
novel.837		1687.33	4.15185	8.66147	9.02762e-78	9.01874e-76	-	contig13	44946	48209	-	2133	-	PF00160:Cyclophilin type peptidyl-prolyl cis-trans isomerase/CLD
novel.276		84.2785	0	8.65298	1.43965e-12	8.58476e-12	-	contig1	1257345	1258699	+	943	-	PF13417:Glutathione S-transferase, N-terminal domain
novel.1747		80.4006	0	8.58591	1.80381e-12	1.06104e-11	-	contig17	1905203	1906922	-	1720	-	-
novel.436		290.734	0.730996	8.58445	1.31155e-16	1.07519e-15	-	contig1	1979229	1981025	+	1797	-	-
novel.2745		413.273	1.15632	8.50559	1.23642e-23	1.513e-22	-	contig24	226444	229471	+	2475	-	-
novel.434		71.3358	0	8.41286	6.24282e-12	3.55549e-11	-	contig1	1974997	1977397	-	2401	-	-
novel.4998		70.8554	0	8.40624	7.46847e-12	4.22982e-11	-	contig50	122504	123730	-	820	-	-
novel.5543		69.0919	0	8.37069	9.38109e-11	4.78397e-10	-	contig56	362204	364509	+	1799	-	PF04597:Ribophorin I
novel.5951		766.95	2.61831	8.17627	2.19046e-47	8.23991e-46	-	contig6	638595	641764	-	2604	-	PF10250:GDP-fucose protein O-fucosyltransferase
novel.3925		211.842	0.752892	8.12815	1.8613e-14	1.28749e-13	-	contig35	165693	167213	+	1231	-	PF00445:Ribonuclease T2 family
novel.5873		49.8381	0	7.89859	2.03863e-10	1.00676e-09	-	contig6	310422	311704	-	538	-	PF01922:SRP19 protein
novel.2849		49.0946	0	7.87229	5.29956e-10	2.53298e-09	-	contig25	4229	5007	+	779	-	-
novel.3194		90.4739	0.384461	7.7965	1.36993e-10	6.85414e-10	-	contig27	587333	595468	-	2044	-	PF00125:Core histone H2A/H2B/H3/H4
WLZA0574		44.9226	0	7.74515	7.07988e-10	3.33422e-09	-	contig15	1534273	1537989	-	1263	-	{gi|675350806|gb|KFM23246.1|; Isocitrate dehydrogenase [NAD] catalytic subunit 6, mitochondrial [Auxenochlorella protothecoides]}
novel.4829		407.432	1.93697	7.73164	1.77131e-11	9.72466e-11	-	contig48	86980	89323	-	1266	-	PF00578:AhpC/TSA family
novel.307		229.018	1.15632	7.65364	4.08279e-19	3.88152e-18	-	contig1	1390682	1393844	-	1967	-	PF01263:Aldose 1-epimerase
novel.3405		41.8054	0	7.64094	1.23435e-09	5.66426e-09	-	contig29	51843	54106	+	1332	-	PF00453:Ribosomal protein L20
novel.4084		77.6186	0.387393	7.57317	6.02727e-10	2.86507e-09	-	contig38	176999	179602	+	1729	-	PF08246:Cathepsin propeptide inhibitor domain (I29)|PF00112:Papain family cysteine protease
novel.6096		541.128	2.96778	7.49728	1.88196e-14	1.3003e-13	-	contig6	1197036	1197442	+	407	-	-
novel.5469		37.6099	0	7.49071	2.8476e-09	1.25839e-08	-	contig56	8233	10719	.	2487	-	-
WLZA0275		34.2771	0	7.35312	1.15568e-08	4.83372e-08	-	contig12	464278	468322	-	1191	-	{NA}
novel.3356		1671.32	10.2463	7.35146	1.99327e-119	4.33822e-117	-	contig27	1264674	1268027	-	2859	-	-
novel.4400		30.6203	0	7.19264	2.01948e-08	8.22091e-08	-	contig41	164090	169494	+	4922	-	-
novel.5319		57.7094	0.387393	7.14871	6.86472e-09	2.92747e-08	-	contig55	345018	347102	-	2085	-	-
novel.1584		25.9312	0	6.95591	8.92104e-08	3.37251e-07	-	contig17	1243465	1246541	-	3077	-	-
novel.5883		867.917	7.14876	6.91433	3.36184e-82	4.01706e-80	-	contig6	348503	354926	-	5167	-	-
novel.5301		339.163	3.07432	6.80484	2.34731e-36	5.39792e-35	-	contig55	231981	233317	-	1175	-	-
novel.2103		22.8904	0	6.77214	2.16522e-07	7.84473e-07	-	contig20	184884	185270	+	348	-	-
WLZA1232		243.136	2.25281	6.74114	7.5515e-26	1.03646e-24	-	contig1	617573	617890	-	318	-	{NA}
novel.4689		42.4738	0.387393	6.70672	3.20625e-07	1.14129e-06	-	contig45	806946	810187	-	3242	-	-
WLZA4282		21.6269	0	6.69685	4.99031e-07	1.7348e-06	-	contig50	364724	365417	-	513	-	{NA}
WLZA2040		21.3754	0	6.67403	3.55363e-07	1.25396e-06	-	contig23	1333832	1335874	+	582	-	{gi|675355832|gb|KFM28272.1|; 60S ribosomal protein L18a-2 [Auxenochlorella protothecoides]}
novel.3871		39.7795	0.387393	6.61057	1.20724e-07	4.49689e-07	-	contig35	2533	4392	+	1860	-	-
novel.5800		18.6579	0	6.47936	1.05247e-06	3.5318e-06	-	contig6	5550	6707	-	1158	-	-
novel.5497		299.381	3.47481	6.43903	5.6657e-11	2.94597e-10	-	contig56	136362	166500	-	635	-	-
novel.3870		18.0618	0	6.43288	1.84286e-06	6.04759e-06	-	contig35	1403	2139	.	737	-	-
novel.2131		35.1099	0.365498	6.42566	4.33237e-07	1.51645e-06	-	contig20	288340	290397	+	1356	-	PF00557:Metallopeptidase family M24
novel.2307		35.0119	0.365498	6.42388	3.85354e-07	1.35429e-06	-	contig23	6507	7895	.	1389	-	-
novel.433		17.529	0	6.38908	1.70498e-06	5.62236e-06	-	contig1	1965357	1973670	-	7477	-	-
WLZA1620		63.0509	0.730996	6.38092	3.59457e-09	1.57479e-08	-	contig1	462474	467033	-	1512	-	{NA}
novel.3590		17.0445	0	6.34768	3.68921e-06	1.16972e-05	-	contig3	618155	621217	-	2756	-	-
WLZA2403		16.8461	0	6.3366	3.64013e-06	1.15536e-05	-	contig25	415728	419515	-	1773	-	{NA}
novel.5098		56.1347	0.774787	6.21001	9.24483e-09	3.90152e-08	-	contig50	463249	465531	+	1773	-	-
novel.5076		663.969	9.12795	6.18945	2.92459e-78	3.02075e-76	-	contig50	375820	379411	-	3592	-	-
novel.3090		15.0932	0	6.1754	5.95683e-06	1.83616e-05	-	contig27	122079	122686	.	608	-	-
WLZA3614		15.0868	0	6.17034	6.04021e-06	1.85998e-05	-	contig40	103099	103341	+	243	-	{NA}
WLZA4871		14.8429	0	6.14638	9.83136e-06	2.95135e-05	-	contig56	391653	392198	+	210	-	{NA}
novel.4682		4420.08	62.4655	6.14434	6.49026e-276	1.97758e-272	-	contig45	796197	799650	+	2796	-	PF00083:Sugar (and other) transporter
novel.3769		27.5673	0.384461	6.07481	3.67713e-06	1.1665e-05	-	contig32	191600	195208	-	1798	-	PF00884:Sulfatase
WLZA4508		13.5548	0	6.02169	2.41476e-05	6.89252e-05	-	contig55	916488	918157	+	864	-	{gi|159470599|ref|XP_001693444.1|; predicted protein [Chlamydomonas reinhardtii]}
WLZA1586		73.0873	1.15632	6.00172	1.76889e-10	8.7639e-10	-	contig1	279107	285281	+	1719	-	{NA}
WLZA4507		46.8094	0.730996	5.95035	7.27115e-08	2.7694e-07	-	contig55	913481	914932	+	1197	-	{NA}
novel.5964		69.5129	1.13735	5.93447	2.84568e-11	1.53059e-10	-	contig6	677674	682495	+	4511	-	PF03645:Tctex-1 family
novel.2840		24.2919	0.365498	5.89651	5.07923e-06	1.57842e-05	-	contig24	613916	616241	-	2326	-	-
novel.1595		2380.16	41.1234	5.85318	9.84869e-13	5.98384e-12	-	contig17	1289236	1290968	-	1212	-	-
novel.1872		407.071	7.20565	5.82013	1.58363e-49	6.65562e-48	-	contig18	509148	510294	-	857	-	-
novel.3426		41.8459	0.730996	5.79479	2.45004e-07	8.82419e-07	-	contig3	2326	2811	.	486	-	-
WLZA1213		290.506	5.31247	5.77558	5.43074e-40	1.49076e-38	-	contig18	582489	591811	+	6639	-	{NA}
novel.1150		1529.7	28.4133	5.74851	1.18828e-08	4.96323e-08	-	contig15	1085733	1089147	-	2586	-	-
novel.3528		21.138	0.384461	5.69882	1.29495e-05	3.82522e-05	-	contig3	386944	387199	-	256	-	-
WLZA3362		10.1936	0	5.61044	0.000107647	0.000283859	-	contig3	385134	387579	+	1158	-	{NA}
novel.5078		258.731	5.26144	5.60965	6.9338e-38	1.74606e-36	-	contig50	381670	389495	+	6369	-	PF01602:Adaptin N terminal region
WLZA3379		10.0351	0	5.58949	0.000373908	0.000915099	-	contig3	460799	461733	+	651	-	{gi|557201803|emb|CDJ33451.1|; hypothetical protein [Eimeria mitis, EMH_0016150]}
novel.4994		10.0446	0	5.57936	0.00107131	0.00243967	-	contig50	113247	113884	-	524	-	-
novel.2757		286.303	6.07416	5.56123	3.3569e-43	1.06547e-41	-	contig24	259565	260818	.	1254	-	-
novel.4976		67.8874	1.54664	5.4828	4.51269e-11	2.37481e-10	-	contig50	21913	23165	-	942	-	PF00857:Isochorismatase family
WLZA0884		8.98988	0	5.42393	0.000341129	0.000840276	-	contig17	1277764	1278803	+	795	-	{NA}
WLZA5009		17.031	0.365498	5.38104	7.28178e-05	0.000196177	-	contig6	869348	871006	+	963	-	{NA}
novel.5000		8.64956	0	5.36258	0.000478069	0.0011538	-	contig50	127029	127896	+	692	-	-
novel.1592		200.572	4.89888	5.34824	1.34403e-31	2.48952e-30	-	contig17	1277732	1284441	+	3891	-	-
novel.5312		15.6582	0.384461	5.25838	0.00012249	0.000320504	-	contig55	316536	319386	+	2081	-	-
WLZA1697		7.90604	0	5.23683	0.000907423	0.00209622	-	contig20	322624	327017	-	1479	-	{gi|675355486|gb|KFM27926.1|; Glycerol kinase [Auxenochlorella protothecoides]}
novel.5492		1578.11	43.2099	5.18424	8.09932e-121	1.89836e-118	-	contig56	117438	121127	-	2521	-	PF03330:Lytic transglycolase|PF01357:Pollen allergen
novel.5201		51.8516	1.46199	5.10219	5.52792e-10	2.63449e-09	-	contig54	62106	63596	-	1140	-	-
WLZA3206		776.804	22.9177	5.08835	1.74986e-56	8.96107e-55	-	contig37	5370	5687	-	318	-	{NA}
WLZA2928		7.0529	0	5.07989	0.00112093	0.00254411	-	contig30	31407	32316	+	633	-	{NA}
novel.5050		6.9493	0	5.05247	0.00111782	0.002538	-	contig50	283169	287200	-	2535	-	PF00330:Aconitase family (aconitate hydratase)|PF00694:Aconitase C-terminal domain
novel.5223		1718.33	51.7426	5.05063	3.37742e-187	1.87109e-184	-	contig54	135974	142295	-	4804	-	PF16036:Chalcone isomerase-like
novel.874		24.9242	0.768923	5.02936	4.14038e-05	0.000114532	-	contig15	53957	55498	+	1122	-	-
novel.3001		24.3736	0.771855	4.99941	1.84874e-05	5.34706e-05	-	contig25	617389	621399	-	3548	-	PF02129:X-Pro dipeptidyl-peptidase (S15 family)
novel.5307		6.59985	0	4.97258	0.00346131	0.00717456	-	contig55	303957	305666	-	1070	-	PF01956:Integral membrane protein DUF106
WLZA4198		12.747	0.365498	4.96156	0.000529886	0.00126881	-	contig50	9690	17782	+	3582	-	{gi|12044832|gb|AAG33228.2|AF305070_1; DEAH-box RNA helicase [Chlamydomonas reinhardtii]}
novel.3709		35.4817	1.13442	4.9603	2.3229e-07	8.3861e-07	-	contig31	108512	110505	.	1994	-	-
WLZA2367		6.4875	0	4.95895	0.00263794	0.00560321	-	contig25	272558	278026	+	2595	-	{NA}
novel.6280		23.5264	0.771855	4.94809	3.16985e-05	8.87732e-05	-	contig7	255839	257389	.	1551	-	-
novel.5182		12.4808	0.365498	4.93464	0.000349489	0.000859826	-	contig54	5875	6899	.	1025	-	-
novel.575		12.3326	0.384461	4.9256	0.000489441	0.00118031	-	contig11	433167	433747	.	581	-	-
WLZA4443		79.9153	2.59935	4.91688	4.43816e-15	3.21978e-14	-	contig55	626605	628566	-	1962	-	{NA}
novel.5014		169.629	5.68676	4.89825	1.64494e-29	2.76151e-28	-	contig50	165022	169791	-	3395	-	PF00069:Protein kinase domain|PF07714:Protein tyrosine kinase
WLZA2286		191.098	6.52724	4.88767	8.2483e-32	1.55139e-30	-	contig25	495910	497375	+	1161	-	{gi|675351957|gb|KFM24397.1|; hypothetical protein [Auxenochlorella protothecoides, F751_3115]}
WLZA5319		11.9011	0.384461	4.86607	0.00046094	0.00111467	-	contig7	129144	130759	+	822	-	{NA}
novel.3770		5.99973	0	4.84342	0.00322635	0.00673797	-	contig32	194970	196969	+	1724	-	PF03345:Oligosaccharyltransferase 48 kDa subunit beta
novel.5476		172.589	6.05519	4.83102	1.0432e-30	1.85343e-29	-	contig56	38031	44407	+	4651	-	-
novel.860		5.90969	0	4.82528	0.00298513	0.00627342	-	contig13	134650	134938	.	289	-	-
novel.5367		96.9684	3.43982	4.82459	1.07174e-13	7.02281e-13	-	contig55	535005	539990	+	3843	-	PF03749:Sugar fermentation stimulation protein
novel.5049		7009.06	249.343	4.81407	3.6554e-133	1.1138e-130	-	contig50	282371	285367	+	2243	-	PF00694:Aconitase C-terminal domain
novel.2369		11.4269	0.387393	4.81139	0.000596538	0.00141893	-	contig23	246469	246802	-	247	-	-
novel.1260		5.8053	0	4.80249	0.00476879	0.00968378	-	contig15	1533014	1536614	-	2529	-	PF00180:Isocitrate/isopropylmalate dehydrogenase
WLZA4444		21.0578	0.752892	4.79677	4.92542e-05	0.000135449	-	contig55	628644	630161	-	1518	-	{NA}
WLZA2261		5.69452	0	4.76916	0.00330486	0.00688776	-	contig24	547452	552010	+	2163	-	{NA}
WLZA2705		5.67821	0	4.76535	0.00582737	0.0116509	-	contig27	1186963	1188822	+	1497	-	{gi|675355688|gb|KFM28128.1|; Glucose-1-phosphate adenylyltransferase large subunit, chloroplastic/amyloplastic [Auxenochlorella protothecoides]}
WLZA1219		5.65066	0	4.76296	0.0219354	0.0393275	-	contig1	544152	544901	+	429	-	{NA}
novel.4477		11.0396	0.384461	4.75752	0.000731832	0.00171795	-	contig44	214674	216881	-	1950	-	-
novel.1742		3722.56	138.694	4.74842	6.11984e-136	2.19378e-133	-	contig17	1883332	1885743	+	1499	-	-
WLZA1231		223.118	8.30214	4.74398	1.16826e-38	3.0167e-37	-	contig1	616567	617305	+	597	-	{NA}
WLZA1584		90.3664	3.43395	4.72762	3.32526e-17	2.81838e-16	-	contig1	272452	273538	+	294	-	{NA}
novel.3091		297.491	11.3108	4.71228	3.75442e-48	1.49539e-46	-	contig27	124753	131389	-	6637	-	-
novel.5505		584.573	22.364	4.70847	1.81273e-83	2.25445e-81	-	contig56	177104	189577	-	11431	-	-
novel.834		947.688	37.68	4.65718	5.07193e-120	1.14475e-117	-	contig13	38076	42926	-	3214	-	-
novel.90		1431.33	56.9609	4.65282	1.05174e-128	2.67056e-126	-	contig1	442727	445709	+	2291	-	PF05995:Cysteine dioxygenase type I
WLZA0306		5.20479	0	4.63574	0.00529304	0.0106631	-	contig13	48831	58296	+	8355	-	{NA}
novel.2594		10.1259	0.365498	4.63405	0.00126679	0.0028518	-	contig23	1178010	1181243	+	1690	-	-
WLZA5247		37.5158	1.52181	4.63145	3.16867e-08	1.26291e-07	-	contig6	311715	316065	+	1677	-	{gi|168014156|ref|XP_001759620.1|; predicted protein [Physcomitrella patens]}
WLZA3495		5.14542	0	4.62186	0.00565753	0.0113374	-	contig40	533548	535759	+	537	-	{NA}
novel.3626		186.204	7.61787	4.61776	1.49609e-33	3.13305e-32	-	contig3	720127	727655	+	7005	-	-
WLZA1963		5.13708	0	4.61288	0.0281366	0.0493139	-	contig23	955264	956191	+	573	-	{NA}
novel.4803		54.5559	2.25281	4.58686	2.32286e-11	1.26615e-10	-	contig48	7020	8098	-	912	-	-
novel.5872		4.98166	0	4.58183	0.00871788	0.0169842	-	contig6	303838	308903	-	2159	-	-
WLZA2970		27.115	1.13735	4.57503	1.94125e-06	6.34996e-06	-	contig32	191953	194951	-	1248	-	{gi|574121777|gb|ETV87254.1|; hypothetical protein [Aphanomyces astaci, H257_02211]}
novel.5243		17.8013	0.768923	4.54442	0.000851799	0.00197823	-	contig54	231631	237396	-	4656	-	PF00199:Catalase
novel.5001		193.572	8.31817	4.53773	1.20223e-29	2.04078e-28	-	contig50	131406	134845	-	2909	-	-
WLZA2273		4.84021	0	4.5347	0.00778586	0.0152514	-	contig24	629175	632392	+	1548	-	{gi|675353499|gb|KFM25939.1|; putative aldehyde dehydrogenase [Auxenochlorella protothecoides]}
novel.5538		122.175	5.3242	4.52414	4.22966e-23	5.00496e-22	-	contig56	339977	344272	-	3042	-	-
novel.5489		310.575	13.6701	4.5076	2.40405e-51	1.07723e-49	-	contig56	100981	104775	-	3043	-	-
novel.2109		85.9302	3.82135	4.50059	6.64502e-17	5.56246e-16	-	contig20	202079	203004	-	782	-	-
novel.5880		692.233	30.7523	4.49457	1.53473e-99	2.52774e-97	-	contig6	332493	340371	-	7498	-	-
novel.6283		42.4816	1.89318	4.48585	4.26242e-09	1.85405e-08	-	contig8	5999	7056	.	1058	-	-
novel.4836		4.66287	0	4.47533	0.00919467	0.0178504	-	contig48	113125	113632	.	508	-	-
novel.6112		820.669	37.2766	4.46367	1.21327e-92	1.64304e-90	-	contig6	1259515	1274017	+	12056	-	-
novel.2073		182.515	8.3168	4.45359	9.87191e-31	1.75905e-29	-	contig20	58740	61895	-	2846	-	PF03859:CG-1 domain
WLZA0599		4.55131	0	4.44603	0.0098098	0.018942	-	contig15	272348	277120	-	2361	-	{NA}
novel.1346		115.294	5.32127	4.44009	4.8099e-20	4.77649e-19	-	contig17	252958	254595	-	1308	-	-
novel.1253		57.0938	2.69709	4.42551	4.14339e-11	2.18803e-10	-	contig15	1504221	1509010	+	3982	-	PF05686:Glycosyl transferase family 90
novel.3949		9482.16	448.564	4.40156	3.68545e-268	7.48638e-265	-	contig35	261899	262724	-	645	-	-
novel.2843		431.548	20.7123	4.3759	3.0885e-56	1.56844e-54	-	contig24	620398	625686	+	5289	-	PF03110:SBP domain
novel.2632		101.793	4.89301	4.37142	4.09689e-19	3.88885e-18	-	contig23	1315625	1316935	-	1286	-	-
WLZA0213		15.5315	0.749959	4.35918	0.000263543	0.000659688	-	contig12	123500	125572	-	558	-	{NA}
novel.5553		292.194	14.3632	4.34409	2.00644e-27	3.00423e-26	-	contig56	393967	395455	+	988	-	-
WLZA3469		15.2733	0.774787	4.32669	0.000435516	0.00105654	-	contig3	876428	877138	-	711	-	{NA}
novel.3801		15.1023	0.752892	4.32043	0.000375718	0.00091879	-	contig32	333687	333899	.	213	-	-
novel.3768		37.074	1.88731	4.29014	8.45195e-08	3.19716e-07	-	contig32	187792	190021	+	1768	-	-
WLZA4755		4.0903	0	4.28629	0.0195113	0.0353795	-	contig56	158951	159792	+	216	-	{NA}
novel.3000		66.098	3.43982	4.27608	6.4857e-13	4.00039e-12	-	contig25	611444	616419	-	2283	-	PF01885:RNA 2'-phosphotransferase, Tpt1 / KptA family
novel.5855		367.06	19.0104	4.27426	1.80893e-58	1.03025e-56	-	contig6	225813	232678	+	6441	-	PF00378:Enoyl-CoA hydratase/isomerase
WLZA5015		14.723	0.774787	4.26869	0.000594195	0.00141391	-	contig6	5625	8934	-	1563	-	{NA}
novel.5063		1623.06	84.3734	4.26505	3.12883e-135	1.00353e-132	-	contig50	314070	318658	-	3972	-	PF00982:Glycosyltransferase family 20
WLZA0400		3.97873	0	4.25229	0.0203184	0.0366983	-	contig15	784991	787721	-	1332	-	{gi|552823096|ref|XP_005846266.1|; hypothetical protein [Chlorella variabilis, CHLNCDRAFT_135583]}
novel.4989		1381.34	74.4015	4.21588	1.05489e-140	4.28565e-138	-	contig50	97735	101012	+	1982	-	-
WLZA2654		3.86076	0	4.19902	0.0217474	0.0390249	-	contig27	890674	893921	+	2031	-	{NA}
WLZA3766		111.378	6.08139	4.1972	4.13697e-19	3.9208e-18	-	contig44	99493	100689	+	555	-	{NA}
novel.5298		41.2687	2.27177	4.18681	2.97265e-08	1.18867e-07	-	contig55	224533	230101	+	4648	-	PF05347:Complex 1 protein (LYR family)
WLZA0060		7.29874	0.384461	4.16895	0.006185	0.0123295	-	contig11	225337	231076	-	3501	-	{NA}
novel.5221		12568.9	708.176	4.14947	0	0	-	contig54	129302	145949	+	6271	-	-
novel.2120		1251.05	70.8558	4.14575	1.0372e-93	1.46993e-91	-	contig20	237993	242025	-	2805	-	-
novel.3153		329.745	18.709	4.14549	3.0306e-38	7.7926e-37	-	contig27	405659	408042	-	2384	-	-
novel.5217		4762.16	269.164	4.14487	3.25096e-189	1.98114e-186	-	contig54	115567	119954	-	3085	-	-
WLZA0612		26.6105	1.50285	4.14195	5.71814e-06	1.76437e-05	-	contig15	332960	336823	+	1041	-	{NA}
novel.2436		2311.07	131.768	4.13187	3.96203e-202	2.68274e-199	-	contig23	520105	527211	-	6542	-	PF01472:PUA domain|PF00696:Amino acid kinase family
WLZA3730		3.63763	0	4.12646	0.0266855	0.046892	-	contig41	170173	172671	-	1686	-	{gi|675356730|gb|KFM29170.1|; Superoxide-generating NADPH oxidase heavy chain subunit B [Auxenochlorella protothecoides]}
novel.4692		118.512	6.80515	4.12264	1.07422e-15	8.09187e-15	-	contig45	814663	816208	-	1269	-	-
novel.1819		105.931	6.53017	4.03466	2.282e-18	2.06635e-17	-	contig18	285788	286976	-	1001	-	PF04140:Isoprenylcysteine carboxyl methyltransferase (ICMT) family
novel.1699		24.5676	1.54957	4.01246	1.45976e-05	4.28299e-05	-	contig17	1747768	1752644	-	4036	-	PF00656:Caspase domain
WLZA0698		6.5397	0.384461	4.00759	0.0103903	0.0199428	-	contig17	551620	552581	-	489	-	{gi|545359171|ref|XP_005645075.1|; hypothetical protein [Coccomyxa subellipsoidea C-169, COCSUDRAFT_25295]}
novel.2163		4180.51	261.828	3.99577	1.9349e-211	1.68447e-208	-	contig20	467414	471211	-	3325	-	-
novel.1098		536.351	33.742	3.99092	6.15395e-81	6.94485e-79	-	contig15	877178	883904	+	6727	-	-
WLZA4918		119.23	7.51426	3.98024	1.36109e-21	1.48914e-20	-	contig6	544265	544949	+	507	-	{NA}
novel.3032		159.458	10.1486	3.96678	4.30936e-26	5.96846e-25	-	contig26	106912	107234	-	323	-	-
novel.5238		53.5367	3.47481	3.96613	9.19101e-11	4.69883e-10	-	contig54	215141	218766	-	2957	-	-
novel.2116		406.422	26.0307	3.96149	2.24968e-57	1.20259e-55	-	contig20	230871	232004	-	749	-	-
novel.3080		17.8084	1.15338	3.95778	0.00217927	0.00471177	-	contig27	85578	86004	.	427	-	-
novel.3805		724.009	48.0402	3.90899	2.15593e-47	8.16039e-46	-	contig32	338509	340692	-	2115	-	PF00233:3'5'-cyclic nucleotide phosphodiesterase
WLZA1260		11.4106	0.774787	3.90763	0.00218178	0.00471481	-	contig1	733226	736240	-	771	-	{NA}
novel.790		1092.35	74.1417	3.88033	1.83545e-96	2.86801e-94	-	contig12	909835	915511	+	3822	-	PF00230:Major intrinsic protein
novel.3005		659.527	44.8785	3.87949	3.30539e-63	2.16592e-61	-	contig26	2093	4098	+	1747	-	-
novel.6282		309.242	21.2952	3.86295	5.7192e-46	2.0623e-44	-	contig8	500	3774	-	3275	-	-
novel.5948		54.5584	3.75859	3.85206	4.37538e-11	2.30454e-10	-	contig6	617963	621640	-	3530	-	-
novel.6070		371.998	25.7367	3.85166	2.05082e-53	9.84071e-52	-	contig6	1089406	1094880	-	3281	-	PF05648:Peroxisomal biogenesis factor 11 (PEX11)
novel.453		27.2023	1.90334	3.84313	3.28028e-06	1.04715e-05	-	contig1	2046497	2048424	.	1928	-	-
WLZA5241		5.80609	0.365498	3.83031	0.0136823	0.0256239	-	contig6	25644	26883	-	369	-	{NA}
WLZA5010		5.80609	0.384461	3.83031	0.0136365	0.0255774	-	contig6	871489	871809	-	321	-	{gi|557168016|emb|CDJ57120.1|; hypothetical protein [Eimeria maxima, EMWEY_00006650]}
novel.1261		240.853	16.9596	3.82267	3.41552e-39	8.97164e-38	-	contig15	1538220	1543887	-	5570	-	-
novel.5859		42.6385	3.02173	3.81623	2.58275e-09	1.14551e-08	-	contig6	237655	241864	-	2814	-	PF00782:Dual specificity phosphatase, catalytic domain
novel.5291		602.022	42.7356	3.81459	1.32638e-82	1.61659e-80	-	contig55	184592	197360	+	12010	-	PF01546:Peptidase family M20/M25/M40
novel.489		15.8945	1.13735	3.81259	0.00036667	0.000898466	-	contig11	71663	73930	+	1317	-	PF01469:Pentapeptide repeats (8 copies)
WLZA2190		15.4037	1.09649	3.77578	0.000720294	0.00169216	-	contig24	204595	205047	+	453	-	{NA}
novel.5244		258.942	19.0235	3.77035	3.33739e-40	9.28677e-39	-	contig54	233600	235239	+	1468	-	-
novel.1262		257.695	18.9943	3.7644	8.94343e-44	2.94601e-42	-	contig15	1544163	1548031	+	3869	-	-
novel.853		142.931	10.5768	3.75539	2.84022e-24	3.62099e-23	-	contig13	114092	115742	+	1414	-	-
novel.4447		20.4156	1.52181	3.74691	5.72825e-05	0.000156118	-	contig44	91531	100328	-	1374	-	-
WLZA4744		208.335	15.5793	3.74401	9.09746e-37	2.14883e-35	-	contig56	152861	157213	+	1713	-	{NA}
novel.5530		35.1697	2.6402	3.72947	4.37561e-08	1.717e-07	-	contig56	300346	365426	-	1702	-	PF00121:Triosephosphate isomerase
novel.3687		54.7934	4.17512	3.71516	1.02685e-10	5.21468e-10	-	contig30	70629	74354	+	2854	-	PF00150:Cellulase (glycosyl hydrolase family 5)
novel.3525		237.706	18.1028	3.71057	3.33867e-39	8.80774e-38	-	contig3	379121	383163	+	3417	-	PF00743:Flavin-binding monooxygenase-like
WLZA3144		11013.8	861.71	3.6757	2.02375e-173	1.02773e-170	-	contig35	261716	262528	+	813	-	{NA}
novel.4110		5.19044	0.387393	3.67042	0.0240838	0.0427145	-	contig38	256231	256511	.	281	-	-
novel.5335		414.948	32.7717	3.65892	2.26042e-42	6.92211e-41	-	contig55	413860	418630	-	4737	-	-
novel.5886		172.112	13.8087	3.65116	4.63887e-24	5.84076e-23	-	contig6	364977	368523	-	2661	-	PF03484:tRNA synthetase B5 domain
novel.5860		9.48873	0.752892	3.64806	0.00433706	0.00887019	-	contig6	242286	250953	+	7647	-	PF08022:FAD-binding domain
novel.652		311.009	24.8306	3.64052	5.97866e-45	2.02411e-43	-	contig12	337852	341408	+	3290	-	-
novel.5132		433.418	34.8281	3.63663	2.65223e-59	1.55411e-57	-	contig50	606505	610476	+	3972	-	-
novel.3003		106.924	8.64144	3.62186	1.39969e-17	1.20306e-16	-	contig25	622922	626109	.	3188	-	PF00481:Protein phosphatase 2C
novel.5889		396.401	32.4893	3.60629	3.52746e-59	2.04727e-57	-	contig6	376198	380331	+	4134	-	-
novel.6233		101.456	8.3387	3.60403	4.87861e-15	3.52254e-14	-	contig7	39664	43147	-	3015	-	-
novel.88		46.1945	3.81842	3.601	3.06243e-09	1.3465e-08	-	contig1	437785	440376	+	2288	-	-
novel.3425		178.558	14.6382	3.59832	5.84139e-26	8.05371e-25	-	contig3	97	1383	.	1287	-	-
novel.412		666.199	55.793	3.57831	2.12925e-74	2.02744e-72	-	contig1	1887390	1890798	+	2901	-	-
WLZA5230		66.6124	5.69556	3.54839	1.58009e-12	9.36682e-12	-	contig6	21841	24851	+	2406	-	{gi|633911632|gb|KDD75839.1|; hypothetical protein H632_c476p1, partial [Helicosporidium sp. ATCC 50920]}
novel.5554		167.839	14.4172	3.54332	5.08123e-29	8.32393e-28	-	contig56	399422	407983	-	7855	-	-
novel.3041		9922.97	856.651	3.53387	6.44347e-14	4.28206e-13	-	contig26	138523	139214	+	692	-	PF01280:Ribosomal protein L19e
novel.856		83.1498	7.22461	3.52606	5.29849e-14	3.54435e-13	-	contig13	121686	123669	.	1984	-	-
WLZA3494		250.343	21.7402	3.5183	4.56171e-27	6.66645e-26	-	contig40	528307	531732	+	747	-	{NA}
WLZA0852		997.851	87.2426	3.51352	3.61816e-37	8.74962e-36	-	contig17	118525	118887	+	363	-	{NA}
novel.3479		17923.9	1595.76	3.4894	2.77498e-252	4.22768e-249	-	contig3	196855	206281	+	7613	-	PF02403:Seryl-tRNA synthetase N-terminal domain|PF00587:tRNA synthetase class II core domain (G, H, P, S and T)
novel.5087		629.482	56.1177	3.48791	7.47291e-73	6.797e-71	-	contig50	424211	432328	+	6544	-	PF02887:Pyruvate kinase, alpha/beta domain|PF00224:Pyruvate kinase, barrel domain
novel.6105		754.567	67.1512	3.48691	2.42522e-81	2.84217e-79	-	contig6	1236236	1241544	-	5192	-	-
novel.1939		163.269	14.7127	3.46805	1.73874e-27	2.60982e-26	-	contig2	95911	99140	-	2604	-	PF00155:Aminotransferase class I and II
WLZA4584		178.139	16.1512	3.45666	1.50584e-24	1.94832e-23	-	contig55	473670	476089	-	1014	-	{NA}
novel.1040		16.6161	1.50285	3.45337	0.00021113	0.000535435	-	contig15	666902	669281	+	2197	-	-
WLZA1446		12.4585	1.15632	3.45186	0.00158047	0.00349342	-	contig1	1467551	1467970	+	420	-	{NA}
novel.1721		1265.93	115.792	3.45098	4.55453e-57	2.4135e-55	-	contig17	1820773	1875217	+	6733	-	PF01490:Transmembrane amino acid transporter protein
novel.5498		214.956	19.6845	3.44829	1.73348e-36	4.01666e-35	-	contig56	136906	142359	+	4966	-	PF00493:MCM2/3/5 family
WLZA4623		24.6198	2.27177	3.43818	6.80518e-06	2.07665e-05	-	contig56	672744	673982	-	885	-	{gi|633907783|gb|KDD73803.1|; UPF0066 hypothetical protein [Helicosporidium sp. ATCC 50920]}
novel.5083		132.697	12.2438	3.4244	6.01379e-13	3.71684e-12	-	contig50	406688	409127	+	1889	-	PEX19
novel.5069		198.812	18.5325	3.42213	1.41907e-32	2.75407e-31	-	contig50	334947	335721	-	775	-	-
novel.3592		9140.57	855.324	3.41736	2.60714e-203	1.98599e-200	-	contig3	621748	627330	-	5210	-	-
novel.5564		220.178	20.7182	3.40454	6.28098e-32	1.19241e-30	-	contig56	448074	450830	-	2305	-	PF00254:FKBP-type peptidyl-prolyl cis-trans isomerase
novel.5045		1548.81	146.625	3.40276	1.06298e-44	3.55924e-43	-	contig50	270109	278655	+	7727	-	PF01965:DJ-1/PfpI family
novel.5019		571.911	54.3609	3.39244	1.09199e-68	8.75608e-67	-	contig50	183203	190481	-	6412	-	-
novel.5024		162.528	15.6055	3.3857	1.34658e-20	1.39085e-19	-	contig50	202947	208037	-	4297	-	PF01370:NAD dependent epimerase/dehydratase family
novel.5368		27.1875	2.61538	3.36025	1.16263e-05	3.45951e-05	-	contig55	536914	540605	-	3266	-	PF03749:Sugar fermentation stimulation protein
WLZA4166		57.9079	5.77435	3.34146	6.54017e-10	3.09199e-09	-	contig48	76163	76710	-	306	-	{NA}
novel.4416		37.7011	3.79652	3.31574	3.39814e-08	1.34608e-07	-	contig43	30734	33354	.	2621	-	-
novel.1047		1342.6	134.82	3.31534	7.86749e-60	4.74698e-58	-	contig15	681010	682572	+	1105	-	PF13911:AhpC/TSA antioxidant enzyme
WLZA2316		18.8054	1.88731	3.31069	9.36084e-05	0.000249322	-	contig25	605269	608100	-	1932	-	{gi|552831268|ref|XP_005848091.1|; hypothetical protein [Chlorella variabilis, CHLNCDRAFT_145360]}
novel.5467		97.2523	9.75397	3.30979	9.85269e-16	7.43098e-15	-	contig56	918	4008	-	2969	-	-
novel.1590		52.5776	5.36506	3.30157	1.77021e-09	8.02651e-09	-	contig17	1270882	1295961	-	4990	-	-
novel.5598		29.5213	3.0057	3.28776	1.88278e-06	6.17194e-06	-	contig56	651598	653662	-	2065	-	-
novel.1896		36.8233	3.75859	3.28572	8.94924e-08	3.38107e-07	-	contig19	5093	14550	+	8628	-	PF00665:Integrase core domain
novel.1685		7.34977	0.752892	3.27414	0.0163325	0.0300968	-	contig17	1690672	1693241	+	974	-	PF08079:Ribosomal L30 N-terminal domain
WLZA0964		10.8531	1.13442	3.25185	0.00633991	0.0126095	-	contig17	1600790	1602708	-	405	-	{NA}
novel.6082		589.502	62.1093	3.24344	2.9397e-43	9.37933e-42	-	contig6	1151124	1155880	+	3625	-	PF04695:Peroxisomal membrane anchor protein (Pex14p) conserved region
novel.280		332.24	35.1952	3.23713	1.21971e-48	5.02223e-47	-	contig1	1277510	1280636	-	3027	-	-
novel.4298		49.8692	5.26144	3.23402	1.0474e-09	4.83551e-09	-	contig40	720079	723397	+	2867	-	PF00176:SNF2 family N-terminal domain
WLZA4827		75.0396	8.02716	3.23058	8.36046e-13	5.11533e-12	-	contig56	1505044	1506612	+	1002	-	{NA}
novel.165		272.167	29.2962	3.22009	2.27755e-39	6.08746e-38	-	contig1	791999	801074	-	3361	-	PF14226:non-haem dioxygenase in morphine synthesis N-terminal|PF03171:2OG-Fe(II) oxygenase superfamily
WLZA3784		7.00149	0.730996	3.21839	0.0214484	0.0385223	-	contig44	177077	179550	+	747	-	{NA}
novel.654		734.182	78.858	3.21763	5.93763e-46	2.12847e-44	-	contig12	345168	346163	+	996	-	-
novel.6132		196.016	21.307	3.20364	2.80823e-23	3.36215e-22	-	contig6	1349368	1359016	+	9649	-	-
novel.1704		17.3362	1.91214	3.18429	0.000329455	0.000812833	-	contig17	1764199	1764452	+	254	-	-
novel.2925		518.718	57.4526	3.17329	2.47249e-53	1.17713e-51	-	contig25	327268	328582	+	1182	-	-
novel.3860		669.571	74.3703	3.17253	1.48473e-30	2.60748e-29	-	contig34	106846	110374	+	3170	-	PF01979:Amidohydrolase family
novel.3414		2621.68	293.662	3.15787	9.09833e-148	3.96037e-145	-	contig29	101763	109522	+	6961	-	-
novel.4823		43.5148	4.87698	3.1517	5.73891e-08	2.22332e-07	-	contig48	74036	74731	-	696	-	-
novel.5240		43.6547	4.98353	3.14246	3.2375e-08	1.28782e-07	-	contig54	222354	230893	-	6452	-	PF00690:Cation transporter/ATPase, N-terminus|PF00122:E1-E2 ATPase
novel.456		63.0258	7.18082	3.13304	2.61129e-11	1.41702e-10	-	contig10	11299	12598	-	1300	-	PF04791:LMBR1-like membrane protein
novel.448		9.97962	1.16218	3.12727	0.0158906	0.0293536	-	contig1	2034622	2035647	.	1026	-	-
novel.6088		4359.51	498.947	3.12682	9.87069e-123	2.40608e-120	-	contig6	1165104	1175243	-	9318	-	-
novel.390		420.901	49.3389	3.09353	3.15618e-45	1.09907e-43	-	contig1	1773347	1775423	-	1813	-	-
novel.2100		233.913	27.4249	3.09333	1.37401e-12	8.22519e-12	-	contig20	172904	173493	-	557	-	-
WLZA0308		6.39224	0.749959	3.09002	0.028334	0.0495885	-	contig13	58982	69693	+	9588	-	{NA}
novel.1237		19.219	2.25574	3.08059	0.00155088	0.00343176	-	contig15	1424925	1425231	.	307	-	-
WLZA1675		32.0819	3.77462	3.07954	1.20338e-06	4.0183e-06	-	contig20	202508	205387	-	1278	-	{NA}
novel.1874		765.389	90.8841	3.07553	1.13039e-56	5.88771e-55	-	contig18	512953	513998	-	1007	-	-
novel.451		248.477	29.5071	3.07377	1.59026e-26	2.25373e-25	-	contig1	2038503	2041255	+	2494	-	-
novel.3321		559.414	66.7004	3.06914	1.33619e-65	9.35945e-64	-	contig27	1125174	1126107	+	934	-	-
WLZA1141		28.4778	3.38723	3.06737	6.7553e-06	2.06246e-05	-	contig18	180603	182853	-	1665	-	{NA}
novel.1255		62.7154	7.47046	3.06652	0.000300904	0.000747537	-	contig15	1512996	1515319	-	1686	-	PF00109:Beta-ketoacyl synthase, N-terminal domain
novel.5414		1933.47	232.727	3.05358	2.38416e-42	7.26453e-41	-	contig55	714203	718460	+	2501	-	-
novel.2916		65.4178	7.87975	3.04663	5.03903e-11	2.63587e-10	-	contig25	286618	286936	+	319	-	-
novel.2683		109.575	13.2667	3.04513	7.38727e-14	4.89859e-13	-	contig23	1480127	1481793	.	1667	-	-
novel.2839		109.545	13.3893	3.04148	1.07913e-16	8.91089e-16	-	contig24	601974	608524	-	5381	-	PF05965:F/Y rich C-terminus
WLZA2071		65.4349	7.96577	3.03988	4.76634e-09	2.0644e-08	-	contig23	1441449	1450959	+	5820	-	{NA}
novel.2325		43.5243	5.29937	3.03606	1.74514e-08	7.1519e-08	-	contig23	89276	93567	+	3447	-	PF01490:Transmembrane amino acid transporter protein
novel.3903		605.231	73.8652	3.0348	2.77468e-68	2.16781e-66	-	contig35	105018	106262	-	1209	-	-
WLZA1713		9.23572	1.11546	3.02877	0.00801585	0.0156868	-	contig20	416248	423064	+	2955	-	{NA}
novel.5672		576.797	70.8945	3.02448	1.21962e-64	8.2582e-63	-	contig56	1016651	1021927	+	5277	-	-
WLZA0211		24.8111	3.09035	3.0191	0.000107381	0.000283283	-	contig12	120623	121614	-	381	-	{NA}
novel.2815		200.747	24.852	3.01895	6.74259e-17	5.6364e-16	-	contig24	509401	513656	-	2532	-	PF01490:Transmembrane amino acid transporter protein
novel.3913		21.1504	2.60228	3.00656	0.000220766	0.000558235	-	contig35	138634	141276	-	2643	-	PF00106:short chain dehydrogenase
novel.5056		772.863	97.1915	2.99035	7.22543e-78	7.33863e-76	-	contig50	297880	305942	-	8063	-	-
novel.2830		233.277	29.4515	2.98362	1.84106e-32	3.55045e-31	-	contig24	573415	585578	+	11895	-	-
novel.1511		15632.1	1977.65	2.98269	9.83989e-21	1.03209e-19	-	contig17	914760	916641	+	1395	-	-
novel.5013		158.555	20.0791	2.98007	1.23681e-22	1.42748e-21	-	contig50	163830	164930	-	1101	-	-
novel.868		1316.7	169.168	2.95934	1.66957e-101	2.8262e-99	-	contig15	18789	34229	+	15441	-	PF13087:AAA domain
novel.3634		684.471	88.6537	2.94956	4.74339e-52	2.1734e-50	-	contig3	747727	757948	+	9221	-	-
WLZA1716		14.6054	1.90334	2.94463	0.0026555	0.00563658	-	contig20	446169	447655	-	861	-	{NA}
novel.1405		93.3079	12.0987	2.94452	8.12956e-16	6.16188e-15	-	contig17	526200	528673	+	1437	-	-
novel.4985		700.602	91.3639	2.94	6.277e-59	3.60868e-57	-	contig50	69663	90635	-	20663	-	PF00069:Protein kinase domain
WLZA2468		43.6025	5.71159	2.93791	1.84684e-08	7.55852e-08	-	contig27	80737	81718	+	207	-	{NA}
novel.597		374.123	48.7953	2.93788	6.4575e-48	2.53884e-46	-	contig12	67929	68933	+	1005	-	-
novel.3643		107.424	14.3646	2.89957	4.00766e-16	3.1231e-15	-	contig3	792950	798483	+	5090	-	-
novel.1240		588.428	79.1079	2.89411	5.99858e-51	2.62988e-49	-	contig15	1435472	1437301	+	1426	-	PF04979:Protein phosphatase inhibitor 2 (IPP-2)
novel.6084		175.49	23.7042	2.89341	1.21041e-17	1.04627e-16	-	contig6	1157882	1158396	+	515	-	-
WLZA0803		47.8812	6.46155	2.89325	4.39986e-09	1.9111e-08	-	contig17	930141	931571	-	996	-	{NA}
WLZA4338		75.6663	10.1953	2.89005	5.30595e-12	3.03731e-11	-	contig51	6429	8759	-	1851	-	{NA}
novel.5018		240.604	32.5782	2.88501	4.58713e-28	6.98849e-27	-	contig50	180818	182969	+	1503	-	-
WLZA1524		13.9417	1.88438	2.87986	0.00277879	0.00587373	-	contig1	1815276	1819495	+	3204	-	{NA}
novel.2141		149.623	20.4665	2.86864	2.80611e-22	3.17852e-21	-	contig20	346651	350458	-	3513	-	-
novel.5981		55.1246	7.56821	2.86368	7.46416e-10	3.50166e-09	-	contig6	735780	736344	+	317	-	-
novel.3353		1169.06	162.075	2.84953	2.12603e-70	1.79945e-68	-	contig27	1245801	1253182	-	7382	-	-
novel.5192		10.9053	1.50285	2.84548	0.0081157	0.0158669	-	contig54	39360	42273	-	2878	-	PF00333:Ribosomal protein S5, N-terminal domain|PF03719:Ribosomal protein S5, C-terminal domain
novel.6000		318.866	44.4807	2.84513	4.09198e-33	8.33998e-32	-	contig6	796911	802326	+	4914	-	-
novel.3905		214.446	29.9877	2.8406	3.03462e-30	5.2388e-29	-	contig35	109908	116703	+	3243	-	PF13380:CoA binding domain
novel.4981		1278.06	179.83	2.83038	4.24691e-81	4.88315e-79	-	contig50	51890	57082	-	4272	-	PF01237:Oxysterol-binding protein
novel.963		32.4079	4.59027	2.82702	2.03737e-06	6.65011e-06	-	contig15	368593	373567	-	2078	-	PF04232:Stage V sporulation protein S (SpoVS)
WLZA4640		187.951	26.5246	2.82664	3.55989e-26	4.97568e-25	-	contig56	764430	767593	-	2130	-	{NA}
WLZA4336		8.00442	1.11546	2.82617	0.0190169	0.0345524	-	contig51	1929	4607	+	1140	-	{NA}
novel.3835		10.7363	1.50285	2.82504	0.00491651	0.00996714	-	contig33	12144	12484	.	341	-	-
novel.5473		532.409	75.3344	2.82101	1.04113e-52	4.80657e-51	-	contig56	29714	69351	+	2107	-	-
novel.293		198.341	28.3054	2.8056	3.54002e-28	5.43398e-27	-	contig1	1335948	1341524	-	4340	-	PF08264:Anticodon-binding domain of tRNA|PF00133:tRNA synthetases class I (I, L, M and V)
novel.3166		82.1185	11.7697	2.80308	1.78051e-12	1.04835e-11	-	contig27	454791	457996	-	2839	-	-
novel.5504		2280.42	330.503	2.78707	4.1414e-118	8.70266e-116	-	contig56	166576	176846	-	8957	-	PF01595:Domain of unknown function DUF21
WLZA4165		49.6166	7.20858	2.78494	2.72297e-09	1.20419e-08	-	contig48	74885	75265	-	381	-	{NA}
novel.2281		20.9583	3.0407	2.78214	0.000537591	0.00128676	-	contig21	220135	220953	-	819	-	-
WLZA1021		7.74228	1.11546	2.77827	0.0250706	0.0443099	-	contig17	1832251	1833891	-	1641	-	{gi|675354152|gb|KFM26592.1|; Amino acid permease 2 [Auxenochlorella protothecoides]}
novel.4329		1838.52	269.847	2.76814	3.42196e-96	5.21336e-94	-	contig40	858310	863707	+	4058	-	PF01490:Transmembrane amino acid transporter protein
novel.5310		602.137	88.7902	2.76481	1.28987e-40	3.69037e-39	-	contig55	308897	316413	-	7272	-	PF11886:Translocase of chloroplast 159/132, membrane anchor domain
WLZA4224		95.0735	14.021	2.76304	6.04789e-14	4.02356e-13	-	contig50	143713	144679	-	855	-	{gi|633913144|gb|KDD76806.1|; aldo-keto reductase, partial [Helicosporidium sp. ATCC 50920]}
novel.5194		3756.47	553.374	2.7629	2.51586e-156	1.17936e-153	-	contig54	42996	50934	+	7010	-	PF04258:Signal peptide peptidase
WLZA5043		135.467	19.9813	2.75974	1.99764e-14	1.3771e-13	-	contig6	999037	1006516	-	4959	-	{NA}
WLZA2279		426.852	63.424	2.75278	3.68289e-49	1.52677e-47	-	contig25	471505	473130	+	1626	-	{NA}
novel.2102		147.436	21.8892	2.74895	4.89526e-19	4.61078e-18	-	contig20	181221	182950	+	1730	-	-
novel.3147		1611.7	241.211	2.74078	1.20393e-62	7.72289e-61	-	contig27	381244	384496	+	2726	-	-
novel.4254		32.6983	4.9368	2.73438	6.03055e-06	1.85795e-05	-	contig40	526762	527602	+	522	-	-
novel.5020		1981.18	298.343	2.7312	5.97059e-42	1.79235e-40	-	contig50	191593	197137	+	4714	-	PF00400:WD domain, G-beta repeat
novel.2081		161.59	24.2696	2.72733	1.11122e-12	6.71804e-12	-	contig20	91664	96573	-	4910	-	PF01424:R3H domain
novel.5186		2168.19	328.684	2.72088	9.39189e-48	3.66886e-46	-	contig54	17971	20961	+	2594	-	PF01184:GPR1/FUN34/yaaH family
novel.4889		982.934	149.545	2.71447	2.40604e-46	8.77987e-45	-	contig48	311572	314982	+	2798	-	PF00005:ABC transporter|PF00037:4Fe-4S binding domain|PF04068:Possible Fer4-like domain in RNase L inhibitor, RLI
novel.5028		691.152	105.654	2.7107	2.75852e-48	1.12069e-46	-	contig50	212686	215885	+	3200	-	PF08783:DWNN domain
WLZA1701		71.5299	10.8694	2.71037	7.39839e-10	3.47667e-09	-	contig20	350552	353013	+	822	-	{NA}
WLZA4334		1356.36	207.334	2.70923	4.42479e-95	6.57675e-93	-	contig50	619844	620548	-	705	-	{NA}
novel.6236		340.74	52.1343	2.70844	1.29275e-21	1.41691e-20	-	contig7	44549	46867	-	1762	-	-
novel.847		22.2577	3.41206	2.7084	6.87181e-05	0.000185789	-	contig13	90211	96093	+	5883	-	-
WLZA2470		66.3837	10.2012	2.70163	1.93978e-10	9.59499e-10	-	contig27	84509	85312	-	804	-	{NA}
novel.6165		296.979	45.7627	2.70108	1.55155e-24	2.0032e-23	-	contig6	1494375	1500782	+	5781	-	PF01301:Glycosyl hydrolases family 35
novel.1105		51.618	7.91768	2.70075	2.05227e-08	8.34325e-08	-	contig15	911538	913549	-	1423	-	-
novel.2750		335.043	51.5843	2.70059	1.62798e-42	5.03598e-41	-	contig24	241100	244217	+	2712	-	-
novel.5168		39.2803	5.99244	2.70024	2.71342e-06	8.7536e-06	-	contig52	130506	131892	-	1387	-	-
novel.5990		922.967	142.305	2.69733	1.01317e-38	2.63858e-37	-	contig6	762268	764584	-	1812	-	PF13671:AAA domain
novel.5923		2470.39	380.723	2.69719	8.22095e-77	7.95214e-75	-	contig6	507241	510537	+	2526	-	PF00450:Serine carboxypeptidase
WLZA2469		63.6873	9.9086	2.6901	1.21404e-10	6.11602e-10	-	contig27	83252	84443	-	711	-	{gi|633904072|gb|KDD72326.1|; subtilase, partial [Helicosporidium sp. ATCC 50920]}
novel.3789		58.3319	9.0433	2.68495	3.12822e-08	1.24842e-07	-	contig32	266453	274142	+	5716	-	PF00013:KH domain
novel.1608		9.76929	1.52475	2.67837	0.0185356	0.0338294	-	contig17	1354050	1356737	+	2323	-	-
novel.6325		597.586	93.344	2.67672	4.47984e-51	1.99271e-49	-	contig8	178145	184294	-	5517	-	-
WLZA2572		108.382	17.0632	2.66571	3.43589e-16	2.69476e-15	-	contig27	591422	593629	+	1815	-	{gi|675353041|gb|KFM25481.1|; L-gulonolactone oxidase [Auxenochlorella protothecoides]}
novel.5037		337.733	53.1653	2.66351	8.69757e-32	1.62089e-30	-	contig50	241114	246655	-	5542	-	PF04111:Autophagy protein Apg6
novel.5181		28.5679	4.50269	2.65826	2.63809e-05	7.49836e-05	-	contig54	3117	5580	+	2464	-	-
novel.2774		672.475	107.029	2.65135	9.20917e-37	2.16682e-35	-	contig24	323241	331958	-	7673	-	PF00069:Protein kinase domain
novel.5869		259.843	41.6479	2.64088	1.56673e-33	3.25858e-32	-	contig6	284679	286546	+	1868	-	-
novel.579		295.018	47.4194	2.6379	1.76842e-31	3.25581e-30	-	contig11	436497	439199	+	2465	-	-
novel.3689		32.9203	5.34023	2.63148	2.8895e-06	9.28725e-06	-	contig30	75932	77785	.	1854	-	-
novel.5721		428.178	68.9363	2.63115	1.15414e-35	2.60494e-34	-	contig56	1215184	1222905	+	6561	-	PF02319:E2F/DP family winged-helix DNA-binding domain
novel.4880		82.5266	13.471	2.62371	1.40941e-07	5.20227e-07	-	contig48	263734	266584	+	2069	-	-
WLZA2277		356.292	57.9319	2.61659	1.30805e-12	7.85514e-12	-	contig25	465357	466888	+	366	-	{NA}
novel.2822		55.4847	9.07693	2.61456	5.44985e-08	2.11538e-07	-	contig24	538585	542434	+	3255	-	PF00069:Protein kinase domain
novel.5680		374.141	61.5083	2.60295	1.91159e-31	3.5088e-30	-	contig56	1054159	1059609	+	3860	-	PF00069:Protein kinase domain
novel.396		39.1548	6.47172	2.60266	9.77825e-07	3.29037e-06	-	contig1	1789979	1797913	-	6203	-	-
novel.4728		97.3783	16.0746	2.60176	1.49515e-08	6.16888e-08	-	contig46	14043	14721	+	503	-	-
novel.5994		167.398	27.7247	2.59339	4.42633e-15	3.21503e-14	-	contig6	773246	776255	+	1800	-	PF09745:Coiled-coil domain-containing protein 55 (DUF2040)
novel.4971		1429.99	237.419	2.58967	8.44495e-27	1.21091e-25	-	contig50	3037	5953	+	2317	-	PF04117:Mpv17 / PMP22 family
novel.2168		158.791	26.4269	2.58332	3.18919e-21	3.42164e-20	-	contig20	488007	488941	-	876	-	-
WLZA1255		145.084	24.1872	2.58194	4.99714e-20	4.95163e-19	-	contig1	717911	719503	+	1593	-	{NA}
novel.5239		115.339	19.265	2.5782	6.78878e-13	4.1831e-12	-	contig54	218916	224844	+	4763	-	-
WLZA2003		142.271	24.058	2.56842	6.18948e-15	4.42189e-14	-	contig23	1157855	1160628	-	1227	-	{gi|168023214|ref|XP_001764133.1|; predicted protein [Physcomitrella patens]}
novel.2194		280.012	47.4618	2.56179	1.38564e-32	2.6978e-31	-	contig20	573531	583674	-	7423	-	-
novel.5952		13.3495	2.25574	2.55449	0.00290049	0.00610344	-	contig6	641923	645490	+	3045	-	-
WLZA3785		11.0316	1.86835	2.55358	0.00794654	0.0155561	-	contig44	180318	183541	-	1392	-	{gi|159477663|ref|XP_001696928.1|; aldehyde dehydrogenase [Chlamydomonas reinhardtii]}
novel.5008		236.675	40.6187	2.54514	3.66777e-26	5.11474e-25	-	contig50	145459	148194	+	1881	-	PF04144:SCAMP family
novel.979		41.8663	7.20858	2.54189	2.16391e-07	7.84466e-07	-	contig15	431694	433130	-	1437	-	-
novel.877		1022.94	176.009	2.53873	8.5844e-51	3.71017e-49	-	contig15	59478	74983	+	14781	-	PF10598:RNA recognition motif of the spliceosomal PrP8|PF12134:PRP8 domain IV core|PF08083:PROCN (NUC071) domain|PF10597:U5-snRNA binding site 2 of PrP8|PF10596:U6-snRNA interacting domain of PrP8
novel.6048		946.328	163.189	2.53715	3.48679e-71	3.0355e-69	-	contig6	987031	998589	+	10059	-	PF16213:Dimerisation and cyclophilin-binding domain of Mon2|PF16206:C-terminal region of Mon2 protein
novel.5941		180.519	31.2185	2.53677	1.0104e-20	1.05796e-19	-	contig6	593091	595035	-	1945	-	-
novel.5196		13421.5	2316.15	2.53483	2.48244e-136	9.45498e-134	-	contig54	51710	104006	-	11352	-	PF00224:Pyruvate kinase, barrel domain
WLZA4867		65.1628	11.2918	2.52554	7.7757e-10	3.63941e-09	-	contig56	382831	383760	+	930	-	{NA}
novel.655		867.862	150.755	2.52416	6.25382e-32	1.19096e-30	-	contig12	346490	352031	+	5188	-	-
novel.706		149.997	26.0453	2.52314	1.57979e-19	1.533e-18	-	contig12	571749	573716	+	1838	-	-
novel.5622		679.413	118.329	2.52309	6.76812e-42	2.02181e-40	-	contig56	767849	773561	+	5071	-	-
novel.1238		132.146	23.2512	2.5112	3.42683e-15	2.52516e-14	-	contig15	1426201	1431861	+	5661	-	PF12451:Vacuolar protein sorting protein 11 C terminal
WLZA4289		831.484	145.927	2.50861	2.41607e-15	1.79337e-14	-	contig50	403479	405083	+	975	-	{NA}
novel.5933		1583.49	280.294	2.49737	3.22771e-62	2.00711e-60	-	contig6	552958	562910	+	9228	-	-
novel.5294		117.781	20.8904	2.4962	1.327e-13	8.56646e-13	-	contig55	200045	203157	+	2523	-	-
WLZA5129		8.47066	1.49992	2.49323	0.0223893	0.0400471	-	contig6	1368917	1369270	-	354	-	{NA}
novel.5204		751.441	134.175	2.4862	1.13856e-39	3.08372e-38	-	contig54	69070	73233	+	4164	-	-
novel.71		1031.22	183.989	2.48595	2.45864e-74	2.30507e-72	-	contig1	319079	324364	+	3202	-	-
novel.5184		2010.12	359.496	2.48349	4.25385e-106	7.85543e-104	-	contig54	10941	15529	+	3957	-	-
novel.14		385.046	68.9094	2.48086	3.09122e-38	7.91508e-37	-	contig1	75017	77195	+	1480	-	PF04832:SOUL heme-binding protein
novel.2966		451.415	81.0248	2.47673	9.74474e-22	1.07386e-20	-	contig25	459111	465004	-	5894	-	PF01529:DHHC palmitoyltransferase
WLZA3081		16.8449	3.0407	2.47442	0.00162235	0.00357952	-	contig35	7107	13995	+	2055	-	{NA}
novel.647		271.064	48.8784	2.47249	1.49228e-28	2.36822e-27	-	contig12	310664	313495	-	2618	-	-
novel.3846		3637.75	655.453	2.47215	1.12196e-62	7.27363e-61	-	contig34	26304	40229	+	13416	-	PF00266:Aminotransferase class-V|PF03476:MOSC N-terminal beta barrel domain
novel.5514		2406.47	433.764	2.47191	8.86634e-70	7.30155e-68	-	contig56	220361	223998	-	3492	-	-
WLZA4865		297.948	53.7933	2.46988	6.9388e-34	1.4785e-32	-	contig56	373951	377656	-	2529	-	{NA}
WLZA4335		829.736	149.724	2.46967	2.36863e-24	3.03245e-23	-	contig50	621330	621847	-	414	-	{NA}
novel.5938		192.61	34.7902	2.4683	1.26866e-20	1.31483e-19	-	contig6	581681	587902	-	5692	-	PF07714:Protein tyrosine kinase
novel.3964		10.3207	1.86835	2.46146	0.0153132	0.0284076	-	contig35	321234	324850	-	2168	-	PF01274:Malate synthase
novel.3326		14.5884	2.68106	2.46017	0.00338207	0.00702945	-	contig27	1146947	1148053	+	941	-	-
WLZA3066		18.6201	3.35517	2.45986	0.00171189	0.00376345	-	contig34	91332	94398	-	1149	-	{NA}
novel.4749		89.2182	16.2855	2.45595	5.9616e-10	2.83828e-09	-	contig46	100849	101952	.	1104	-	-
novel.5320		109.593	20.0251	2.45191	1.33333e-11	7.37324e-11	-	contig55	348060	351713	+	3654	-	-
novel.3896		49.362	8.99521	2.45046	5.57417e-07	1.93006e-06	-	contig35	81840	82756	+	917	-	-
WLZA2707		45.2744	8.27008	2.44832	4.94243e-07	1.71913e-06	-	contig27	1192482	1192907	-	426	-	{NA}
novel.4991		302.525	55.5398	2.44795	4.16123e-26	5.77643e-25	-	contig50	102497	104902	-	2139	-	-
novel.1254		257.145	47.2101	2.44695	3.17099e-18	2.85436e-17	-	contig15	1509367	1512808	+	3442	-	PF03129:Anticodon binding domain|PF00587:tRNA synthetase class II core domain (G, H, P, S and T)
novel.1555		872.813	160.341	2.44515	1.94093e-19	1.86857e-18	-	contig17	1092519	1097261	-	4093	-	PF00501:AMP-binding enzyme
novel.2816		44.9735	8.25112	2.44326	2.69559e-05	7.64753e-05	-	contig24	513733	515119	+	1387	-	-
novel.4478		68.0162	12.5357	2.4425	1.62722e-10	8.08833e-10	-	contig44	216955	218767	+	1524	-	-
novel.5032		225.372	41.4321	2.442	1.64742e-15	1.22881e-14	-	contig50	222707	226724	-	3644	-	-
novel.290		288.105	53.1513	2.43956	1.69723e-29	2.84146e-28	-	contig1	1326952	1334702	-	5939	-	PF00145:C-5 cytosine-specific DNA methylase|PF12047:Cytosine specific DNA methyltransferase replication foci domain
WLZA5420		18.4623	3.41206	2.43544	0.00110391	0.00250736	-	contig8	373595	378905	-	2706	-	{NA}
novel.5430		1463.37	271.887	2.42815	1.13297e-36	2.6555e-35	-	contig55	771707	773603	+	1897	-	-
novel.4857		36.9568	6.90877	2.42471	6.99333e-05	0.000188823	-	contig48	171000	191553	+	3294	-	PF00026:Eukaryotic aspartyl protease
novel.6376		42.8442	8.03302	2.42091	4.88567e-06	1.52449e-05	-	contig8	362619	367652	-	4384	-	-
novel.5081		998.282	186.776	2.41965	1.8944e-47	7.2153e-46	-	contig50	393397	409024	-	7175	-	-
novel.6217		24.1188	4.54062	2.41015	0.0025307	0.0053999	-	contig6	1718047	1720735	.	2689	-	-
novel.4983		209.621	39.4046	2.40632	3.72882e-15	2.73521e-14	-	contig50	58362	66926	-	7430	-	PF04825:N terminus of Rad21 / Rec8 like protein
novel.3901		180.649	34.1745	2.40153	9.35389e-14	6.16244e-13	-	contig35	101406	102934	-	1529	-	-
novel.6137		1167.65	221.146	2.40103	1.72652e-77	1.697e-75	-	contig6	1370311	1377502	-	5739	-	-
novel.2078		258.293	48.8726	2.40008	3.46892e-13	2.18159e-12	-	contig20	85162	89279	+	4118	-	-
novel.714		119.298	22.5398	2.39863	2.4715e-13	1.5771e-12	-	contig12	595465	600638	+	4889	-	-
novel.5982		136.503	26.0126	2.3935	1.7557e-07	6.42597e-07	-	contig6	736532	740206	+	2982	-	PF01250:Ribosomal protein S6
novel.2677		19.7509	3.7367	2.39139	0.00118502	0.0026806	-	contig23	1467844	1469153	.	1310	-	-
novel.4990		60.0853	11.483	2.3911	2.74003e-05	7.75788e-05	-	contig50	98736	99572	-	811	-	-
novel.5871		1958.03	373.773	2.38916	2.92287e-92	3.87216e-90	-	contig6	290170	303839	+	12094	-	-
novel.626		393.351	75.2586	2.38554	3.52084e-38	8.94e-37	-	contig12	186240	191210	-	3622	-	-
novel.845		427.36	82.1492	2.38056	7.02934e-34	1.49257e-32	-	contig13	78669	86909	+	6923	-	PF03399:SAC3/GANP family
novel.2842		131.383	25.3005	2.38007	8.4129e-09	3.56773e-08	-	contig24	616659	620255	-	2675	-	-
novel.4992		876.528	169.08	2.37501	2.40942e-13	1.5391e-12	-	contig50	104331	111216	+	6214	-	PF00382:Transcription factor TFIIB repeat
novel.3011		21.4691	4.14599	2.37269	0.00061177	0.00145403	-	contig26	17250	20893	+	3285	-	-
novel.1182		4970.57	966.221	2.36284	8.19085e-136	2.77306e-133	-	contig15	1232409	1238396	-	5565	-	PF00664:ABC transporter transmembrane region|PF00005:ABC transporter
novel.1246		9.74058	1.86835	2.36237	0.0185748	0.0338906	-	contig15	1469495	1469975	.	481	-	-
novel.6019		4407.86	857.291	2.36222	2.12409e-27	3.1726e-26	-	contig6	865278	868494	-	2321	-	-
WLZA5065		34.748	6.7643	2.35837	2.9826e-05	8.37602e-05	-	contig6	1091810	1094310	-	1209	-	{NA}
novel.6135		56.114	11.008	2.351	6.69078e-09	2.85529e-08	-	contig6	1367551	1368636	.	1086	-	-
novel.6203		393.516	77.3122	2.34814	9.59293e-38	2.39587e-36	-	contig6	1653257	1659711	+	5323	-	PF03151:Triose-phosphate Transporter family
novel.5094		121.554	23.9691	2.34635	2.36555e-11	1.28711e-10	-	contig50	447046	449379	-	1923	-	PF00293:NUDIX domain
novel.1589		194.122	38.1323	2.34439	2.06643e-21	2.24471e-20	-	contig17	1267036	1270877	-	3613	-	-
WLZA2694		338.643	66.5844	2.34395	1.42221e-20	1.46401e-19	-	contig27	1124012	1124689	+	678	-	{NA}
novel.2758		133.863	26.4341	2.34077	1.60127e-13	1.02826e-12	-	contig24	261447	264823	+	3377	-	-
novel.3597		105.967	21.0421	2.33898	4.30431e-11	2.26907e-10	-	contig3	638926	644098	-	3379	-	PF04777:Erv1 / Alr family
novel.5949		235.985	46.9132	2.33474	3.456e-18	3.09719e-17	-	contig6	622045	629485	+	6189	-	PF00005:ABC transporter|PF00664:ABC transporter transmembrane region
novel.2851		19.0747	3.77462	2.33202	0.000887227	0.00205346	-	contig25	6473	8792	.	2320	-	-
novel.5513		1721.58	342.4	2.32989	4.5025e-58	2.51727e-56	-	contig56	210122	218788	-	7175	-	-
novel.5482		1815.77	361.469	2.32828	1.52547e-66	1.13369e-64	-	contig56	75370	81871	+	5478	-	PF16543:DRG Family Regulatory Proteins, Tma46
novel.2053		156.343	31.1806	2.32814	8.79977e-17	7.29603e-16	-	contig2	528711	535964	-	6798	-	-
novel.5515		1737.74	346.264	2.32649	1.84328e-80	1.97069e-78	-	contig56	224115	240192	+	13651	-	-
novel.54		98.7539	19.8493	2.3203	1.77677e-06	5.84016e-06	-	contig1	223751	227498	-	3616	-	PF10369:Small subunit of acetolactate synthase
novel.2971		708.84	142.112	2.31827	2.68059e-55	1.33898e-53	-	contig25	472963	478917	-	5643	-	-
WLZA0495		58.8284	11.8587	2.3158	3.41158e-07	1.20733e-06	-	contig15	114956	116432	+	702	-	{NA}
novel.2645		409.256	82.3906	2.30989	3.7536e-21	4.01306e-20	-	contig23	1348653	1359647	+	2517	-	-
WLZA0952		206.594	41.5823	2.30921	8.00769e-21	8.47203e-20	-	contig17	143637	151127	-	2406	-	{NA}
WLZA0212		57.9341	11.8456	2.29612	6.03164e-08	2.32638e-07	-	contig12	121742	122218	+	324	-	{NA}
novel.6077		279.938	57.1092	2.29203	2.32021e-27	3.45706e-26	-	contig6	1129374	1136671	-	6522	-	-
novel.4752		12.9112	2.62124	2.2901	0.00601901	0.0120104	-	contig46	110515	110936	.	422	-	-
novel.3340		58.7104	12.0388	2.28352	8.36487e-08	3.16815e-07	-	contig27	1190934	1191484	.	551	-	-
novel.5090		158.578	32.5419	2.28188	1.14895e-12	6.93239e-12	-	contig50	431646	433728	-	1552	-	PF01920:Prefoldin subunit
novel.3890		258.588	53.3797	2.27651	1.30981e-22	1.50888e-21	-	contig35	67027	72298	-	5272	-	PF03901:Alg9-like mannosyltransferase family
novel.2827		68.8808	14.1618	2.27456	1.52198e-05	4.44627e-05	-	contig24	564367	565385	-	1019	-	-
WLZA1031		2535.52	525.32	2.27157	2.50411e-37	6.17815e-36	-	contig17	1871955	1882182	-	4845	-	{NA}
novel.126		64.5142	13.401	2.27023	1.45675e-05	4.27623e-05	-	contig1	626715	629018	-	1903	-	PF02668:Taurine catabolism dioxygenase TauD, TfdA family
novel.3104		796.109	165.658	2.26527	1.51586e-33	3.16359e-32	-	contig27	177810	185240	-	6969	-	-
novel.4409		23.5881	4.93974	2.25772	0.000246477	0.000620673	-	contig43	1404	4153	+	1818	-	-
novel.905		293.417	61.3914	2.25537	0.00126191	0.00284292	-	contig15	162017	165187	+	2602	-	PF01747:ATP-sulfurylase|PF14306:PUA-like domain
novel.5236		2321.43	486.162	2.25527	1.26242e-101	2.19805e-99	-	contig54	208512	215001	-	4768	-	PF03054:tRNA methyl transferase
novel.3575		2526.88	530.689	2.25125	1.03526e-68	8.41179e-67	-	contig3	569778	572750	+	2225	-	-
novel.2737		56.346	11.8761	2.2486	0.00102141	0.00233476	-	contig24	203880	204404	+	525	-	-
WLZA3747		26.6771	5.59918	2.24656	0.00113348	0.00257165	-	contig44	23599	27349	+	1188	-	{gi|633913003|gb|KDD76712.1|; protein kinase [Helicosporidium sp. ATCC 50920]}
WLZA1105		164.909	34.8676	2.24106	9.57733e-20	9.38332e-19	-	contig18	27671	30181	+	570	-	{gi|312271187|gb|ADQ57291.1|; peroxiredoxin V [Argopecten irradians]}
WLZA1233		481.418	101.918	2.23917	6.37815e-23	7.48911e-22	-	contig1	617934	620909	-	2484	-	{NA}
WLZA3103		196.301	41.575	2.23836	4.67066e-22	5.22256e-21	-	contig35	104666	105037	+	372	-	{gi|675354295|gb|KFM26735.1|; hypothetical protein [Auxenochlorella protothecoides, F751_2712]}
novel.4389		30.3717	6.47172	2.23527	7.17027e-05	0.000193364	-	contig41	103755	106417	+	2608	-	-
novel.2838		10.5491	2.23385	2.22688	0.0176029	0.0322429	-	contig24	600203	601856	+	1161	-	PF03501:Plectin/S10 domain
novel.3312		178.606	38.3891	2.21906	1.14513e-18	1.05255e-17	-	contig27	1074472	1079999	-	4904	-	-
novel.5038		442.61	95.2794	2.21385	3.00134e-37	7.34546e-36	-	contig50	244234	249651	+	5242	-	-
novel.982		236.32	50.9211	2.21318	1.75478e-19	1.6974e-18	-	contig15	448649	451833	+	2539	-	-
novel.2602		316.656	68.1938	2.2119	4.14418e-19	3.92152e-18	-	contig23	1207570	1210846	+	2673	-	PF00450:Serine carboxypeptidase
WLZA4365		1573.35	340.263	2.20888	2.25568e-62	1.43189e-60	-	contig54	15526	17598	-	870	-	{gi|675356656|gb|KFM29096.1|; Uncharacterized protein F751_3713 [Auxenochlorella protothecoides]}
novel.3146		85.4393	18.5121	2.20641	2.10858e-10	1.03543e-09	-	contig27	378907	380518	+	1343	-	-
WLZA3278		481.977	104.819	2.20029	1.43653e-36	3.3413e-35	-	contig3	3203	3643	+	441	-	{gi|653333290|ref|WP_027494505.1|; MULTISPECIES: hypothetical protein [Rhodococcus]}
novel.5542		64.2806	14.0429	2.19745	1.71571e-08	7.03604e-08	-	contig56	357168	361735	+	2729	-	PF00271:Helicase conserved C-terminal domain|PF00270:DEAD/DEAH box helicase
novel.1706		120.194	26.2248	2.19622	2.08978e-10	1.03024e-09	-	contig17	1768706	1770778	+	2073	-	-
novel.5444		60.7163	13.2958	2.19151	2.38181e-08	9.60606e-08	-	contig55	829620	832623	.	3004	-	-
novel.2361		1156.12	253.155	2.19065	4.62147e-45	1.59114e-43	-	contig23	213728	217548	+	3257	-	PF01274:Malate synthase
novel.2675		558.971	123.766	2.17492	5.01023e-45	1.7153e-43	-	contig23	1457664	1459317	-	1521	-	PF00459:Inositol monophosphatase family
novel.1560		805.222	178.56	2.17368	4.03251e-43	1.27327e-41	-	contig17	1111610	1116102	+	3590	-	-
novel.5998		1103.71	245.554	2.16791	3.72559e-37	8.97381e-36	-	contig6	791172	794076	+	2682	-	PF01063:Amino-transferase class IV
novel.5225		17.0979	3.85634	2.16332	0.00657417	0.0130541	-	contig54	143594	146772	-	3107	-	PF03453:MoeA N-terminal region (domain I and II)
novel.1767		133.667	29.8039	2.16175	1.17545e-14	8.25253e-14	-	contig18	55826	60760	-	2311	-	-
WLZA2549		2481.13	555.216	2.15958	6.37572e-81	7.0643e-79	-	contig27	482793	484339	+	1095	-	{gi|675354462|gb|KFM26902.1|; PXMP2/4 family protein 4 [Auxenochlorella protothecoides]}
novel.615		27.2147	6.13398	2.15885	0.000640196	0.00151627	-	contig12	132011	133040	.	1030	-	-
novel.5874		54.2379	12.1571	2.15721	7.42494e-07	2.53346e-06	-	contig6	312949	317762	+	3473	-	PF02866:lactate/malate dehydrogenase, alpha/beta C-terminal domain|PF00056:lactate/malate dehydrogenase, NAD binding domain
novel.6103		35.5199	7.95561	2.15689	1.74316e-05	5.05127e-05	-	contig6	1227273	1230639	+	2517	-	-
novel.5526		48.6625	10.8694	2.15434	7.73145e-06	2.3499e-05	-	contig56	272758	279633	-	3629	-	-
novel.5111		10.0462	2.27471	2.15172	0.0244603	0.0433317	-	contig50	537823	541880	+	1114	-	PF00106:short chain dehydrogenase
novel.6193		188.143	42.4441	2.1512	2.58762e-09	1.14683e-08	-	contig6	1625228	1654168	-	1391	-	-
novel.5496		546.745	123.854	2.14382	3.8107e-40	1.05079e-38	-	contig56	129751	135602	-	5000	-	-
novel.5230		272.123	61.5365	2.14317	8.93383e-09	3.77812e-08	-	contig54	178308	187493	-	8888	-	PF00326:Prolyl oligopeptidase family
novel.4474		567.154	128.369	2.14299	3.53805e-46	1.28338e-44	-	contig44	193234	195867	+	1888	-	PF03489:Saposin-like type B, region 2
WLZA2402		203.849	46.1362	2.14167	8.67721e-21	9.16446e-20	-	contig25	411136	412783	-	1029	-	{gi|302836634|ref|XP_002949877.1|; hypothetical protein [Volvox carteri f. nagariensis, VOLCADRAFT_59825]}
novel.3945		1290.4	294.012	2.13361	1.66647e-63	1.11599e-61	-	contig35	251524	255136	+	3613	-	-
WLZA4894		74.6871	17.0851	2.12994	8.94082e-10	4.17832e-09	-	contig56	481861	482488	-	516	-	{NA}
novel.5285		395.758	90.4907	2.1271	3.30014e-21	3.53445e-20	-	contig55	158809	162097	+	3085	-	PF00076:RNA recognition motif. (a.k.a. RRM, RBD, or RNP domain)|PF00160:Cyclophilin type peptidyl-prolyl cis-trans isomerase/CLD
novel.5478		87.6759	20.0893	2.12592	3.7381e-10	1.8065e-09	-	contig56	45076	46826	-	818	-	PF16909:Vacuolar-sorting-associated 13 protein C-terminal
novel.6074		665.223	152.631	2.12413	1.78774e-34	3.91887e-33	-	contig6	1112746	1115785	-	3040	-	PF01302:CAP-Gly domain
WLZA1688		441.011	102.387	2.10792	2.30645e-21	2.50098e-20	-	contig20	284258	286613	+	1041	-	{NA}
WLZA5072		96.2387	22.3159	2.10648	2.68232e-11	1.45169e-10	-	contig6	1123916	1129373	+	2283	-	{gi|302831007|ref|XP_002947069.1|; hypothetical protein [Volvox carteri f. nagariensis, VOLCADRAFT_56749]}
novel.2826		791.514	184.084	2.10353	2.77601e-25	3.75099e-24	-	contig24	559261	563729	-	4469	-	-
novel.358		640.254	149.265	2.09991	5.31131e-42	1.60233e-40	-	contig1	1644520	1649772	-	4548	-	PF00226:DnaJ domain
novel.973		14.6629	3.45878	2.09502	0.00855657	0.016686	-	contig15	409474	413049	+	2782	-	-
novel.5226		5657.26	1324.47	2.09478	7.97722e-17	6.63209e-16	-	contig54	150914	172669	+	19852	-	PF01814:Hemerythrin HHE cation binding domain
novel.5011		823.912	192.995	2.0934	3.07099e-54	1.49717e-52	-	contig50	153808	161885	+	7155	-	PF07714:Protein tyrosine kinase
novel.6083		769.366	180.868	2.08714	5.56257e-20	5.49405e-19	-	contig6	1156430	1157767	+	1029	-	PF01106:NifU-like domain
novel.5305		252.686	59.3539	2.08662	1.03251e-12	6.24837e-12	-	contig55	287363	301578	+	14216	-	PF00550:Phosphopantetheine attachment site|PF00109:Beta-ketoacyl synthase, N-terminal domain
novel.2285		412.212	97.0333	2.08573	2.45857e-26	3.46016e-25	-	contig21	238821	244079	-	4878	-	-
novel.750		88.1258	20.7489	2.08359	9.24884e-10	4.29592e-09	-	contig12	744309	747938	+	3630	-	-
novel.5055		799.326	188.868	2.08129	9.73816e-29	1.56169e-27	-	contig50	294444	297802	-	2891	-	-
novel.6093		1793.58	425.595	2.07587	2.51628e-70	2.10058e-68	-	contig6	1181497	1188625	+	7129	-	PF07500:Transcription factor S-II (TFIIS), central domain
novel.5328		7683.02	1822.59	2.07561	3.08087e-108	5.86713e-106	-	contig55	394381	397826	+	3085	-	PF01974:tRNA intron endonuclease, catalytic C-terminal domain
novel.3151		1197.25	284.362	2.07478	7.59684e-23	8.90291e-22	-	contig27	395757	399985	+	4189	-	PF00173:Cytochrome b5-like Heme/Steroid binding domain|PF00174:Oxidoreductase molybdopterin binding domain
novel.1601		906.053	215.173	2.07444	1.08318e-47	4.20441e-46	-	contig17	1320427	1327680	-	6698	-	PF04898:Glutamate synthase central domain|PF01645:Conserved region in glutamate synthase
novel.1267		31.8293	7.55511	2.07284	4.56292e-05	0.000125821	-	contig15	1558531	1559896	-	1366	-	-
WLZA0746		41.2117	9.85465	2.06579	4.52397e-06	1.41889e-05	-	contig17	740214	746918	+	2247	-	{NA}
novel.1428		2058.23	491.749	2.06512	4.91026e-55	2.43277e-53	-	contig17	611516	615534	+	3137	-	-
novel.5920		197.087	47.3092	2.06113	4.96877e-13	3.08976e-12	-	contig6	488969	491991	-	2046	-	PF00297:Ribosomal protein L3
WLZA4620		11.1296	2.6752	2.05814	0.0247534	0.0438254	-	contig56	671359	671769	-	411	-	{gi|675350085|gb|KFM22525.1|; Histone H3. 1 [Auxenochlorella protothecoides]}
WLZA0012		416.849	100.166	2.05737	2.06017e-33	4.25582e-32	-	contig11	2026	11739	+	5436	-	{NA}
novel.2953		361.05	87.04	2.05205	3.21138e-28	4.95448e-27	-	contig25	407379	411139	+	3159	-	-
WLZA1189		892.812	215.977	2.04599	1.17279e-39	3.16239e-38	-	contig18	451728	455018	+	1689	-	{NA}
WLZA4124		161.159	39.0545	2.04458	8.4851e-17	7.04471e-16	-	contig48	470180	473601	-	1305	-	{gi|552825414|ref|XP_005846820.1|; hypothetical protein [Chlorella variabilis, CHLNCDRAFT_24556]}
WLZA0876		17.2844	4.23357	2.04348	0.00957754	0.018517	-	contig17	1227943	1232334	-	2682	-	{NA}
novel.3102		818.843	198.698	2.04205	3.0998e-27	4.60737e-26	-	contig27	172003	179401	+	5567	-	PF01571:Aminomethyltransferase folate-binding domain
novel.2751		130.871	31.7123	2.04056	4.10356e-06	1.29436e-05	-	contig24	244495	244989	-	495	-	-
novel.1171		813.94	198.222	2.03886	1.33593e-37	3.32292e-36	-	contig15	1184669	1191963	-	6694	-	PF11799:impB/mucB/samB family C-terminal domain
novel.3707		100.477	24.3703	2.03804	1.28276e-08	5.32867e-08	-	contig31	99762	103477	+	3423	-	-
novel.2123		1091.98	266.354	2.03515	3.14509e-35	6.99496e-34	-	contig20	256844	283114	-	8202	-	PF00176:SNF2 family N-terminal domain
novel.5487		437.939	106.983	2.03343	1.59094e-29	2.68565e-28	-	contig56	96161	100696	-	4082	-	PF03054:tRNA methyl transferase
novel.3048		1660.03	405.501	2.0333	1.24538e-43	4.05848e-42	-	contig26	156464	157334	+	871	-	-
novel.1245		74.1975	18.1408	2.03263	2.1043e-07	7.63308e-07	-	contig15	1454610	1464600	-	9798	-	-
novel.5480		229.186	55.971	2.03251	2.19181e-09	9.80683e-09	-	contig56	69499	73582	-	3154	-	-
novel.4208		526.148	128.878	2.03119	5.67555e-30	9.71539e-29	-	contig40	316701	319043	-	2315	-	-
novel.340		26.277	6.43672	2.02721	0.000377041	0.000921657	-	contig1	1571701	1572665	.	965	-	-
novel.5628		116.763	28.7016	2.02294	5.79195e-13	3.59066e-12	-	contig56	799064	799330	-	243	-	-
novel.5321		589.125	145.212	2.02071	1.5236e-28	2.41164e-27	-	contig55	351873	362948	+	11076	-	-
novel.5366		58.4147	14.4011	2.01986	6.37608e-08	2.44684e-07	-	contig55	532907	535382	-	2135	-	PF05176:ATP10 protein
novel.5678		69.193	17.1084	2.01658	1.77938e-07	6.50872e-07	-	contig56	1037157	1041724	-	4083	-	PF01266:FAD dependent oxidoreductase
novel.1406		242.834	59.9689	2.01501	1.17041e-19	1.14303e-18	-	contig17	528998	533788	+	4050	-	-
novel.3088		1294.09	320.53	2.01343	7.58366e-51	3.30106e-49	-	contig27	113158	114869	+	1361	-	-
novel.2306		291.461	72.1799	2.01134	1.38692e-25	1.88658e-24	-	contig23	1	6242	-	4780	-	-
novel.291		212.984	52.9582	2.00885	4.11125e-10	1.98212e-09	-	contig1	1328613	1330511	-	1899	-	-
novel.5232		798.69	198.512	2.0082	4.92428e-51	2.17454e-49	-	contig54	189227	196882	+	7564	-	-
novel.983		25.9033	6.43966	2.00732	0.000263594	0.000659688	-	contig15	451834	456450	+	4393	-	-
novel.4834		98.8218	24.5994	2.00449	2.75e-11	1.48568e-10	-	contig48	109790	111099	+	1310	-	-
novel.3418		3037.49	759.396	1.99988	5.22198e-93	7.23244e-91	-	contig29	128209	133412	-	4711	-	PF03801:HEC/Ndc80p family
WLZA3176		729.169	182.663	1.99611	1.68192e-45	5.89059e-44	-	contig35	431582	436069	-	2097	-	{gi|675356697|gb|KFM29137.1|; MATE efflux family protein 5 [Auxenochlorella protothecoides]}
novel.4511		48.6363	12.1745	1.99596	7.63769e-05	0.00020513	-	contig45	151987	156482	+	2800	-	PF00266:Aminotransferase class-V
WLZA0621		19.5931	4.97766	1.9846	0.00228978	0.00492028	-	contig15	414599	417348	+	1239	-	{NA}
novel.5484		1844.82	468.502	1.97688	5.558e-45	1.8922e-43	-	contig56	82034	92206	+	10027	-	PF00176:SNF2 family N-terminal domain
WLZA0139		28.2873	7.22031	1.97621	0.000692464	0.0016293	-	contig12	720391	723718	-	1341	-	{gi|675355002|gb|KFM27442.1|; Epidermal growth factor receptor substrate 15-like protein [Auxenochlorella protothecoides]}
WLZA1362		14.925	3.79945	1.97621	0.0100121	0.0192959	-	contig1	1103961	1105735	-	1059	-	{NA}
novel.3961		165.371	42.2689	1.96978	1.85976e-11	1.01919e-10	-	contig35	313863	318629	+	3748	-	PF10358:N-terminal C2 in EEIG1 and EHBP1 proteins
novel.5216		771.349	197.388	1.96619	3.91294e-27	5.74589e-26	-	contig54	109992	114973	-	3544	-	PF00069:Protein kinase domain
WLZA2551		1016.77	260.32	1.96574	1.1451e-59	6.77499e-58	-	contig27	487665	490759	+	1944	-	{NA}
novel.5679		230.997	59.1687	1.96431	1.36552e-16	1.11698e-15	-	contig56	1039804	1046772	+	6598	-	PF01061:ABC-2 type transporter
novel.2831		41.4658	10.7213	1.96132	8.43653e-05	0.00022569	-	contig24	577983	588040	-	8581	-	PF00320:GATA zinc finger
novel.6335		133.751	34.4233	1.95887	1.20672e-13	7.84818e-13	-	contig8	222458	225126	+	2094	-	-
novel.6377		170.68	43.9139	1.95876	1.18456e-16	9.75502e-16	-	contig8	369840	375319	-	5480	-	-
WLZA2602		601.433	154.964	1.95759	5.1006e-30	8.75579e-29	-	contig27	715070	717426	+	1731	-	{gi|675354132|gb|KFM26572.1|; F-box/LRR-repeat protein 14 [Auxenochlorella protothecoides]}
WLZA1235		26.2603	6.76723	1.9574	0.00196493	0.00428418	-	contig1	622807	623406	+	489	-	{NA}
WLZA4394		18368.1	4736.58	1.95522	1.44458e-98	2.31665e-96	-	contig54	126948	132494	-	3048	-	{gi|675356172|gb|KFM28612.1|; Phosphatidylserine synthase 2 [Auxenochlorella protothecoides]}
novel.1338		76.754	19.9005	1.95115	1.90369e-05	5.50029e-05	-	contig17	226702	229240	-	2080	-	-
novel.4705		372.144	96.1919	1.9503	1.23375e-22	1.42666e-21	-	contig45	869444	876753	+	6158	-	PF04564:U-box domain
novel.3180		6557.52	1697.18	1.95007	3.98141e-18	3.56281e-17	-	contig27	525080	532341	-	3443	-	PF13561:Enoyl-(Acyl carrier protein) reductase
novel.5326		378.205	98.0173	1.94715	5.44632e-29	8.89809e-28	-	contig55	388870	392828	+	3959	-	-
WLZA4223		882.593	228.944	1.94539	5.27148e-36	1.19867e-34	-	contig50	142256	143393	-	714	-	{gi|633913144|gb|KDD76806.1|; aldo-keto reductase, partial [Helicosporidium sp. ATCC 50920]}
novel.5725		76.4886	19.9574	1.94025	0.000504523	0.00121332	-	contig56	1235911	1243583	+	4536	-	PF02775:Thiamine pyrophosphate enzyme, C-terminal TPP binding domain|PF02729:Aspartate/ornithine carbamoyltransferase, carbamoyl-P binding domain|PF00185:Aspartate/ornithine carbamoyltransferase, Asp/Orn binding domain|PF02776:Thiamine pyrophosphate enzyme, N-terminal TPP binding domain
novel.3461		400.379	104.44	1.93841	2.99658e-25	4.03116e-24	-	contig3	124183	132308	+	7214	-	PF00069:Protein kinase domain
novel.5703		131.573	34.3416	1.93677	5.75392e-11	2.98929e-10	-	contig56	1141848	1147240	+	3716	-	-
novel.1000		1423.78	371.859	1.93656	1.39851e-24	1.81717e-23	-	contig15	512934	525338	+	11507	-	PF00642:Zinc finger C-x8-C-x5-C-x3-H type (and similar)
novel.2912		40.374	10.5462	1.93653	0.000280795	0.000700148	-	contig25	272067	277878	+	4629	-	PF03638:Tesmin/TSO1-like CXC domain, cysteine-rich domain
WLZA4988		21.858	5.74365	1.93594	0.00220807	0.00476892	-	contig6	783396	790869	-	2253	-	{gi|675355287|gb|KFM27727.1|; [Protein-PII] uridylyltransferase [Auxenochlorella protothecoides]}
novel.1966		1709.28	447.172	1.93466	5.07919e-32	9.73352e-31	-	contig2	209489	211924	-	1499	-	-
novel.1476		1534.65	402.895	1.92973	1.17284e-13	7.65234e-13	-	contig17	781590	782015	+	426	-	-
novel.3417		97.936	25.671	1.92896	7.23345e-11	3.73882e-10	-	contig29	114375	127945	-	13571	-	-
novel.1877		2606.14	684.768	1.92847	2.72253e-62	1.71042e-60	-	contig18	520144	523050	+	2378	-	PF11891:Protein RETICULATA-related
novel.3063		459.716	121.319	1.92378	9.21481e-23	1.07166e-21	-	contig27	13107	19446	+	5841	-	PF01842:ACT domain|PF03447:Homoserine dehydrogenase, NAD binding domain|PF00742:Homoserine dehydrogenase
WLZA0717		11.5672	3.06552	1.92308	0.0201415	0.0364113	-	contig17	626932	629496	+	1758	-	{gi|675356673|gb|KFM29113.1|; Adenine/guanine permease AZG1 [Auxenochlorella protothecoides]}
novel.134		3924.87	1036.02	1.92143	2.30277e-49	9.6117e-48	-	contig1	650657	665999	-	15014	-	PF05891:AdoMet dependent proline di-methyltransferase
WLZA0032		336.685	89.1387	1.91821	1.51333e-22	1.73677e-21	-	contig11	112947	113480	-	534	-	{NA}
novel.2592		108.474	28.6855	1.9172	2.06628e-10	1.01959e-09	-	contig23	1170238	1176112	-	5875	-	PF01925:Sulfite exporter TauE/SafE
novel.2001		12.7996	3.39603	1.91408	0.0155893	0.0288845	-	contig2	345181	346425	-	1245	-	-
novel.1750		235.284	62.4348	1.91133	1.11707e-17	9.69719e-17	-	contig17	1919113	1921176	.	2064	-	-
novel.6050		142.706	38.1469	1.90071	5.93927e-14	3.95831e-13	-	contig6	1007511	1009922	+	2202	-	-
novel.6153		1966.05	526.524	1.90059	2.93324e-34	6.36126e-33	-	contig6	1444987	1448381	-	2554	-	PF00694:Aconitase C-terminal domain
WLZA3496		352.47	94.3048	1.89965	3.49271e-19	3.33092e-18	-	contig40	538043	543867	+	2145	-	{NA}
novel.3563		141.272	37.9243	1.89758	5.17153e-14	3.46703e-13	-	contig3	521719	526007	-	3583	-	PF03226:Yippee zinc-binding/DNA-binding /Mis18, centromere assembly
novel.3899		1456.11	391.002	1.89753	2.70053e-37	6.63591e-36	-	contig35	96678	101031	-	3959	-	-
novel.1839		439.874	118.259	1.8959	9.50469e-11	4.84294e-10	-	contig18	360450	363711	-	2657	-	-
novel.4027		1993.22	535.76	1.8956	3.82305e-45	1.32373e-43	-	contig36	4111	6669	+	1523	-	-
WLZA4283		387.312	104.094	1.89454	1.1393e-14	8.01717e-14	-	contig50	368724	375764	+	3777	-	{NA}
novel.2674		151.743	40.8323	1.89271	2.35749e-14	1.61607e-13	-	contig23	1455200	1457627	+	2392	-	-
novel.5651		5524.65	1488.04	1.89241	1.38851e-67	1.0577e-65	-	contig56	892349	896521	+	2580	-	PF00348:Polyprenyl synthetase
novel.3276		561.261	151.205	1.89121	3.15241e-20	3.16488e-19	-	contig27	889063	894717	+	4667	-	-
novel.5864		128.573	34.6035	1.88859	4.45945e-10	2.1449e-09	-	contig6	259563	263530	-	3494	-	-
novel.472		63.0633	17.0662	1.88571	1.09485e-07	4.10079e-07	-	contig11	5077	12880	+	7278	-	PF00005:ABC transporter|PF01061:ABC-2 type transporter
WLZA4984		15.4423	4.18978	1.88193	0.0104287	0.0200102	-	contig6	769810	772859	+	855	-	{gi|633908245|gb|KDD74030.1|; galactosyltransferase, partial [Helicosporidium sp. ATCC 50920]}
novel.359		217.747	59.1072	1.88103	2.15173e-16	1.71631e-15	-	contig1	1651098	1655725	+	3835	-	PF00069:Protein kinase domain
novel.137		319.168	86.7181	1.88035	2.65238e-24	3.38859e-23	-	contig1	670345	674807	+	4463	-	-
novel.5607		815.325	221.547	1.87922	1.85923e-36	4.29173e-35	-	contig56	680464	683723	-	2681	-	PF01213:Adenylate cyclase associated (CAP) N terminal|PF08603:Adenylate cyclase associated (CAP) C terminal
novel.6266		8501.99	2316.97	1.87569	7.98651e-18	6.99279e-17	-	contig7	172267	174455	+	1251	-	PF00081:Iron/manganese superoxide dismutases, alpha-hairpin domain
novel.5977		112.341	30.551	1.87378	6.91937e-08	2.64368e-07	-	contig6	722160	725968	-	1948	-	PF09335:SNARE associated Golgi protein
novel.3960		1340.64	366.022	1.87299	1.42015e-51	6.45849e-50	-	contig35	309460	314184	-	4346	-	PF02574:Homocysteine S-methyltransferase
novel.5183		36.1642	9.88534	1.87192	0.00026223	0.000656814	-	contig54	7201	10672	+	3096	-	-
novel.2819		81.7295	22.3335	1.87147	1.24346e-08	5.176e-08	-	contig24	527007	535102	+	6602	-	PF13419:Haloacid dehalogenase-like hydrolase
novel.6166		245.042	67.5657	1.85859	2.61015e-19	2.50098e-18	-	contig6	1500901	1504970	-	4070	-	-
novel.5766		589.011	162.824	1.85591	2.26376e-19	2.17593e-18	-	contig56	1390559	1391912	+	388	-	-
WLZA3008		358.101	99.3229	1.84831	2.23936e-14	1.54025e-13	-	contig32	394026	394526	+	501	-	{gi|633910044|gb|KDD74935.1|; hypothetical protein [Helicosporidium sp. ATCC 50920, H632_c978p0]}
novel.3526		25.9626	7.23047	1.84657	0.000617256	0.00146592	-	contig3	384163	386847	+	2685	-	-
novel.1029		161.727	44.9083	1.84603	2.98847e-13	1.89508e-12	-	contig15	612682	616776	+	3108	-	PF00112:Papain family cysteine protease
novel.437		427.012	118.822	1.84511	4.23976e-31	7.64412e-30	-	contig1	1981635	1990607	-	8579	-	-
WLZA2552		1249.91	348.743	1.84107	8.03922e-46	2.86497e-44	-	contig27	497094	500245	+	1749	-	{NA}
novel.2642		123.62	34.5226	1.84042	1.84351e-11	1.01119e-10	-	contig23	1343149	1345345	+	2197	-	-
novel.1510		1964	548.653	1.83982	1.29362e-47	4.98945e-46	-	contig17	911105	936653	-	5373	-	-
novel.5235		105.464	29.447	1.8394	3.0543e-09	1.34389e-08	-	contig54	197265	205564	+	8262	-	-
novel.5671		754.394	211.086	1.83726	1.19007e-41	3.48667e-40	-	contig56	1011747	1016084	-	2432	-	PF04101:Glycosyltransferase family 28 C-terminal domain|PF06925:Monogalactosyldiacylglycerol (MGDG) synthase
WLZA1827		53.8646	15.1073	1.83242	1.44941e-06	4.803e-06	-	contig21	218433	221274	-	1644	-	{NA}
novel.5110		86.2971	24.3434	1.82901	2.49723e-08	1.00582e-07	-	contig50	528012	536147	-	8085	-	PF02902:Ulp1 protease family, C-terminal catalytic domain
novel.3177		3117.18	881.824	1.82186	2.0227e-42	6.22543e-41	-	contig27	507601	512954	-	3788	-	-
novel.4489		441.551	124.764	1.82121	3.79648e-13	2.38267e-12	-	contig45	60792	175059	-	4339	-	PF08524:rRNA processing
novel.610		219.928	62.202	1.82101	1.02682e-11	5.76192e-11	-	contig12	112823	130611	+	8734	-	PF00854:POT family
novel.3941		122.656	34.6751	1.8192	8.87069e-11	4.55417e-10	-	contig35	227175	236019	+	8245	-	PF01591:6-phosphofructo-2-kinase
novel.5953		402.837	114.696	1.81336	4.13017e-23	4.89674e-22	-	contig6	645780	648855	-	2486	-	-
WLZA1694		14.6107	4.15909	1.81199	0.0112943	0.0214818	-	contig20	302378	303252	-	681	-	{gi|81157957|dbj|BAE48229.1|; triosephosphate isomerase chloroplast type [Chlorella pyrenoidosa]}
novel.1886		4620.2	1316.67	1.81113	1.34067e-80	1.45893e-78	-	contig18	563346	567575	+	3341	-	-
novel.2610		216.849	61.8001	1.80984	5.32101e-16	4.10979e-15	-	contig23	1230060	1233519	-	3460	-	-
novel.6023		787.304	225.257	1.8051	4.31013e-28	6.58294e-27	-	contig6	875698	882702	+	6606	-	PF00112:Papain family cysteine protease
novel.3894		208.374	59.7259	1.80288	1.30528e-13	8.44414e-13	-	contig35	75183	79440	+	3413	-	PF04950:40S ribosome biogenesis protein Tsr1 and BMS1 C-terminal
novel.3285		162.099	46.5615	1.79902	8.42736e-14	5.5701e-13	-	contig27	942866	946630	-	3517	-	-
WLZA2533		3646.47	1048.15	1.7987	4.50365e-32	8.65781e-31	-	contig27	409517	410139	-	291	-	{NA}
novel.2430		1123.56	323.649	1.79521	3.3238e-28	5.11496e-27	-	contig23	503333	506496	-	3164	-	PF03151:Triose-phosphate Transporter family
novel.3452		112.814	32.5272	1.79462	7.83464e-11	4.03928e-10	-	contig3	87814	92269	+	3972	-	-
WLZA3372		91.7627	26.4808	1.78932	2.5478e-08	1.02484e-07	-	contig3	428500	430738	-	954	-	{NA}
novel.5042		764.026	221.352	1.7879	1.63198e-14	1.13401e-13	-	contig50	255951	263192	-	6201	-	PF04193:PQ loop repeat
novel.6375		62.8632	18.1758	1.78711	4.2399e-07	1.48579e-06	-	contig8	357183	358741	-	980	-	-
novel.2931		1649.71	478.463	1.7857	2.88652e-41	8.37641e-40	-	contig25	343845	348986	+	4497	-	PF01546:Peptidase family M20/M25/M40
novel.5214		1533.25	446.437	1.77982	7.03609e-58	3.89799e-56	-	contig54	106695	109809	-	2856	-	PF00271:Helicase conserved C-terminal domain
novel.5456		48.3275	14.1363	1.77728	4.29891e-05	0.00011881	-	contig55	878641	883285	-	4157	-	PF04427:Brix domain
novel.2755		232.216	68.1093	1.77223	9.32356e-15	6.63759e-14	-	contig24	251741	256995	+	4807	-	-
novel.6155		168.988	49.5796	1.77181	2.61976e-10	1.28128e-09	-	contig6	1457410	1459768	-	1779	-	PF01388:ARID/BRIGHT DNA binding domain
novel.408		419.57	122.839	1.77008	1.76815e-23	2.13792e-22	-	contig1	1875100	1879034	-	3529	-	-
novel.5190		80490.9	23614.2	1.76917	3.51552e-68	2.71185e-66	-	contig54	29452	41247	+	10009	-	PF03151:Triose-phosphate Transporter family
novel.3324		352.168	103.455	1.7687	8.66787e-23	1.00998e-21	-	contig27	1139917	1145677	+	5157	-	-
novel.3265		800.61	235.701	1.7638	8.28905e-37	1.9655e-35	-	contig27	851057	855325	+	2692	-	-
novel.5091		25.983	7.67476	1.76353	0.00803471	0.0157186	-	contig50	434011	435324	+	1041	-	PF14813:NADH dehydrogenase 1 beta subcomplex subunit 2
novel.4947		142.866	42.2719	1.75937	2.62292e-10	1.2818e-09	-	contig48	551807	562027	+	9643	-	PF02358:Trehalose-phosphatase
novel.5499		1500.27	444.058	1.75642	2.72342e-47	1.01819e-45	-	contig56	142623	151432	+	7086	-	PF00134:Cyclin, N-terminal domain
novel.6194		1846.56	547.632	1.75364	8.66677e-23	1.00998e-21	-	contig6	1633258	1634232	+	975	-	-
novel.526		63.8041	18.9607	1.75122	5.44997e-07	1.89243e-06	-	contig11	222512	231207	-	7684	-	PF03378:CAS/CSE protein, C-terminus|PF08506:Cse1
novel.4937		244.278	72.6154	1.74889	1.92404e-19	1.85524e-18	-	contig48	509700	522115	+	11149	-	PF00270:DEAD/DEAH box helicase|PF00271:Helicase conserved C-terminal domain
novel.5893		747.379	222.334	1.74812	1.24013e-13	8.03973e-13	-	contig6	392613	395494	+	2292	-	-
novel.6017		124.388	37.1561	1.74111	2.59001e-06	8.37322e-06	-	contig6	861780	862867	-	747	-	-
novel.5682		54.9741	16.4607	1.74042	0.00166127	0.00366008	-	contig56	1061389	1063442	+	1494	-	PF00141:Peroxidase
novel.5315		223.158	66.774	1.73902	7.55149e-13	4.63432e-12	-	contig55	326207	333942	-	6416	-	-
novel.1250		233.552	69.8718	1.73869	7.97688e-13	4.88554e-12	-	contig15	1483437	1493234	+	9244	-	-
novel.1591		1266.24	380.249	1.736	1.04206e-33	2.18977e-32	-	contig17	1271595	1299898	+	6730	-	-
novel.3580		714.189	214.738	1.73251	9.42513e-10	4.37114e-09	-	contig3	582238	584182	-	1670	-	-
novel.5043		1566.13	472.309	1.72952	6.6748e-18	5.87806e-17	-	contig50	263310	268777	+	4727	-	PF07986:Tubulin binding cofactor C
novel.1878		1455.46	439.612	1.72729	4.35675e-33	8.85001e-32	-	contig18	523303	530483	-	7181	-	-
novel.110		89.0701	26.9003	1.72729	5.54989e-09	2.38512e-08	-	contig1	527365	530024	-	2274	-	-
WLZA1673		12.5251	3.79652	1.72709	0.0206818	0.0372664	-	contig20	194049	199042	+	4140	-	{NA}
novel.3633		233.338	70.5159	1.72643	1.71479e-18	1.55969e-17	-	contig3	745720	751194	-	5262	-	-
novel.5858		256.768	77.6595	1.72239	1.10585e-15	8.30954e-15	-	contig6	236044	238166	+	1962	-	-
novel.846		81.0723	24.6913	1.71939	2.74472e-06	8.84524e-06	-	contig13	87158	89879	+	2051	-	-
novel.5569		388.743	118.556	1.71476	4.45693e-22	4.99275e-21	-	contig56	474663	481864	+	6258	-	PF13445:RING-type zinc-finger
novel.2453		1034.8	315.386	1.71411	0.000817299	0.00190609	-	contig23	569522	572704	+	2186	-	PF00262:Calreticulin family
novel.5169		303.662	92.6019	1.71394	2.72744e-18	2.46602e-17	-	contig52	136524	138396	.	1873	-	-
novel.2944		7160.17	2185.98	1.71162	1.14469e-64	7.83788e-63	-	contig25	379711	444826	-	9660	-	-
WLZA4784		14.8493	4.53631	1.71094	0.020588	0.0371303	-	contig56	1340313	1346720	+	3489	-	{NA}
novel.1122		260.69	79.4985	1.71054	3.88301e-11	2.05945e-10	-	contig15	980220	981685	-	1293	-	-
WLZA3147		119.955	36.6585	1.70714	9.94764e-10	4.60296e-09	-	contig35	272540	273130	-	591	-	{NA}
novel.5229		1217.46	373.456	1.70417	2.89439e-40	8.1283e-39	-	contig54	174348	183378	+	7581	-	PF00326:Prolyl oligopeptidase family
novel.2681		206.831	63.7545	1.69935	3.85962e-16	3.01932e-15	-	contig23	1473822	1474862	.	1041	-	-
novel.6058		1007.89	310.761	1.69795	5.62601e-27	8.16308e-26	-	contig6	1032882	1082470	-	6022	-	PF00076:RNA recognition motif. (a.k.a. RRM, RBD, or RNP domain)
WLZA0225		58.8719	18.1349	1.69697	5.46906e-06	1.69438e-05	-	contig12	189372	194804	-	1758	-	{NA}
novel.1340		2704.58	834.168	1.69675	5.30779e-47	1.9723e-45	-	contig17	232520	234642	-	1716	-	PF01812:5-formyltetrahydrofolate cyclo-ligase family
novel.3605		13.5718	4.20581	1.69569	0.0196794	0.0356499	-	contig3	661575	665218	+	3361	-	-
novel.611		40.2528	12.4233	1.69502	0.00148899	0.00330561	-	contig12	115713	131652	-	6264	-	-
novel.5580		198.887	61.506	1.69338	5.90002e-14	3.93808e-13	-	contig56	514930	516192	-	1263	-	-
novel.5550		163.605	50.634	1.69189	1.11466e-05	3.3265e-05	-	contig56	387404	397665	-	2548	-	-
novel.2290		686.019	212.295	1.69158	1.18952e-36	2.77736e-35	-	contig21	266050	278379	+	10667	-	PF01424:R3H domain
WLZA4267		5073.42	1575.32	1.6871	3.52425e-65	2.44054e-63	-	contig50	306448	306792	-	345	-	{gi|675352764|gb|KFM25204.1|; Histone H2B.5 [Auxenochlorella protothecoides]}
novel.309		3215.77	998.775	1.68688	5.46958e-60	3.33316e-58	-	contig1	1395704	1400047	-	4044	-	PF01370:NAD dependent epimerase/dehydratase family
novel.317		251.88	78.2963	1.68677	1.3306e-14	9.30965e-14	-	contig1	1428257	1431251	-	2116	-	PF00241:Cofilin/tropomyosin-type actin-binding protein
WLZA2370		586.33	182.562	1.68369	1.79543e-26	2.53859e-25	-	contig25	286364	287611	-	639	-	{gi|552824068|ref|XP_005846514.1|; hypothetical protein [Chlorella variabilis, CHLNCDRAFT_58302]}
novel.1328		275.125	85.697	1.68232	1.27795e-13	8.27614e-13	-	contig17	191694	199316	+	7623	-	-
WLZA4750		190.165	59.2932	1.68101	3.64547e-11	1.93683e-10	-	contig56	1207091	1209248	+	1218	-	{NA}
novel.1304		164.497	51.415	1.67743	4.87982e-13	3.04065e-12	-	contig17	116612	129356	+	5053	-	-
novel.4560		481.35	151.386	1.66987	5.46488e-17	4.59986e-16	-	contig45	341506	346618	+	5113	-	-
novel.1616		395.721	124.546	1.66881	9.56013e-18	8.32278e-17	-	contig17	1415828	1425345	-	9518	-	-
novel.5253		13.326	4.20581	1.66815	0.0254235	0.0448945	-	contig55	25069	27773	-	1865	-	PF01145:SPFH domain / Band 7 family
novel.641		37.2708	11.7449	1.6667	0.000148757	0.000384447	-	contig12	286716	291657	+	4942	-	PF01793:Glycolipid 2-alpha-mannosyltransferase
novel.2846		122.877	38.686	1.6648	2.0375e-07	7.3996e-07	-	contig24	632460	635729	-	3068	-	-
novel.747		1013.99	319.609	1.66458	2.67341e-23	3.20703e-22	-	contig12	724004	735698	+	8245	-	PF00082:Subtilase family
WLZA4310		57.5903	18.1845	1.66396	3.39148e-06	1.08038e-05	-	contig50	493558	495742	+	1065	-	{NA}
novel.3277		19.1548	6.07123	1.66068	0.00541743	0.0108956	-	contig27	895193	906105	+	9818	-	-
novel.5079		286.981	90.8956	1.66029	1.75849e-16	1.41749e-15	-	contig50	389159	415717	-	3569	-	PF00849:RNA pseudouridylate synthase
novel.5072		170.48	54.0823	1.65849	3.03126e-11	1.62753e-10	-	contig50	346635	353893	-	6350	-	-
novel.6075		1522.08	482.328	1.65776	8.10064e-43	2.5446e-41	-	contig6	1117778	1163074	-	5856	-	PF01180:Dihydroorotate dehydrogenase
WLZA4380		190.482	60.519	1.65467	7.70773e-10	3.61037e-09	-	contig54	67371	68516	-	429	-	{gi|643038662|gb|AIA95963.1|; PIGA, partial [uncultured Yarrowia]}
novel.2621		14.4557	4.59027	1.65397	0.0252949	0.0446932	-	contig23	1267110	1269939	+	2830	-	-
novel.673		1287.01	409.513	1.65222	5.89219e-36	1.33483e-34	-	contig12	432488	445395	+	11329	-	-
WLZA2252		3360.16	1070.55	1.65002	1.31889e-32	2.58435e-31	-	contig24	504245	506642	-	1656	-	{NA}
novel.3562		28.5452	9.11779	1.64745	0.00120324	0.00271877	-	contig3	520774	523348	+	2379	-	PF00076:RNA recognition motif. (a.k.a. RRM, RBD, or RNP domain)
WLZA2524		341.267	109.464	1.6431	1.1356e-08	4.76606e-08	-	contig27	372635	374373	-	732	-	{gi|675354568|gb|KFM27008.1|; UPF0047 protein YjbQ [Auxenochlorella protothecoides]}
novel.2107		26.2081	8.36783	1.6428	0.00334379	0.00695699	-	contig20	193272	199229	+	4588	-	PF08457:Sfi1 spindle body protein
novel.722		139.343	44.6595	1.63906	1.4659e-11	8.06971e-11	-	contig12	621298	623120	-	1823	-	-
WLZA3112		15.2642	4.87698	1.6378	0.0185867	0.0339022	-	contig35	139560	142067	-	1140	-	{NA}
novel.4367		931.559	299.42	1.63724	1.00228e-40	2.88107e-39	-	contig41	568	11418	-	10706	-	-
novel.1433		90.8828	29.191	1.63679	6.07189e-08	2.33894e-07	-	contig17	632549	649409	+	5952	-	PF00860:Permease family
WLZA4379		1105.93	356.831	1.63246	6.39922e-35	1.41293e-33	-	contig54	63987	64646	+	660	-	{gi|552842651|ref|XP_005850626.1|; hypothetical protein [Chlorella variabilis, CHLNCDRAFT_56903]}
WLZA3203		2371.45	766.99	1.62832	1.72053e-30	2.99568e-29	-	contig36	4457	4930	-	474	-	{NA}
novel.1461		325.921	105.433	1.62795	2.14995e-18	1.94967e-17	-	contig17	734170	739514	-	4746	-	-
novel.6146		36.1627	11.723	1.6267	0.000318472	0.00078797	-	contig6	1410565	1414296	+	2765	-	-
novel.2805		815.024	263.839	1.62623	1.37901e-23	1.68411e-22	-	contig24	424589	426362	+	1774	-	-
novel.705		215.01	69.7413	1.62423	6.82337e-12	3.87527e-11	-	contig12	565347	570644	+	5298	-	-
novel.1880		988.875	322.296	1.61796	2.82735e-29	4.65673e-28	-	contig18	537269	545005	-	5897	-	PF10585:Ubiquitin-activating enzyme active site|PF00899:ThiF family|PF09358:Ubiquitin fold domain
WLZA4453		28.9037	9.40743	1.61554	0.00154228	0.00341645	-	contig55	666505	667635	+	1131	-	{NA}
WLZA5097		103.252	33.6005	1.61543	1.86467e-08	7.62127e-08	-	contig6	1230973	1236229	+	2367	-	{NA}
novel.5245		2761.57	901.194	1.61529	3.58677e-27	5.30529e-26	-	contig54	235380	244831	+	7907	-	PF01729:Quinolinate phosphoribosyl transferase, C-terminal domain
WLZA3810		137.202	44.8114	1.61409	3.10411e-09	1.36384e-08	-	contig45	88272	92229	-	1530	-	{NA}
novel.2551		97.4591	31.9554	1.61302	2.80067e-08	1.12433e-07	-	contig23	998076	1006642	+	3303	-	PF00465:Iron-containing alcohol dehydrogenase
novel.6098		200.169	65.5601	1.61206	1.41e-14	9.84251e-14	-	contig6	1203480	1205051	-	1127	-	PF00179:Ubiquitin-conjugating enzyme
novel.2760		203.629	66.5808	1.6119	2.35583e-13	1.50644e-12	-	contig24	264869	269419	+	4400	-	-
novel.5658		50.6199	16.597	1.61009	9.18232e-05	0.000244675	-	contig56	936389	943552	+	6546	-	PF00090:Thrombospondin type 1 domain
novel.1618		72.5852	23.8327	1.60929	0.0030248	0.00634749	-	contig17	1425405	1677756	+	4447	-	-
novel.457		641.296	210.564	1.60636	1.26484e-31	2.34997e-30	-	contig10	13666	24679	-	11014	-	PF03828:Cid1 family poly A polymerase
novel.5521		1124.27	370.721	1.60133	3.44679e-18	3.09348e-17	-	contig56	257684	260542	-	2859	-	-
novel.5584		605.363	199.575	1.60018	3.25702e-31	5.90723e-30	-	contig56	526757	596039	-	11838	-	PF00225:Kinesin motor domain
novel.6012		166.346	54.9643	1.59795	3.06456e-13	1.94131e-12	-	contig6	841542	845983	-	4026	-	-
novel.5279		81.818	27.0872	1.59665	3.97709e-06	1.25577e-05	-	contig55	142989	144555	+	1049	-	-
novel.5431		44.4647	14.6571	1.59398	0.000178661	0.00045574	-	contig55	775976	777887	.	1912	-	PF00069:Protein kinase domain
novel.672		1145.93	379.84	1.5928	9.33755e-26	1.27585e-24	-	contig12	428303	432372	-	4070	-	-
novel.6044		1141.01	378.694	1.59146	7.40159e-18	6.48997e-17	-	contig6	974309	978249	-	3490	-	-
novel.1624		873.551	290.026	1.58986	3.66781e-24	4.64691e-23	-	contig17	1459555	1465768	-	6214	-	-
novel.4864		92.4389	30.637	1.58985	1.85191e-07	6.75782e-07	-	contig48	193537	202754	-	8463	-	-
novel.3189		3312.6	1101.36	1.58851	1.10001e-32	2.19067e-31	-	contig27	567876	576326	-	7740	-	-
novel.4984		235.101	78.2301	1.58795	1.16447e-13	7.6059e-13	-	contig50	66450	70825	+	3768	-	-
WLZA5078		174.558	58.2062	1.58177	1.55297e-07	5.71833e-07	-	contig6	1158395	1158670	-	276	-	{NA}
novel.2061		534.511	178.673	1.58005	1.16783e-28	1.86302e-27	-	contig2	557232	562446	-	3821	-	-
novel.2875		582.085	194.723	1.57907	1.02236e-18	9.46852e-18	-	contig25	136188	181196	+	2344	-	PF01409:tRNA synthetases class II core domain (F)
WLZA1442		125.362	41.9653	1.57641	3.3185e-10	1.6101e-09	-	contig1	1435407	1436847	+	552	-	{NA}
novel.3355		193.229	64.7686	1.57587	1.606e-06	5.29885e-06	-	contig27	1253318	1264175	-	9729	-	-
novel.2324		266.932	89.5511	1.57501	1.25887e-14	8.81786e-14	-	contig23	82484	89854	-	6643	-	PF00533:BRCA1 C Terminus (BRCT) domain
WLZA1840		25.9124	8.67057	1.57482	0.00259671	0.00552897	-	contig21	339824	340090	-	267	-	{NA}
novel.3478		246.713	82.8487	1.57283	6.14124e-07	2.11439e-06	-	contig3	185114	190743	-	5128	-	PF01026:TatD related DNase
WLZA1382		234.786	78.8954	1.57235	5.2539e-14	3.51838e-13	-	contig1	1201774	1206870	+	2097	-	{gi|675353041|gb|KFM25481.1|; L-gulonolactone oxidase [Auxenochlorella protothecoides]}
novel.3534		2418.18	815.078	1.56871	1.14364e-32	2.25545e-31	-	contig3	403709	411202	+	7287	-	PF00447:HSF-type DNA-binding
novel.277		2565.91	866.013	1.56713	1.35789e-54	6.67338e-53	-	contig1	1260758	1325544	-	8882	-	-
novel.5092		1198.02	405.701	1.56276	6.50294e-29	1.05396e-27	-	contig50	435075	446698	-	10787	-	-
novel.6220		388.924	132.053	1.55865	1.19429e-21	1.31136e-20	-	contig7	395	4323	-	3929	-	PF07690:Major Facilitator Superfamily
novel.1409		430.094	146.096	1.55647	1.52368e-23	1.84966e-22	-	contig17	536480	538689	-	1572	-	PF01585:G-patch domain
WLZA4137		320.042	108.938	1.55339	5.12007e-19	4.80026e-18	-	contig48	547281	548263	-	789	-	{NA}
novel.93		279.367	95.4531	1.55146	9.16341e-09	3.86984e-08	-	contig1	456530	458406	-	1418	-	-
novel.632		1031.6	352.107	1.55019	3.46746e-23	4.12709e-22	-	contig12	216919	220006	-	2098	-	PF14748:Pyrroline-5-carboxylate reductase dimerisation|PF03807:NADP oxidoreductase coenzyme F420-dependent
novel.376		178.092	60.7581	1.54864	1.33312e-10	6.68093e-10	-	contig1	1718141	1722932	+	4501	-	-
novel.6079		387.827	133.407	1.53977	2.32002e-07	8.38068e-07	-	contig6	1134647	1137880	+	3234	-	-
novel.1890		68.2865	23.5487	1.53498	0.0114549	0.02176	-	contig18	583243	589304	-	1113	-	PF13650:Aspartyl protease
novel.4853		32.8976	11.3706	1.53135	0.000684923	0.00161342	-	contig48	159070	162196	+	3127	-	-
WLZA3312		719.005	250.268	1.52225	1.38255e-14	9.66199e-14	-	contig3	176764	179998	-	2139	-	{gi|552833171|ref|XP_005848499.1|; hypothetical protein [Chlorella variabilis, CHLNCDRAFT_144962]}
novel.320		193.939	67.5948	1.52095	8.93103e-11	4.57743e-10	-	contig1	1436844	1439176	-	1841	-	-
novel.4681		22.8598	7.9775	1.51828	0.00527808	0.0106364	-	contig45	790976	794700	-	3310	-	PF00069:Protein kinase domain
novel.82		158.611	55.4553	1.51672	9.3462e-11	4.77416e-10	-	contig1	394097	400501	-	5778	-	PF17048:Neutral/alkaline non-lysosomal ceramidase, C-terminal|PF04734:Neutral/alkaline non-lysosomal ceramidase, N-terminal
WLZA1134		316.019	110.308	1.51643	4.25439e-16	3.30692e-15	-	contig18	136677	137672	+	774	-	{NA}
novel.3200		83.6589	29.2276	1.51613	3.82101e-07	1.34441e-06	-	contig27	596095	598023	-	1929	-	PF01980:Uncharacterised protein family UPF0066
novel.3642		515.918	180.602	1.51452	6.57633e-07	2.254e-06	-	contig3	785748	791141	-	5394	-	PF02148:Zn-finger in ubiquitin-hydrolases and other protein
novel.2110		57.0934	19.9333	1.51392	0.000102838	0.000272238	-	contig20	206797	208552	.	1756	-	-
novel.3049		199.316	69.8745	1.5127	5.05512e-09	2.18482e-08	-	contig26	157395	159050	-	643	-	-
novel.875		58.7539	20.5701	1.51218	0.00128113	0.00287876	-	contig15	55554	59155	-	2665	-	PF00205:Thiamine pyrophosphate enzyme, central domain|PF02776:Thiamine pyrophosphate enzyme, N-terminal TPP binding domain|PF02775:Thiamine pyrophosphate enzyme, C-terminal TPP binding domain
novel.5176		1281.47	449.399	1.51144	3.27005e-40	9.14115e-39	-	contig53	7447	14093	-	4916	-	-
WLZA2777		49.199	17.2127	1.51081	0.00131424	0.00294556	-	contig29	150520	152993	+	1635	-	{NA}
novel.1287		37.8342	13.3164	1.51013	0.000775623	0.00181375	-	contig17	64568	65430	-	630	-	-
novel.5611		40.9462	14.4172	1.50814	0.000211134	0.000535435	-	contig56	697768	713446	+	12481	-	PF03033:Glycosyltransferase family 28 N-terminal domain
novel.5988		83.3273	29.2786	1.50699	9.83683e-06	2.95153e-05	-	contig6	749653	1090857	+	3389	-	PF00183:Hsp90 protein
novel.5727		4335.19	1526.36	1.50597	4.70885e-18	4.18305e-17	-	contig56	1242458	1253900	-	10555	-	PF13949:ALIX V-shaped domain binding to HIV
novel.2255		35.6167	12.5109	1.50292	0.00159767	0.00352889	-	contig21	123640	127158	-	2988	-	-
WLZA3120		83.3756	29.5012	1.50169	8.09097e-06	2.4494e-05	-	contig35	164200	165395	-	741	-	{NA}
WLZA1326		2187.13	772.742	1.50071	5.15175e-22	5.73944e-21	-	contig1	971180	973729	+	1614	-	{gi|633911533|gb|KDD75777.1|; hypothetical protein [Helicosporidium sp. ATCC 50920, H632_c503p1]}
WLZA0968		60.9992	21.5149	1.50029	1.52536e-05	4.45402e-05	-	contig17	1618078	1621461	+	3384	-	{NA}
novel.2813		2037.75	720.415	1.49962	3.15114e-28	4.87387e-27	-	contig24	471156	504248	+	24196	-	PF07728:AAA domain (dynein-related subfamily)
WLZA0949		2531.83	896.681	1.49768	5.82159e-24	7.28476e-23	-	contig17	1541179	1541523	-	345	-	{gi|675352764|gb|KFM25204.1|; Histone H2B.5 [Auxenochlorella protothecoides]}
novel.5724		2070.98	733.612	1.49761	7.01827e-31	1.26163e-29	-	contig56	1227634	1236330	-	7939	-	-
novel.5278		1110.09	393.417	1.49605	5.69366e-22	6.3316e-21	-	contig55	132666	142812	-	9008	-	PF09239:Topoisomerase VI B subunit, transducer
novel.1316		106.732	37.8325	1.49482	9.67035e-09	4.07828e-08	-	contig17	145273	152813	-	7044	-	-
novel.2303		85.3799	30.2482	1.49347	6.63706e-07	2.27354e-06	-	contig21	341690	343508	+	1819	-	-
novel.2638		777.54	276.048	1.49331	1.10329e-26	1.5709e-25	-	contig23	1328891	1335993	+	5344	-	PF01775:Ribosomal proteins 50S-L18Ae/60S-L20/60S-L18A
novel.1695		840.026	298.433	1.49231	3.23907e-22	3.64859e-21	-	contig17	1727919	1733321	+	4801	-	-
novel.6326		418.553	148.888	1.49032	1.61299e-11	8.86343e-11	-	contig8	182433	253915	+	12310	-	PF01794:Ferric reductase like transmembrane component
WLZA2559		2631.98	940.366	1.48462	3.3145e-37	8.04725e-36	-	contig27	530785	531586	-	627	-	{gi|545130312|ref|WP_021491737.1|; diacetyl reductase [Pseudomonas fluorescens]}
novel.5662		161.614	58.0328	1.47949	3.03904e-09	1.33814e-08	-	contig56	965519	978046	+	5466	-	PF02770:Acyl-CoA dehydrogenase, middle domain|PF14749:Acyl-coenzyme A oxidase N-terminal|PF00441:Acyl-CoA dehydrogenase, C-terminal domain
novel.5468		69.2574	24.8482	1.47882	0.000178118	0.000454543	-	contig56	4144	7766	+	3623	-	-
novel.506		105.89	37.9761	1.47594	7.78933e-06	2.36513e-05	-	contig11	139165	144221	-	4814	-	-
novel.858		900.351	323.674	1.47514	4.34997e-23	5.13735e-22	-	contig13	127833	130047	-	2215	-	-
novel.166		298.212	107.307	1.4746	2.29976e-17	1.96285e-16	-	contig1	794586	797360	+	2433	-	-
novel.4396		497.11	178.82	1.47443	1.37813e-21	1.50507e-20	-	contig41	136826	140406	-	3581	-	-
novel.5206		1433.63	516.697	1.47229	3.79986e-34	8.18245e-33	-	contig54	78695	80155	+	1461	-	PF16166:Chloroplast import apparatus Tic20-like
WLZA0645		2914.98	1051.56	1.47078	2.34856e-51	1.06016e-49	-	contig15	508695	509927	+	639	-	{NA}
novel.669		218.543	78.8311	1.46912	1.11156e-11	6.21454e-11	-	contig12	421790	424812	+	2706	-	-
WLZA0473		20.0458	7.25237	1.46847	0.0125823	0.0237535	-	contig15	110379	111815	+	756	-	{NA}
novel.1755		844.346	305.272	1.46802	9.31311e-25	1.2179e-23	-	contig18	1083	5907	+	4513	-	-
novel.2981		322.152	116.598	1.4661	1.84722e-17	1.57882e-16	-	contig25	529082	536764	-	6313	-	PF00225:Kinesin motor domain
novel.411		123.501	44.7421	1.46601	0.000101137	0.000267969	-	contig1	1884180	1887520	-	2717	-	PF12576:Protein of unknown function (DUF3754)
novel.5595		67.3581	24.3046	1.46349	0.00165238	0.00364313	-	contig56	622181	630769	+	8417	-	PF00583:Acetyltransferase (GNAT) family
novel.2706		718.171	260.446	1.46311	9.35327e-29	1.50393e-27	-	contig24	85349	93475	-	7125	-	PF02373:JmjC domain, hydroxylase
novel.4518		163.555	59.2742	1.46198	4.75967e-09	2.06298e-08	-	contig45	166502	170484	+	2691	-	PF07717:Oligonucleotide/oligosaccharide-binding (OB)-fold|PF04408:Helicase associated domain (HA2)
novel.594		202.157	73.4618	1.46101	1.70157e-13	1.09037e-12	-	contig12	49557	55782	-	5169	-	-
novel.5966		1254.93	456.192	1.45969	2.36485e-31	4.31479e-30	-	contig6	684027	689429	+	4508	-	PF13920:Zinc finger, C3HC4 type (RING finger)
novel.2284		121.799	44.3933	1.45834	1.64946e-08	6.77802e-08	-	contig21	235127	238534	+	2910	-	PF13896:Glycosyl-transferase for dystroglycan
novel.6271		235.956	85.8918	1.45766	7.90015e-10	3.69482e-09	-	contig7	219513	221285	-	1325	-	PF00705:Proliferating cell nuclear antigen, N-terminal domain
novel.5433		69.5851	25.3742	1.45739	1.17434e-05	3.49093e-05	-	contig55	782947	792417	-	9391	-	-
novel.6011		752.295	274.084	1.45625	3.69242e-27	5.44833e-26	-	contig6	833240	838303	+	4633	-	PF08216:Catenin-beta-like, Arm-motif containing nuclear
novel.351		573.451	209.226	1.45539	6.74418e-22	7.47256e-21	-	contig1	1614844	1622234	-	7065	-	-
WLZA4154		44.7756	16.3584	1.4496	0.00238391	0.00510815	-	contig48	13235	19210	-	2163	-	{NA}
novel.590		321.78	118.167	1.44694	2.68385e-16	2.12407e-15	-	contig12	27718	35940	-	6968	-	PF00400:WD domain, G-beta repeat
novel.912		446.217	163.811	1.44524	3.05022e-20	3.06733e-19	-	contig15	180913	185428	+	3285	-	-
novel.4996		3652.73	1342.1	1.4443	4.06463e-26	5.65521e-25	-	contig50	116828	120274	-	3447	-	-
novel.2393		2324.91	854.661	1.44364	3.82451e-37	9.1758e-36	-	contig23	333700	358153	-	20477	-	PF00808:Histone-like transcription factor (CBF/NF-Y) and archaeal histone
novel.1097		1930.36	709.755	1.44307	3.42227e-24	4.34486e-23	-	contig15	871456	876622	+	3018	-	PF00920:Dehydratase family
novel.1404		877.323	322.491	1.4429	4.24009e-24	5.36082e-23	-	contig17	521811	525480	+	2527	-	-
novel.3183		1753.02	645.278	1.44142	3.07661e-33	6.29157e-32	-	contig27	539231	545640	-	5431	-	PF08323:Starch synthase catalytic domain
WLZA2384		1072.42	395.288	1.43976	1.25318e-25	1.70848e-24	-	contig25	348574	351505	-	981	-	{NA}
novel.1518		871.39	321.338	1.43956	1.53016e-07	5.63774e-07	-	contig17	936978	942049	-	4349	-	PF13646:HEAT repeats
novel.5027		1324.86	488.638	1.43845	3.25386e-25	4.35803e-24	-	contig50	209062	212471	-	2872	-	PF06732:Pescadillo N-terminus
novel.4904		391.113	144.642	1.43545	3.86828e-15	2.82993e-14	-	contig48	375186	377029	-	1844	-	-
novel.3956		585.322	216.645	1.43373	3.01692e-20	3.03886e-19	-	contig35	283344	292078	-	8735	-	-
novel.1257		1222.93	453.153	1.43205	3.96223e-14	2.67396e-13	-	contig15	1515781	1524189	-	8409	-	PF00013:KH domain
novel.4848		56.379	20.8728	1.43136	0.000126283	0.000329438	-	contig48	147222	149974	.	2753	-	-
novel.179		181.426	67.2009	1.43109	4.92887e-10	2.36322e-09	-	contig1	838209	844396	-	4714	-	PF13469:Sulfotransferase family
novel.5684		923.792	342.644	1.43027	1.80793e-30	3.1389e-29	-	contig56	1068920	1071386	+	1709	-	PF00717:Peptidase S24-like
novel.2111		29.7811	11.043	1.42977	0.00492158	0.00997203	-	contig20	209243	210519	-	1277	-	-
novel.2743		318.391	118.214	1.42756	5.96829e-13	3.69621e-12	-	contig24	220007	222707	.	2701	-	-
novel.5064		790.016	293.678	1.42703	1.4542e-17	1.2464e-16	-	contig50	319066	321971	-	2906	-	PF08282:haloacid dehalogenase-like hydrolase
novel.1697		1215.15	452.035	1.42682	2.35346e-28	3.66803e-27	-	contig17	1740402	1744502	-	3809	-	PF03635:Vacuolar protein sorting-associated protein 35
novel.1453		3784.2	1408.6	1.42553	1.72831e-23	2.0939e-22	-	contig17	699193	710216	+	9919	-	PF00225:Kinesin motor domain
novel.5004		74.7589	27.9261	1.42144	0.0021796	0.00471177	-	contig50	137071	139402	-	1642	-	PF00834:Ribulose-phosphate 3 epimerase family
novel.3232		258.922	96.6071	1.42094	1.45656e-12	8.67674e-12	-	contig27	736657	737910	+	1082	-	-
novel.1302		88.3792	32.93	1.42074	0.000472513	0.00114175	-	contig17	114950	115297	+	348	-	-
WLZA0484		49.8063	18.6462	1.42071	0.00116934	0.00264808	-	contig15	113632	114204	+	573	-	{NA}
novel.6027		592.251	221.141	1.42062	8.80424e-24	1.09051e-22	-	contig6	896340	900115	+	3525	-	PF13439:Glycosyltransferase Family 4|PF00534:Glycosyl transferases group 1
novel.3360		241.747	90.3693	1.41983	2.86879e-08	1.1494e-07	-	contig28	8	14418	-	9268	-	PF14222:Cell morphogenesis N-terminal
novel.4256		36.6615	13.6965	1.41809	0.0247064	0.043755	-	contig40	528972	538999	-	295	-	-
WLZA3140		26.2508	9.82982	1.41802	0.00520807	0.0105023	-	contig35	244193	247547	-	2835	-	{NA}
novel.5865		812.35	304.41	1.41621	2.39389e-16	1.902e-15	-	contig6	263585	269073	+	5489	-	-
novel.2715		46.5606	17.5134	1.41375	0.000393173	0.000959166	-	contig24	120854	121667	-	814	-	-
novel.3859		91.3746	34.335	1.41355	8.99943e-05	0.000240116	-	contig34	104461	107935	-	2789	-	-
WLZA1684		27.1258	10.2084	1.41339	0.00895418	0.0174279	-	contig20	252161	254952	-	1860	-	{gi|633906774|gb|KDD73356.1|; hypothetical protein H632_c2260p0, partial [Helicosporidium sp. ATCC 50920]}
novel.1411		114.054	42.762	1.41299	3.5193e-08	1.39083e-07	-	contig17	541445	545764	-	2675	-	PF00505:HMG (high mobility group) box
WLZA4222		47.3676	17.7373	1.41107	0.000402175	0.000979558	-	contig50	140350	141152	+	537	-	{gi|675356806|gb|KFM29246.1|; hypothetical protein [Auxenochlorella protothecoides, F751_1622]}
novel.4622		661.338	248.644	1.41089	2.78343e-11	1.50108e-10	-	contig45	574718	581321	+	5165	-	-
novel.5313		177.448	66.8697	1.40942	7.8817e-11	4.06011e-10	-	contig55	318986	323812	-	4827	-	-
novel.866		6064.36	2283	1.40938	2.66103e-11	1.44145e-10	-	contig15	7712	55498	-	6308	-	PF02705:K+ potassium transporter
WLZA3630		28.214	10.5798	1.40882	0.00402124	0.00827328	-	contig40	163746	165980	-	2235	-	{gi|557196159|emb|CDJ32372.1|; hypothetical protein, conserved [Eimeria mitis]}
novel.1764		1248.08	470.427	1.40782	1.47759e-05	4.32906e-05	-	contig18	18388	592329	+	14961	-	PF00665:Integrase core domain|PF00078:Reverse transcriptase (RNA-dependent DNA polymerase)
novel.5256		389.688	147.032	1.4061	9.77483e-15	6.94263e-14	-	contig55	44167	51929	+	6594	-	-
novel.1953		452.632	171.446	1.39989	1.39585e-16	1.14026e-15	-	contig2	152576	158828	-	5874	-	PF00069:Protein kinase domain
novel.2122		110.861	41.9784	1.39826	4.71287e-08	1.8434e-07	-	contig20	248684	250740	+	1666	-	PF00218:Indole-3-glycerol phosphate synthase
novel.4855		181.5	68.778	1.39745	3.39223e-10	1.64196e-09	-	contig48	162888	166913	+	3242	-	PF08553:VID27 cytoplasmic protein
novel.2894		266.718	101.465	1.39691	6.99455e-12	3.96879e-11	-	contig25	192416	199241	+	6081	-	PF00145:C-5 cytosine-specific DNA methylase
novel.1259		271.837	103.127	1.3959	6.83574e-13	4.20778e-12	-	contig15	1528799	1534695	+	5124	-	PF00282:Pyridoxal-dependent decarboxylase conserved domain
novel.1509		26.6974	10.1865	1.39081	0.00725183	0.0142695	-	contig17	909259	910752	-	1315	-	PF00383:Cytidine and deoxycytidylate deaminase zinc-binding region
novel.6176		175.25	66.7011	1.39063	1.43075e-08	5.91921e-08	-	contig6	1567594	1572783	+	5190	-	PF03133:Tubulin-tyrosine ligase family
WLZA4872		1048.38	399.936	1.39007	9.1365e-24	1.12937e-22	-	contig56	392944	393579	-	636	-	{gi|633908895|gb|KDD74341.1|; hypothetical protein [Helicosporidium sp. ATCC 50920, H632_c1388p0]}
WLZA1344		471.905	180.038	1.38995	4.91648e-12	2.83185e-11	-	contig1	1054255	1055331	+	258	-	{NA}
novel.1507		2451.29	935.658	1.3891	1.55003e-28	2.4408e-27	-	contig17	898907	906016	-	5882	-	PF16656:Purple acid Phosphatase, N-terminal domain|PF00149:Calcineurin-like phosphoesterase
novel.896		611.255	233.219	1.38886	1.57507e-16	1.2747e-15	-	contig15	116429	121639	-	4500	-	PF06964:Alpha-L-arabinofuranosidase C-terminal domain
novel.2261		30.722	11.7259	1.3886	0.00277381	0.00586523	-	contig21	155894	159445	+	2063	-	PF01596:O-methyltransferase
WLZA4347		43.6698	16.635	1.38856	0.000375146	0.000917759	-	contig52	78018	82522	+	1515	-	{NA}
novel.1505		1592.47	608.213	1.38803	3.57115e-25	4.7725e-24	-	contig17	881155	891865	-	9213	-	PF07651:ANTH domain
WLZA1006		28.4737	10.8724	1.38757	0.0161268	0.0297538	-	contig17	1766374	1768257	+	1884	-	{NA}
WLZA4243		99.5577	37.9937	1.38696	1.23942e-05	3.67186e-05	-	contig50	222002	222709	+	708	-	{NA}
novel.5084		111.833	42.9167	1.38519	8.59299e-06	2.59364e-05	-	contig50	415918	418476	-	1678	-	PF12165:Alfin
novel.5655		501.998	192.18	1.38458	1.04131e-19	1.01858e-18	-	contig56	923800	928957	+	4376	-	PF01055:Glycosyl hydrolases family 31
novel.1345		644.617	246.948	1.38443	5.06674e-08	1.96918e-07	-	contig17	245253	252730	+	7478	-	PF00999:Sodium/hydrogen exchanger family
novel.897		84.0089	32.2091	1.38438	0.00814874	0.0159264	-	contig15	121384	125265	+	2727	-	-
novel.4151		1305.23	500.645	1.38277	2.57058e-31	4.67615e-30	-	contig40	71392	76270	-	4048	-	-
novel.1812		892.774	342.754	1.38218	1.33439e-20	1.38061e-19	-	contig18	246989	252167	-	5179	-	-
novel.2477		1937.5	744.032	1.38092	3.69344e-40	1.02308e-38	-	contig23	680699	685651	-	4288	-	-
novel.5537		314.411	120.68	1.38046	9.03746e-11	4.62421e-10	-	contig56	331910	339011	+	6467	-	PF01734:Patatin-like phospholipase|PF11815:Domain of unknown function (DUF3336)
novel.2557		337.197	129.561	1.3797	4.55926e-10	2.19118e-09	-	contig23	1024127	1031351	-	6299	-	-
novel.4808		46.4271	17.8335	1.37864	0.0013631	0.00304519	-	contig48	24729	27769	-	2870	-	-
novel.1012		78.8001	30.378	1.37756	4.68233e-06	1.46554e-05	-	contig15	560136	564860	+	3233	-	-
novel.5006		1709.97	658.389	1.3771	8.44482e-40	2.30775e-38	-	contig50	141789	145205	-	2388	-	-
WLZA0442		281.556	108.548	1.37487	4.06065e-13	2.54062e-12	-	contig15	971044	974063	+	1143	-	{gi|633903916|gb|KDD72275.1|; hypothetical protein H632_c3590p0, partial [Helicosporidium sp. ATCC 50920]}
novel.2348		116.679	45.0498	1.37311	2.77245e-08	1.11373e-07	-	contig23	166385	170830	+	4446	-	-
novel.1853		229.045	88.3785	1.37274	9.62762e-10	4.46165e-09	-	contig18	415348	418519	-	2179	-	PF01180:Dihydroorotate dehydrogenase
novel.5884		327.468	126.49	1.37177	3.46243e-10	1.67461e-09	-	contig6	355294	358560	-	2389	-	-
novel.2476		1019.8	394.913	1.36904	2.17472e-22	2.47715e-21	-	contig23	671351	680470	+	9120	-	PF00251:Glycosyl hydrolases family 32 N-terminal domain
novel.5070		2408.25	933.02	1.36817	2.77949e-14	1.8989e-13	-	contig50	336093	342499	-	5016	-	PF00956:Nucleosome assembly protein (NAP)
WLZA0743		72.3463	28.0683	1.3681	1.77078e-05	5.12799e-05	-	contig17	719190	721375	+	1668	-	{NA}
novel.6102		289.322	112.166	1.36737	8.95004e-09	3.78235e-08	-	contig6	1217994	1226628	+	8635	-	PF01764:Lipase (class 3)
novel.5472		144.023	56.0054	1.36369	0.00408648	0.00840182	-	contig56	29714	116120	-	2721	-	PF00153:Mitochondrial carrier protein
novel.4334		502.269	195.147	1.36326	7.27779e-14	4.83125e-13	-	contig40	893953	896884	-	2616	-	-
WLZA4605		529.613	206.232	1.35922	2.39793e-16	1.90273e-15	-	contig56	562615	565503	+	1035	-	{NA}
novel.6092		1855.32	723.114	1.35915	2.2324e-11	1.21902e-10	-	contig6	1175434	1181388	-	4698	-	PF03151:Triose-phosphate Transporter family
novel.3322		69.5909	27.098	1.3587	0.00012109	0.000317113	-	contig27	1126245	1130993	-	4749	-	-
novel.1833		2945.93	1149.33	1.35768	9.86625e-22	1.08529e-20	-	contig18	331425	336995	-	3917	-	PF00150:Cellulase (glycosyl hydrolase family 5)
novel.889		41.8229	16.3191	1.35756	0.000819421	0.00191031	-	contig15	99232	104842	-	4646	-	PF00743:Flavin-binding monooxygenase-like
novel.397		329.627	128.677	1.35724	0.000169723	0.000434211	-	contig1	1798749	1809240	+	9233	-	-
novel.5629		803.336	313.469	1.35717	1.77728e-24	2.28497e-23	-	contig56	799636	803208	-	3324	-	PF08542:Replication factor C C-terminal domain
WLZA1888		68.665	26.7705	1.35712	5.08994e-05	0.000139658	-	contig23	50432	53496	+	2202	-	{NA}
novel.4810		889.421	347.671	1.3547	1.35319e-17	1.16474e-16	-	contig48	28711	39650	-	10340	-	PF05691:Raffinose synthase or seed imbibition protein Sip1
WLZA5345		110.218	43.0399	1.35389	3.41759e-07	1.20875e-06	-	contig7	247786	249754	+	1353	-	{NA}
WLZA4691		237.223	92.995	1.35212	1.06247e-09	4.89763e-09	-	contig56	979721	982647	+	2613	-	{NA}
novel.4826		24.0185	9.3957	1.3501	0.013462	0.025289	-	contig48	76742	77310	.	569	-	-
novel.670		41.6946	16.3483	1.34855	0.00137378	0.00306547	-	contig12	426116	426531	+	416	-	-
novel.2596		27.8622	10.9891	1.3461	0.00548161	0.0110175	-	contig23	1184870	1186948	-	2079	-	-
WLZA3776		294.132	115.771	1.34523	1.15323e-08	4.82679e-08	-	contig44	146358	147527	-	1170	-	{NA}
novel.1106		544.254	214.215	1.34498	2.05595e-22	2.35065e-21	-	contig15	913696	920098	+	5146	-	-
novel.935		425.847	167.727	1.3444	4.57302e-18	4.06832e-17	-	contig15	269878	423877	+	4404	-	-
novel.2952		47.9334	18.8469	1.34345	0.000426603	0.00103657	-	contig25	404907	407639	-	2109	-	PF01728:FtsJ-like methyltransferase
novel.2498		662.065	260.77	1.34333	9.56608e-24	1.18008e-22	-	contig23	769340	773218	+	3396	-	-
novel.5752		50.3463	19.8348	1.3431	0.0174556	0.0320116	-	contig56	1352508	1355875	+	3368	-	PF01070:FMN-dependent dehydrogenase
novel.1495		710.384	280.128	1.34204	4.26861e-20	4.25744e-19	-	contig17	849951	853562	-	2762	-	PF04321:RmlD substrate binding domain
WLZA4388		7244.31	2859.42	1.341	1.64111e-43	5.31963e-42	-	contig54	104019	106698	+	2217	-	{gi|552843920|ref|XP_005850963.1|; hypothetical protein [Chlorella variabilis, CHLNCDRAFT_29882]}
novel.364		566.495	223.872	1.33881	2.37019e-22	2.68975e-21	-	contig1	1675842	1678791	+	2284	-	PF04367:Protein of unknown function (DUF502)
novel.5925		1972.91	781.114	1.33651	6.31554e-34	1.35042e-32	-	contig6	510603	517521	-	6079	-	-
novel.622		181.261	71.8203	1.33515	6.02215e-10	2.86487e-09	-	contig12	170135	175945	+	5811	-	-
novel.2870		3634.88	1441.14	1.33458	1.17093e-15	8.77691e-15	-	contig25	83675	104176	+	10361	-	PF00155:Aminotransferase class I and II
WLZA4101		60.829	24.0442	1.33446	0.00155073	0.00343176	-	contig48	368819	373789	+	1020	-	{gi|633911128|gb|KDD75536.1|; hypothetical protein H632_c632p0, partial [Helicosporidium sp. ATCC 50920]}
WLZA2173		2532.66	1007.65	1.32946	2.46573e-39	6.56164e-38	-	contig24	121854	123695	-	1245	-	{gi|633906746|gb|KDD73344.1|; carbon-nitrogen hydrolase [Helicosporidium sp. ATCC 50920]}
novel.1313		1945.57	775.698	1.32668	3.36605e-27	4.99092e-26	-	contig17	140200	141171	+	972	-	-
novel.6106		169.94	67.7443	1.3247	1.36945e-05	4.03161e-05	-	contig6	1241587	1247452	+	4476	-	PF02826:D-isomer specific 2-hydroxyacid dehydrogenase, NAD binding domain|PF00389:D-isomer specific 2-hydroxyacid dehydrogenase, catalytic domain
novel.471		152.32	60.9186	1.32345	1.39826e-07	5.16739e-07	-	contig11	1	2025	-	1873	-	PF01035:6-O-methylguanine DNA methyltransferase, DNA binding domain
novel.296		217.475	86.8991	1.32257	2.17375e-06	7.06875e-06	-	contig1	1347111	1348151	-	1041	-	-
novel.5881		85.9139	34.4752	1.32096	0.000846921	0.00196765	-	contig6	340435	343866	-	3383	-	-
novel.1512		127.192	50.9504	1.31945	1.89932e-06	6.21948e-06	-	contig17	918116	921435	-	2850	-	PF00240:Ubiquitin family
novel.6030		786.876	315.302	1.31905	1.44549e-24	1.87422e-23	-	contig6	920799	927482	+	5415	-	PF08142:AARP2CN (NUC121) domain
novel.5846		320.999	128.782	1.31747	4.6967e-12	2.70783e-11	-	contig6	187552	190031	+	2480	-	PF00153:Mitochondrial carrier protein
novel.4920		26.3676	10.5739	1.31715	0.0203427	0.0367206	-	contig48	441131	441946	+	678	-	PF00298:Ribosomal protein L11, RNA binding domain
novel.1506		1782.75	715.786	1.31633	4.03874e-36	9.25265e-35	-	contig17	892230	898091	+	4179	-	PF00076:RNA recognition motif. (a.k.a. RRM, RBD, or RNP domain)
novel.1026		361.615	145.188	1.31577	2.2937e-16	1.82478e-15	-	contig15	600034	612672	-	8100	-	PF03151:Triose-phosphate Transporter family
novel.74		1407.05	565.762	1.31437	1.29809e-32	2.55179e-31	-	contig1	339936	348229	+	7113	-	-
novel.1632		388.523	156.173	1.31387	7.02136e-11	3.63845e-10	-	contig17	1478691	1486457	+	2574	-	-
novel.24		1246.18	501.731	1.31257	7.93588e-28	1.19706e-26	-	contig1	98286	106402	-	8117	-	-
WLZA4668		933.219	375.826	1.31221	6.66351e-29	1.07712e-27	-	contig56	871224	875706	-	2706	-	{NA}
novel.1691		301.567	121.799	1.30838	7.17761e-12	4.06887e-11	-	contig17	1711726	1719339	-	6062	-	PF01546:Peptidase family M20/M25/M40
novel.1851		119.211	48.2467	1.30606	2.08397e-07	7.56386e-07	-	contig18	405080	406377	-	1298	-	-
novel.5234		262.814	106.22	1.30573	1.16153e-10	5.85957e-10	-	contig54	195950	208458	-	11791	-	PF00632:HECT-domain (ubiquitin-transferase)
novel.1719		770.221	311.728	1.30492	5.14004e-22	5.73689e-21	-	contig17	1804834	1815148	-	9829	-	-
novel.1451		137.363	55.6296	1.30165	8.44683e-08	3.19716e-07	-	contig17	692340	693643	+	1031	-	PF01221:Dynein light chain type 1
novel.5397		2413.48	981.396	1.29836	6.14463e-24	7.64191e-23	-	contig55	645445	655059	+	8578	-	-
novel.1423		141.4	57.6117	1.29622	1.56025e-06	5.15628e-06	-	contig17	585192	589580	-	3644	-	-
novel.6333		129.851	52.979	1.29452	4.98378e-06	1.55113e-05	-	contig8	214205	217379	+	2872	-	-
novel.5630		139.142	56.8247	1.29266	0.000433969	0.00105321	-	contig56	804245	807340	+	2158	-	PF00153:Mitochondrial carrier protein
novel.1233		15421.6	6304.56	1.29046	1.29952e-18	1.18552e-17	-	contig15	1411412	1417643	+	5726	-	PF00152:tRNA synthetases class II (D, K and N)|PF01336:OB-fold nucleic acid binding domain
novel.5591		2759.8	1128.3	1.29036	1.17485e-43	3.84922e-42	-	contig56	574241	581293	-	6834	-	PF14780:Domain of unknown function (DUF4477)
novel.1308		1181.84	483.376	1.28995	1.62169e-19	1.57116e-18	-	contig17	123745	125054	-	1310	-	-
novel.5683		276.257	113.36	1.28619	8.46972e-09	3.58683e-08	-	contig56	1063112	1068995	-	5566	-	PF03159:XRN 5'-3' exonuclease N-terminus
novel.4892		1293.25	531.011	1.28354	2.44026e-28	3.7936e-27	-	contig48	323517	327381	+	3446	-	-
novel.1041		63.3498	26.0934	1.28197	0.000141228	0.000366076	-	contig15	668918	671914	-	2997	-	PF00294:pfkB family carbohydrate kinase
novel.5965		216.842	89.3468	1.28076	1.90496e-10	9.43043e-10	-	contig6	680079	684051	-	3519	-	PF00828:Ribosomal proteins 50S-L15, 50S-L18e, 60S-L27A
novel.2565		45.9104	18.9067	1.27903	0.000682293	0.00160785	-	contig23	1076339	1078189	-	1772	-	-
novel.4243		124.744	51.3705	1.27884	2.7463e-05	7.76971e-05	-	contig40	493420	499807	-	5311	-	PF16113:Enoyl-CoA hydratase/isomerase
novel.5117		827.967	341.273	1.2785	2.05399e-15	1.52833e-14	-	contig50	550808	560372	-	8468	-	PF03159:XRN 5'-3' exonuclease N-terminus
novel.87		1255.94	518.772	1.27519	4.18404e-25	5.53092e-24	-	contig1	435415	438049	-	1765	-	PF02219:Methylenetetrahydrofolate reductase
novel.3167		3061.81	1268.25	1.27162	6.73233e-33	1.35402e-31	-	contig27	458332	463881	+	4195	-	PF00006:ATP synthase alpha/beta family, nucleotide-binding domain
novel.5668		485.744	201.391	1.27065	5.16744e-11	2.70072e-10	-	contig56	995974	1005279	+	8681	-	-
novel.5587		520.217	215.818	1.26916	6.0722e-10	2.88193e-09	-	contig56	552386	561648	-	8778	-	-
WLZA5355		232.363	96.3373	1.26824	3.17383e-06	1.01476e-05	-	contig8	41883	44556	+	750	-	{NA}
novel.4210		339.379	141.035	1.26765	3.9152e-11	2.07112e-10	-	contig40	319825	326597	-	5990	-	PF00248:Aldo/keto reductase family
novel.2636		90.6286	37.6602	1.2648	3.05405e-05	8.56482e-05	-	contig23	1322319	1325525	-	2609	-	-
novel.5600		42.7028	17.7592	1.26119	0.00329928	0.00687848	-	contig56	659240	664196	-	4957	-	PF00270:DEAD/DEAH box helicase
novel.5286		315.728	131.817	1.26017	4.03861e-10	1.94864e-09	-	contig55	162890	164230	+	873	-	PF00179:Ubiquitin-conjugating enzyme
novel.5983		179.415	74.7793	1.25982	8.17247e-09	3.47059e-08	-	contig6	739383	740181	-	799	-	-
WLZA4621		59.6121	25.0947	1.24973	0.000248933	0.000626082	-	contig56	672066	672377	+	312	-	{gi|552812409|ref|XP_005843696.1|; hypothetical protein [Chlorella variabilis,]}
novel.5404		206.718	87.0502	1.24809	8.11706e-11	4.17782e-10	-	contig55	667765	670754	+	2990	-	-
novel.711		354.091	149.25	1.24623	7.44238e-08	2.82931e-07	-	contig12	587910	591383	-	2823	-	PF05694:56kDa selenium binding protein (SBP56)
novel.2660		138.418	58.3339	1.246	5.56474e-08	2.15722e-07	-	contig23	1384449	1395376	-	6631	-	PF00454:Phosphatidylinositol 3- and 4-kinase
novel.4470		229.222	96.8743	1.24565	3.82136e-05	0.000106044	-	contig44	174006	175828	-	1345	-	PF01678:Diaminopimelate epimerase
novel.3863		1062.11	448.338	1.24409	5.77742e-24	7.24436e-23	-	contig34	120145	123911	-	2830	-	PF13716:Divergent CRAL/TRIO domain
novel.1967		137.312	57.9043	1.24283	2.90463e-07	1.03878e-06	-	contig2	213031	216882	-	3129	-	-
novel.5597		1842.38	779.906	1.24037	2.92776e-33	6.00732e-32	-	contig56	634046	650766	-	16721	-	-
WLZA3170		3223.18	1366.26	1.23807	2.07751e-34	4.53776e-33	-	contig35	390171	393541	-	573	-	{gi|675350081|gb|KFM22521.1|; hypothetical protein [Auxenochlorella protothecoides, F751_0021]}
novel.1895		69.9555	29.7134	1.2329	0.000490016	0.00118123	-	contig19	4424	17194	-	3432	-	-
novel.1241		88.2832	37.5751	1.23222	2.3581e-05	6.74659e-05	-	contig15	1437722	1446711	+	8554	-	PF02181:Formin Homology 2 Domain
novel.2536		19.6525	8.37369	1.23187	0.0282519	0.0494876	-	contig23	906060	909380	+	2292	-	PF04402:Protein of unknown function (DUF541)
novel.2853		29.2671	12.3985	1.2315	0.014932	0.0277921	-	contig25	14829	16898	+	1675	-	-
novel.5263		1367.44	582.441	1.23143	1.19222e-16	9.80485e-16	-	contig55	76009	80900	-	3921	-	PF00311:Phosphoenolpyruvate carboxylase
WLZA4381		124.58	53.0615	1.22941	3.04001e-05	8.53331e-05	-	contig54	75697	77342	-	690	-	{gi|675356432|gb|KFM28872.1|; N6-adenosine-methyltransferase 70 kDa subunit [Auxenochlorella protothecoides]}
novel.1934		320.164	136.983	1.22406	1.17922e-13	7.68573e-13	-	contig2	79893	83472	-	2421	-	PF05066:HB1, ASXL, restriction endonuclease HTH domain
novel.1884		1105	473.206	1.2233	2.92694e-07	1.04553e-06	-	contig18	553386	557504	-	3429	-	PF08294:TIM21
novel.2703		204.592	87.5162	1.2227	1.72341e-05	4.9964e-05	-	contig24	75287	79105	-	3819	-	-
novel.3123		443.331	190.076	1.22192	4.67478e-16	3.62444e-15	-	contig27	265749	273464	-	6700	-	PF00082:Subtilase family
novel.4772		226.192	97.1558	1.22018	1.55006e-09	7.07042e-09	-	contig46	179914	183602	-	3105	-	-
novel.5650		6830.68	2937.07	1.21768	1.23814e-18	1.13462e-17	-	contig56	881754	892834	-	9823	-	-
novel.3764		134.479	57.9174	1.21398	7.23055e-08	2.75566e-07	-	contig32	176155	179415	.	3261	-	-
WLZA1138		121.966	52.6341	1.21165	3.25808e-07	1.15715e-06	-	contig18	161315	162748	+	1104	-	{gi|552823007|ref|XP_005846246.1|; hypothetical protein [Chlorella variabilis, CHLNCDRAFT_53131]}
novel.5122		612.031	264.45	1.21098	4.02627e-16	3.1336e-15	-	contig50	570721	577294	-	5597	-	PF02319:E2F/DP family winged-helix DNA-binding domain
novel.5114		447.462	193.68	1.20847	1.59818e-16	1.29168e-15	-	contig50	543988	550061	-	5406	-	-
novel.867		113.673	49.1243	1.20748	1.58835e-06	5.24345e-06	-	contig15	14527	17114	+	2187	-	PF00501:AMP-binding enzyme|PF13193:AMP-binding enzyme C-terminal domain
WLZA4546		258.132	111.689	1.20744	0.000369245	0.000904414	-	contig55	237030	300908	+	50034	-	{NA}
novel.77		862.672	373.524	1.20732	1.84829e-16	1.48594e-15	-	contig1	351299	361060	+	9220	-	-
WLZA4385		2353.14	1019.79	1.20614	4.49269e-20	4.4736e-19	-	contig54	87677	88672	-	681	-	{gi|545367122|ref|XP_005648419.1|; S-adenosyl-L-methionine-dependent methyltransferase [Coccomyxa subellipsoidea C-169]}
novel.3185		2371.02	1029.26	1.20392	3.88561e-13	2.4361e-12	-	contig27	550207	552836	-	1973	-	PF03650:Uncharacterised protein family (UPF0041)
novel.4589		1503.01	652.475	1.20348	3.74232e-25	4.99031e-24	-	contig45	454891	461725	+	5579	-	PF14308:X-domain of DnaJ-containing|PF00226:DnaJ domain
novel.883		227.998	99.2063	1.20003	0.00463371	0.00943463	-	contig15	85679	85983	+	305	-	-
novel.3364		32.1162	13.9611	1.19994	0.0101889	0.019587	-	contig28	26877	32922	+	5312	-	PF13476:AAA domain
novel.1475		193.585	84.1934	1.19971	3.78102e-08	1.4904e-07	-	contig17	776230	781500	-	4769	-	PF00892:EamA-like transporter family
novel.5361		106.556	46.5008	1.19726	0.000693559	0.00163124	-	contig55	511739	514177	-	1798	-	PF00153:Mitochondrial carrier protein
novel.363		714.236	312.526	1.19215	8.2603e-18	7.21178e-17	-	contig1	1660466	1676135	-	14418	-	-
WLZA2768		118.116	51.8398	1.19014	0.000100901	0.000267459	-	contig29	109519	110141	-	477	-	{NA}
novel.2903		151.788	66.7392	1.18806	1.20537e-05	3.57795e-05	-	contig25	220571	242806	-	2066	-	PF00118:TCP-1/cpn60 chaperonin family
novel.5198		404.792	177.911	1.18764	9.28543e-12	5.2297e-11	-	contig54	56639	59365	+	2396	-	PF09668:Aspartyl protease
novel.1780		1625.54	713.745	1.18722	8.91671e-12	5.03133e-11	-	contig18	101614	106890	+	4691	-	PF03982:Diacylglycerol acyltransferase
novel.37		27.7235	12.1921	1.18712	0.013195	0.0248103	-	contig1	156795	157417	.	623	-	-
novel.2524		579.768	254.709	1.18703	1.4363e-14	1.00146e-13	-	contig23	848647	852733	+	3445	-	-
WLZA4931		394.881	173.553	1.18555	2.89647e-14	1.97661e-13	-	contig6	597645	602504	+	3411	-	{NA}
novel.5659		299.645	131.642	1.18519	1.39173e-09	6.36725e-09	-	contig56	943838	952823	-	7766	-	-
novel.5383		286.3	126.022	1.18378	2.10196e-10	1.03301e-09	-	contig55	593899	602850	-	1024	-	-
novel.516		804.428	354.359	1.18311	1.22171e-18	1.12125e-17	-	contig11	176538	178916	+	2379	-	PF00069:Protein kinase domain
novel.1174		3382.23	1489.82	1.18265	5.28299e-21	5.62842e-20	-	contig15	1204614	1208187	-	2845	-	PF00393:6-phosphogluconate dehydrogenase, C-terminal domain|PF03446:NAD binding domain of 6-phosphogluconate dehydrogenase
novel.5061		228.412	100.929	1.17912	1.3233e-10	6.6372e-10	-	contig50	310216	313953	+	2725	-	PF13639:Ring finger domain
novel.2824		325.442	143.689	1.17783	9.32672e-12	5.24811e-11	-	contig24	547303	556526	+	6727	-	-
novel.2327		325.708	144.218	1.17697	4.59811e-11	2.4156e-10	-	contig23	95862	99816	+	3955	-	-
novel.5128		1345.03	596.057	1.17421	3.21406e-05	8.99702e-05	-	contig50	592015	593529	-	679	-	PF00254:FKBP-type peptidyl-prolyl cis-trans isomerase
novel.3319		600.136	266.244	1.17287	1.30158e-10	6.53361e-10	-	contig27	1108642	1118336	+	5279	-	PF01417:ENTH domain
novel.4011		169.048	75.2754	1.17042	2.24656e-07	8.12978e-07	-	contig35	524626	529187	-	4562	-	PF00265:Thymidine kinase
novel.5666		2756.47	1226.69	1.16804	4.15254e-15	3.02337e-14	-	contig56	983955	994440	+	9227	-	PF08375:Proteasome regulatory subunit C-terminal|PF01399:PCI domain
novel.4871		40.9239	18.113	1.16702	0.00774816	0.0151824	-	contig48	228891	235715	+	6079	-	PF10699:Male gamete fusion factor
novel.625		186.922	83.344	1.16621	1.33976e-08	5.55788e-08	-	contig12	179139	184142	+	4554	-	PF01636:Phosphotransferase enzyme family
novel.5606		1382.8	616.804	1.16514	1.13174e-23	1.39049e-22	-	contig56	675023	680783	+	4606	-	PF03006:Haemolysin-III related
novel.3537		141.492	63.1813	1.16509	7.98687e-06	2.42029e-05	-	contig3	421801	425575	-	3514	-	-
WLZA2631		1662.71	741.858	1.16394	2.1981e-24	2.82005e-23	-	contig27	817162	817835	+	489	-	{gi|675353804|gb|KFM26244.1|; hypothetical protein [Auxenochlorella protothecoides, F751_4737]}
novel.3823		50.8849	22.7647	1.16287	0.0018908	0.00413438	-	contig32	385772	388205	+	1920	-	-
novel.913		333.407	149.034	1.16246	6.36709e-06	1.95471e-05	-	contig15	185677	188687	+	2393	-	PF09180:Prolyl-tRNA synthetase, C-terminal|PF03129:Anticodon binding domain
novel.2786		128.325	57.3402	1.16217	5.1203e-05	0.000140428	-	contig24	356364	358424	+	2061	-	-
novel.2296		463.097	207.333	1.15864	5.94332e-14	3.95831e-13	-	contig21	323509	330318	+	5102	-	-
novel.3878		116.126	51.9848	1.15805	3.52084e-06	1.11867e-05	-	contig35	24861	27680	-	2485	-	PF01920:Prefoldin subunit
WLZA5026		223.942	100.469	1.15502	1.89229e-08	7.7238e-08	-	contig6	933225	937378	-	2118	-	{NA}
novel.3915		440.399	197.917	1.15397	5.62455e-15	4.04675e-14	-	contig35	142301	148986	-	5612	-	-
WLZA4219		365.606	164.441	1.15188	5.29076e-12	3.03596e-11	-	contig50	129291	134695	-	3603	-	{NA}
novel.5544		2318.81	1044.6	1.15037	1.14928e-29	1.95635e-28	-	contig56	367710	373897	+	4679	-	PF13641:Glycosyltransferase like family 2
novel.3384		3900.04	1757.81	1.14973	1.73882e-33	3.60421e-32	-	contig28	105133	113670	-	7609	-	-
WLZA0780		138.515	62.5835	1.14806	3.33829e-07	1.18208e-06	-	contig17	862470	863186	-	717	-	{NA}
novel.256		1092.17	493.229	1.14656	1.83331e-14	1.26956e-13	-	contig1	1170290	1175719	-	4375	-	-
WLZA4051		75.5122	34.0615	1.1461	0.0051826	0.0104579	-	contig46	18267	19587	-	567	-	{NA}
novel.47		601.972	271.946	1.14602	1.73909e-18	1.57944e-17	-	contig1	191889	249829	+	6386	-	PF08911:NUP50 (Nucleoporin 50 kDa)
novel.5644		1145.69	517.953	1.1452	4.88523e-08	1.90715e-07	-	contig56	858651	865502	-	6141	-	PF13445:RING-type zinc-finger
novel.5801		152.935	69.2275	1.144	1.47147e-05	4.3132e-05	-	contig6	9160	13819	+	3963	-	PF03151:Triose-phosphate Transporter family
novel.3419		745.738	337.508	1.14394	1.32265e-07	4.89684e-07	-	contig29	132909	144502	+	9052	-	PF08543:Phosphomethylpyrimidine kinase|PF02581:Thiamine monophosphate synthase
novel.998		363.701	164.611	1.14239	1.03022e-11	5.7757e-11	-	contig15	501767	508303	-	6301	-	PF01764:Lipase (class 3)
novel.2889		2721.29	1232.93	1.14216	8.9892e-10	4.19571e-09	-	contig25	175987	179534	+	3055	-	PF02516:Oligosaccharyl transferase STT3 subunit
novel.2993		385.625	174.601	1.14199	1.97633e-07	7.1903e-07	-	contig25	578470	581742	-	2644	-	PF01066:CDP-alcohol phosphatidyltransferase
WLZA2576		29.1862	13.1733	1.14142	0.0163258	0.0300935	-	contig27	598267	599158	+	237	-	{NA}
novel.3106		862.978	392.185	1.13754	2.79619e-13	1.77685e-12	-	contig27	187394	196245	+	8346	-	PF00847:AP2 domain
novel.2930		565.449	257.367	1.1348	3.89126e-14	2.62897e-13	-	contig25	336008	336544	+	537	-	-
WLZA3032		662.09	301.549	1.13433	4.47078e-16	3.47069e-15	-	contig32	96981	98315	-	879	-	{gi|633912228|gb|KDD76207.1|; hypothetical protein [Helicosporidium sp. ATCC 50920, H632_c314p0]}
novel.5317		431.827	197.218	1.13059	1.48617e-10	7.3993e-10	-	contig55	337170	342054	-	4023	-	PF00850:Histone deacetylase domain
WLZA0969		26464.7	12101.8	1.12883	9.61592e-23	1.11618e-21	-	contig17	1622497	1624839	-	1140	-	{gi|675355224|gb|KFM27664.1|; Transaldolase [Auxenochlorella protothecoides]}
novel.2068		2065.26	946.444	1.12564	1.11623e-14	7.86394e-14	-	contig20	24607	33990	-	7043	-	PF16016:Domain of unknown function (DUF4782)
WLZA4043		46.2973	21.1785	1.12466	0.00233802	0.00501156	-	contig46	201456	202052	+	597	-	{gi|255074757|ref|XP_002501053.1|; predicted protein, partial [Micromonas sp. RCC299]}
WLZA1390		161.897	74.2393	1.12394	3.83582e-07	1.34884e-06	-	contig1	1231142	1235568	+	1521	-	{gi|633910327|gb|KDD75088.1|; hypothetical protein H632_c879p0, partial [Helicosporidium sp. ATCC 50920]}
novel.3374		263.45	120.955	1.12288	3.39943e-08	1.34608e-07	-	contig28	58256	71951	-	12637	-	PF04762:IKI3 family
novel.4806		585.347	269.159	1.12154	1.01352e-10	5.15131e-10	-	contig48	12453	21799	-	8737	-	PF00076:RNA recognition motif. (a.k.a. RRM, RBD, or RNP domain)
novel.5902		346.482	159.408	1.1187	2.46693e-09	1.09894e-08	-	contig6	425068	431767	+	5682	-	-
novel.270		62.1859	28.6388	1.11755	0.000880485	0.00203863	-	contig1	1235565	1238320	-	2756	-	-
novel.6262		583.119	269.243	1.11473	1.03341e-10	5.23926e-10	-	contig7	146918	151723	+	3901	-	PF00005:ABC transporter
novel.5652		1228.92	567.406	1.11442	1.4143e-21	1.54182e-20	-	contig56	897115	912837	+	13803	-	-
novel.5568		451.179	208.455	1.11398	1.14323e-11	6.38574e-11	-	contig56	459724	472950	-	10401	-	-
novel.3256		858.976	396.875	1.11344	1.44074e-11	7.9456e-11	-	contig27	816922	817299	-	324	-	-
novel.1752		514.687	237.8	1.1131	3.7491e-13	2.35536e-12	-	contig17	1925003	1927231	-	2229	-	-
novel.3650		51.4256	23.8668	1.11295	0.0130343	0.0245309	-	contig3	841638	844833	+	2826	-	-
novel.104		57.0168	26.3743	1.11238	0.00627297	0.0124886	-	contig1	511138	516661	+	5091	-	PF13515:Fusaric acid resistance protein-like
novel.1087		96.113	44.4414	1.11204	6.36006e-05	0.000172412	-	contig15	825334	830424	-	3503	-	PF00106:short chain dehydrogenase
WLZA1583		86.2954	39.9584	1.11083	0.00378485	0.00781066	-	contig1	254093	263570	+	4524	-	{NA}
novel.3060		82.6532	38.4095	1.11046	0.000445294	0.00107812	-	contig27	5873	10856	-	4064	-	PF00481:Protein phosphatase 2C
novel.1290		754.909	349.485	1.11038	6.36989e-12	3.62109e-11	-	contig17	76918	83474	-	4454	-	PF00205:Thiamine pyrophosphate enzyme, central domain|PF02775:Thiamine pyrophosphate enzyme, C-terminal TPP binding domain
novel.2801		713.431	330.571	1.11001	2.9783e-19	2.84479e-18	-	contig24	413648	416674	-	2903	-	PF02263:Guanylate-binding protein, N-terminal domain
novel.2887		803.877	372.968	1.10785	5.41556e-15	3.901e-14	-	contig25	170743	173776	-	2356	-	PF08498:Sterol methyltransferase C-terminal
novel.2860		65.6545	30.4327	1.1077	0.00274222	0.00580852	-	contig25	43887	52845	+	8959	-	-
novel.1980		287.512	133.356	1.10694	6.56226e-09	2.80241e-08	-	contig2	255540	257991	+	2452	-	PF00383:Cytidine and deoxycytidylate deaminase zinc-binding region
novel.2673		36.5926	16.9377	1.10651	0.0110989	0.021143	-	contig23	1451019	1453337	-	2319	-	-
novel.3176		1832.28	851.068	1.10615	1.66291e-12	9.82905e-12	-	contig27	503715	507379	+	2551	-	-
novel.52		995.029	462.214	1.10584	6.33464e-11	3.28538e-10	-	contig1	207132	223468	+	14838	-	PF00862:Sucrose synthase
novel.1211		2337.2	1086.21	1.10576	1.53509e-22	1.75843e-21	-	contig15	1348286	1352808	-	3759	-	-
novel.2072		630.368	293.142	1.10462	3.26994e-17	2.77535e-16	-	contig20	49564	58293	-	7316	-	PF03859:CG-1 domain
novel.888		602.942	280.345	1.10393	8.16931e-12	4.61816e-11	-	contig15	95191	98741	+	3084	-	PF01139:tRNA-splicing ligase RtcB
novel.3599		152.44	70.9213	1.10264	0.018665	0.0339738	-	contig3	643507	650293	+	6081	-	PF05903:PPPDE putative peptidase domain
novel.5144		89.8333	41.7764	1.10168	0.000656077	0.00155147	-	contig52	21286	46457	-	9664	-	PF00004:ATPase family associated with various cellular activities (AAA)
WLZA1789		72.2479	33.6675	1.10127	0.000174927	0.000446963	-	contig21	50274	56783	-	2280	-	{NA}
novel.1573		63.9558	29.8098	1.10073	0.00167639	0.0036894	-	contig17	1176950	1180491	+	3275	-	PF03060:Nitronate monooxygenase
novel.107		286.912	133.707	1.09982	1.19714e-07	4.46472e-07	-	contig1	518340	523849	+	5176	-	PF12796:Ankyrin repeats (3 copies)
novel.3074		504.058	235.443	1.09938	1.40799e-12	8.4203e-12	-	contig27	63994	68487	-	3783	-	PF00795:Carbon-nitrogen hydrolase
novel.5380		570.744	266.89	1.09824	5.46781e-11	2.85281e-10	-	contig55	587860	589867	+	1918	-	-
WLZA5138		340.09	158.911	1.09727	5.62097e-05	0.000153469	-	contig6	132699	147512	-	10554	-	{NA}
novel.2777		196.247	91.698	1.0971	1.15845e-06	3.87465e-06	-	contig24	335012	338500	-	3103	-	-
WLZA1338		209.542	98.0392	1.097	2.97158e-06	9.53597e-06	-	contig1	1023595	1041199	-	10182	-	{NA}
novel.5494		888.79	415.775	1.0965	1.31268e-16	1.07519e-15	-	contig56	123404	128011	-	4425	-	PF01156:Inosine-uridine preferring nucleoside hydrolase
novel.1636		468.368	219.142	1.09497	5.31569e-13	3.29876e-12	-	contig17	1499311	1502728	-	2847	-	-
novel.2466		60.935	28.4586	1.09485	0.00141483	0.00314901	-	contig23	611811	616273	-	4463	-	-
novel.1600		197.402	92.5378	1.09479	1.74844e-06	5.75323e-06	-	contig17	1312220	1319597	-	5985	-	-
WLZA4854		250.935	117.593	1.09372	6.24027e-10	2.95939e-09	-	contig56	324115	325641	-	1527	-	{NA}
novel.3283		3352.12	1574.53	1.09015	6.55464e-16	5.01179e-15	-	contig27	925782	934638	+	6873	-	-
novel.2469		330.886	155.284	1.08982	8.99179e-10	4.19571e-09	-	contig23	627403	632795	-	4903	-	-
novel.116		101.313	47.6914	1.08765	2.17111e-05	6.23505e-05	-	contig1	546819	548829	+	1448	-	PF00485:Phosphoribulokinase / Uridine kinase family
novel.2605		130.304	61.3003	1.08674	1.43912e-06	4.77408e-06	-	contig23	1217613	1218910	+	1144	-	-
novel.3655		887.69	418.714	1.08416	3.65033e-14	2.47443e-13	-	contig3	853802	856654	-	2228	-	PF04832:SOUL heme-binding protein
novel.2130		592.274	279.556	1.08365	2.0791e-08	8.44668e-08	-	contig20	286774	288265	-	1161	-	-
novel.1628		56.9396	26.8522	1.08282	0.00101258	0.00231719	-	contig17	1470680	1483560	-	2377	-	-
novel.1716		223.227	105.483	1.08269	3.05354e-07	1.09012e-06	-	contig17	1796673	1804218	-	6599	-	PF01926:50S ribosome-binding GTPase
novel.5539		1137.87	537.926	1.08116	1.64135e-16	1.32482e-15	-	contig56	343259	350721	+	7019	-	PF04006:Mpp10 protein
WLZA3549		58028.4	27434.9	1.08073	7.2948e-26	1.00349e-24	-	contig40	790713	792551	+	1839	-	{gi|675351528|gb|KFM23968.1|; hypothetical protein [Auxenochlorella protothecoides, F751_1249]}
novel.1036		55.0827	26.0453	1.08039	0.00205459	0.00446689	-	contig15	643961	649696	+	4628	-	-
novel.1244		407.504	192.855	1.07877	7.42766e-08	2.82548e-07	-	contig15	1451197	1455405	+	3848	-	-
novel.3115		1701.09	806.515	1.07686	1.15124e-08	4.82175e-08	-	contig27	218810	231900	-	12419	-	-
novel.5830		2710.66	1285.62	1.07614	1.55429e-30	2.714e-29	-	contig6	117772	123376	-	4508	-	PF00085:Thioredoxin
novel.5015		321.569	152.388	1.07535	5.58449e-06	1.72663e-05	-	contig50	169720	172067	+	1631	-	PF00160:Cyclophilin type peptidyl-prolyl cis-trans isomerase/CLD
novel.3631		286.211	135.967	1.07494	2.18229e-09	9.7714e-09	-	contig3	737998	741788	-	3791	-	PF00076:RNA recognition motif. (a.k.a. RRM, RBD, or RNP domain)
novel.3412		729.734	346.44	1.07491	5.42032e-14	3.62187e-13	-	contig29	88969	102143	-	12940	-	-
novel.2556		819.953	389.237	1.0749	3.90497e-11	2.0675e-10	-	contig23	1021876	1121109	-	17616	-	-
novel.3263		528.719	251.489	1.07111	4.56923e-11	2.40249e-10	-	contig27	842770	853477	-	8162	-	PF01565:FAD binding domain
WLZA3725		121.574	57.8255	1.07042	4.92849e-06	1.53706e-05	-	contig41	140470	144665	-	1851	-	{NA}
novel.1052		308.049	146.933	1.06843	5.0478e-08	1.96556e-07	-	contig15	703050	705438	-	2389	-	-
WLZA4945		58.7498	28.0435	1.06797	0.000763177	0.00178739	-	contig6	656198	657736	+	1539	-	{gi|633913193|gb|KDD76842.1|; hypothetical protein [Helicosporidium sp. ATCC 50920, H632_c89p2]}
WLZA1385		2167.01	1033.76	1.06758	4.50131e-24	5.67929e-23	-	contig1	1209999	1211536	+	807	-	{gi|675356447|gb|KFM28887.1|; hypothetical protein [Auxenochlorella protothecoides, F751_4051]}
novel.6065		985.845	470.447	1.06677	9.29249e-15	6.62321e-14	-	contig6	1069968	1078558	+	5740	-	PF00076:RNA recognition motif. (a.k.a. RRM, RBD, or RNP domain)
novel.3975		169.677	81.23	1.06427	1.57659e-06	5.20746e-06	-	contig35	362103	362454	.	352	-	-
novel.2640		103.451	49.5854	1.06303	0.00131826	0.0029524	-	contig23	1336353	1340636	-	3979	-	-
WLZA4794		1638.97	784.398	1.06296	3.6927e-09	1.6143e-08	-	contig56	1367828	1370879	-	1857	-	{gi|675355618|gb|KFM28058.1|; CAS1 domain-containing protein 1 [Auxenochlorella protothecoides]}
novel.887		207.976	99.6852	1.06266	6.44235e-08	2.47072e-07	-	contig15	92382	95082	+	2228	-	PF04078:Cell differentiation family, Rcd1-like
novel.4497		374.74	179.454	1.06244	7.3688e-05	0.000198258	-	contig45	87182	89436	+	1184	-	PF00888:Cullin family
novel.4969		35.5319	17.1361	1.06045	0.0186324	0.0339449	-	contig5	6092	8073	-	1982	-	-
novel.1352		901.091	431.972	1.06021	1.25831e-08	5.23066e-08	-	contig17	283359	286510	-	2186	-	-
novel.715		36.8532	17.8394	1.05199	0.0146091	0.0272339	-	contig12	600273	609220	-	8100	-	PF00005:ABC transporter|PF01061:ABC-2 type transporter
novel.4954		647.978	312.479	1.05196	1.0019e-14	7.09129e-14	-	contig48	596321	598887	-	2535	-	-
WLZA0538		2980.54	1437.72	1.05158	1.29967e-11	7.20017e-11	-	contig15	1393049	1395362	-	1590	-	{gi|675352798|gb|KFM25238.1|; putative alanine aminotransferase, mitochondrial [Auxenochlorella protothecoides]}
WLZA2193		58.1322	28.0887	1.05143	0.00227336	0.00489363	-	contig24	223658	224011	+	354	-	{NA}
novel.5101		672.777	324.524	1.05064	2.09249e-14	1.44086e-13	-	contig50	474827	484181	-	8763	-	PF10433:Mono-functional DNA-alkylating methyl methanesulfonate N-term
WLZA0863		1245.91	602.387	1.04811	4.1471e-15	3.02301e-14	-	contig17	121968	123887	+	1920	-	{NA}
novel.380		149.291	72.2937	1.0464	8.38464e-07	2.84499e-06	-	contig1	1728273	1743349	+	15077	-	-
novel.2373		93.4445	45.1367	1.04567	0.00400511	0.00824287	-	contig23	260620	262037	+	1053	-	-
novel.2921		259.091	125.642	1.04414	1.95862e-06	6.40333e-06	-	contig25	307282	315981	+	8700	-	PF03071:GNT-I family
novel.1416		438.94	213.122	1.04265	3.13805e-13	1.9858e-12	-	contig17	551225	553494	-	1388	-	PF00574:Clp protease
WLZA1352		465.967	226.172	1.04225	4.08758e-12	2.36335e-11	-	contig1	1079427	1080445	+	966	-	{gi|303279410|ref|XP_003058998.1|; predicted protein, partial [Micromonas pusilla CCMP1545]}
novel.118		937.51	455.725	1.04017	1.40729e-16	1.14806e-15	-	contig1	551296	571028	-	19568	-	PF09334:tRNA synthetases class I (M)
novel.6315		311.778	151.581	1.03999	5.71464e-06	1.76418e-05	-	contig8	132609	135223	+	2615	-	-
novel.1176		155.405	75.5258	1.03979	2.39239e-05	6.83828e-05	-	contig15	1208291	1211956	-	3347	-	PF00270:DEAD/DEAH box helicase|PF00271:Helicase conserved C-terminal domain
novel.2395		1264.94	615.246	1.0393	3.10176e-18	2.79617e-17	-	contig23	359492	360147	+	656	-	-
novel.5720		2347.6	1142.58	1.03883	9.4366e-20	9.26033e-19	-	contig56	1210478	1213346	+	1938	-	PF00085:Thioredoxin
novel.1050		337.687	164.527	1.03779	2.82938e-11	1.52317e-10	-	contig15	694312	701451	+	5986	-	PF04506:Rft protein
WLZA3393		41.2646	20.1229	1.03583	0.0058081	0.0116162	-	contig3	517292	519255	-	1896	-	{NA}
novel.684		530.528	258.66	1.03517	3.07482e-12	1.7937e-11	-	contig12	487180	489437	-	1594	-	-
novel.5870		67.6126	32.9993	1.03509	0.00051827	0.00124295	-	contig6	287200	290013	-	2042	-	PF01048:Phosphorylase superfamily
WLZA0749		466.856	227.835	1.03465	3.99951e-13	2.50494e-12	-	contig17	753084	753935	-	852	-	{gi|517877393|ref|WP_019047601.1|; MULTISPECIES: short-chain dehydrogenase [Actinomycetales]}
novel.4908		148.921	73.1006	1.02682	2.39337e-06	7.76634e-06	-	contig48	388439	391930	+	2819	-	PF11891:Protein RETICULATA-related
novel.1102		445.003	218.7	1.02543	7.97152e-09	3.38762e-08	-	contig15	898419	901126	-	1728	-	PF06071:Protein of unknown function (DUF933)|PF01926:50S ribosome-binding GTPase
WLZA4951		56.6281	27.8328	1.02526	0.0227534	0.0406269	-	contig6	669445	670181	+	426	-	{gi|545368863|ref|XP_005649206.1|; ribosomal protein 60S [Coccomyxa subellipsoidea C-169]}
novel.1999		234.713	115.466	1.02347	1.40661e-07	5.19508e-07	-	contig2	338120	342634	-	3787	-	PF00083:Sugar (and other) transporter
novel.2859		46.5862	22.987	1.02227	0.0161147	0.0297405	-	contig25	40146	43593	.	3448	-	-
novel.5968		134.648	66.1773	1.02227	2.69323e-05	7.64441e-05	-	contig6	695060	701991	+	5109	-	PF00817:impB/mucB/samB family
WLZA3550		74.1147	36.4718	1.02212	0.0055096	0.0110664	-	contig40	796719	801714	-	2655	-	{NA}
novel.1373		192.134	94.5672	1.02125	1.20546e-06	4.02305e-06	-	contig17	375302	379657	-	3081	-	PF12330:Haspin like kinase domain|PF00069:Protein kinase domain
novel.1763		633.034	312.064	1.02112	8.45325e-14	5.58116e-13	-	contig18	15992	98635	-	10024	-	-
novel.5149		1058.71	521.682	1.02084	6.06577e-13	3.74517e-12	-	contig52	52516	72810	+	19704	-	-
WLZA1735		333.094	164.015	1.02053	1.1351e-09	5.21666e-09	-	contig20	509808	511012	+	483	-	{gi|633912402|gb|KDD76317.1|; hypothetical protein [Helicosporidium sp. ATCC 50920, H632_c271p1]}
WLZA2997		194.205	95.8783	1.02015	1.26104e-06	4.20179e-06	-	contig32	339630	341561	-	468	-	{NA}
WLZA0918		102.714	50.633	1.01858	0.000169701	0.000434211	-	contig17	1430404	1434754	-	3270	-	{NA}
novel.3152		176.21	87.0066	1.01763	4.74873e-06	1.48328e-05	-	contig27	400810	402550	-	1741	-	-
novel.1657		139.137	68.8408	1.01732	2.8298e-05	7.97086e-05	-	contig17	1563103	1566623	-	3521	-	-
novel.4418		618.946	305.956	1.01654	1.86797e-09	8.44467e-09	-	contig44	3825	6078	+	1862	-	PF03381:LEM3 (ligand-effect modulator 3) family / CDC50 family
novel.5688		1773.74	877.106	1.01575	2.12798e-22	2.42845e-21	-	contig56	1088800	1093085	-	4106	-	-
novel.3959		851.748	421.328	1.01574	3.53708e-08	1.39695e-07	-	contig35	301605	308861	-	6700	-	PF03962:Mnd1 family
novel.3986		985.426	487.674	1.01456	2.81088e-16	2.22079e-15	-	contig35	393966	473313	-	5355	-	-
WLZA2773		186.95	92.3699	1.01444	0.000522178	0.00125085	-	contig29	133162	136113	+	1665	-	{NA}
novel.6004		54.7604	27.1213	1.01411	0.00625989	0.0124666	-	contig6	809996	812047	-	1761	-	PF07934:8-oxoguanine DNA glycosylase, N-terminal domain
novel.10		242.23	119.995	1.01252	2.21476e-06	7.19827e-06	-	contig1	58000	62903	+	4349	-	PF17207:MCM OB domain|PF00493:MCM2/3/5 family
WLZA4889		106.736	52.807	1.01243	0.000134581	0.000350337	-	contig56	455469	458060	-	1455	-	{gi|633913619|gb|KDD77146.1|; transmembrane amino acid transporter [Helicosporidium sp. ATCC 50920]}
WLZA1196		154.107	76.398	1.01171	0.000660967	0.00156182	-	contig18	501768	503647	+	855	-	{NA}
novel.5647		1056.86	525.068	1.00974	4.92504e-13	3.0657e-12	-	contig56	869190	873909	-	4224	-	PF13472:GDSL-like Lipase/Acylhydrolase family
novel.243		803.929	400.389	1.00584	4.88606e-14	3.28288e-13	-	contig1	1100959	1105478	-	3158	-	-
WLZA0283		151.533	75.5141	1.00382	6.45679e-06	1.97926e-05	-	contig12	513209	513691	+	483	-	{NA}
novel.1323		227.866	113.661	1.00269	2.98861e-08	1.19427e-07	-	contig17	177087	181153	-	2879	-	PF01554:MatE
novel.2235		1068.82	533.556	1.00239	9.70759e-07	3.2684e-06	-	contig21	46759	49940	+	2209	-	PF08246:Cathepsin propeptide inhibitor domain (I29)|PF00112:Papain family cysteine protease|PF00396:Granulin
novel.161		238.78	119.411	1.00111	1.12228e-07	4.20098e-07	-	contig1	769059	785805	-	10685	-	PF01532:Glycosyl hydrolase family 47
novel.5119		268.744	134.408	0.998871	5.73687e-09	2.46027e-08	-	contig50	560916	565675	-	4760	-	PF00562:RNA polymerase Rpb2, domain 6|PF04561:RNA polymerase Rpb2, domain 2|PF04563:RNA polymerase beta subunit|PF04560:RNA polymerase Rpb2, domain 7|PF04565:RNA polymerase Rpb2, domain 3|PF04567:RNA polymerase Rpb2, domain 5|PF04566:RNA polymerase Rpb2, domain 4
novel.3646		905.966	453.268	0.99862	5.40409e-09	2.32575e-08	-	contig3	807111	815819	-	8083	-	-
novel.5697		61.5854	30.7304	0.99812	0.00486219	0.00986358	-	contig56	1116256	1122306	-	5287	-	PF00005:ABC transporter|PF06472:ABC transporter transmembrane region 2
novel.6062		93.1866	46.7344	0.995708	0.00272016	0.0057678	-	contig6	1058356	1064288	-	3594	-	PF08625:Utp13 specific WD40 associated domain|PF00400:WD domain, G-beta repeat
novel.3824		97.6448	48.8486	0.995478	0.00461073	0.00939097	-	contig32	388550	393275	.	4726	-	PF12009:Telomerase ribonucleoprotein complex - RNA binding domain
novel.224		4406.23	2213.02	0.993429	9.39959e-16	7.09803e-15	-	contig1	1047524	1052028	-	3934	-	PF00083:Sugar (and other) transporter
novel.5618		200.483	100.733	0.993202	4.87892e-06	1.52316e-05	-	contig56	745228	748600	-	2680	-	-
novel.1745		1048.21	527.512	0.990416	5.23428e-12	3.00638e-11	-	contig17	1887365	1897363	-	8659	-	PF00579:tRNA synthetases class I (W and Y)
novel.1168		550.465	277.323	0.989088	2.72787e-08	1.09655e-07	-	contig15	1174374	1180451	-	6078	-	-
novel.1464		542.439	273.33	0.988431	1.26568e-12	7.62911e-12	-	contig17	746922	749717	-	2042	-	-
novel.3921		228.028	114.905	0.987775	4.50717e-06	1.41435e-05	-	contig35	159364	160565	+	855	-	PF04241:Protein of unknown function (DUF423)
novel.5601		336.657	170.142	0.984539	1.14327e-05	3.40523e-05	-	contig56	665090	668243	-	3154	-	PF07992:Pyridine nucleotide-disulphide oxidoreductase
WLZA2601		341.474	172.708	0.983898	2.41801e-09	1.07793e-08	-	contig27	711223	712808	+	987	-	{gi|633912957|gb|KDD76681.1|; hypothetical protein [Helicosporidium sp. ATCC 50920, H632_c140p2]}
WLZA1186		357.888	181.224	0.982723	1.00225e-10	5.09824e-10	-	contig18	433087	436754	+	1404	-	{NA}
novel.3885		64.6718	32.6988	0.982491	0.0235078	0.0418267	-	contig35	50688	58541	-	7854	-	-
novel.2614		299.048	151.471	0.982073	1.97356e-09	8.89562e-09	-	contig23	1243644	1248068	-	3755	-	-
novel.267		3676.14	1860.85	0.982027	7.39948e-10	3.47667e-09	-	contig1	1216963	1224025	-	5116	-	PF02212:Dynamin GTPase effector domain|PF00350:Dynamin family|PF01031:Dynamin central region
novel.5772		244.874	124.255	0.979737	1.26109e-06	4.20179e-06	-	contig56	1409349	1420408	-	10122	-	-
novel.4813		353.993	179.467	0.979037	1.28356e-10	6.45914e-10	-	contig48	40486	44871	+	4108	-	PF03061:Thioesterase superfamily
novel.3656		1165.8	591.932	0.977796	0.00014894	0.000384756	-	contig3	854696	855138	+	378	-	-
novel.1112		184.958	94.1639	0.975253	0.000260974	0.000654182	-	contig15	942172	944650	+	892	-	-
novel.643		630.393	320.634	0.97499	1.42659e-12	8.52315e-12	-	contig12	292214	331958	+	10855	-	PF01793:Glycolipid 2-alpha-mannosyltransferase
novel.5290		390.328	198.699	0.974147	1.88697e-07	6.88161e-07	-	contig55	180097	187862	-	7347	-	-
novel.1080		719.11	367.063	0.969668	9.17363e-10	4.26749e-09	-	contig15	791272	799590	+	7421	-	-
novel.2917		571.386	291.904	0.968866	6.31453e-10	2.99228e-09	-	contig25	288760	292134	+	2959	-	PF00069:Protein kinase domain
novel.3721		322.445	164.81	0.968799	5.33793e-06	1.65628e-05	-	contig32	28282	34558	-	5702	-	PF01171:PP-loop family
novel.3692		919.428	470.15	0.967366	1.22295e-16	1.0044e-15	-	contig31	6954	60664	-	20854	-	PF00550:Phosphopantetheine attachment site|PF00109:Beta-ketoacyl synthase, N-terminal domain|PF08659:KR domain|PF02801:Beta-ketoacyl synthase, C-terminal domain
WLZA2099		402.621	206.008	0.96533	8.73792e-06	2.63478e-05	-	contig23	226556	228672	-	1272	-	{NA}
novel.1121		69.6367	35.7358	0.965064	0.0022881	0.0049184	-	contig15	970402	972192	-	1342	-	-
novel.5899		150.279	77.0855	0.964755	1.58224e-05	4.61127e-05	-	contig6	415847	418210	-	791	-	-
novel.2039		873.536	447.984	0.962921	4.82381e-15	3.48711e-14	-	contig2	482622	486174	-	3086	-	-
novel.3076		301.123	154.718	0.96156	6.54129e-05	0.000177246	-	contig27	72557	80726	-	8170	-	-
novel.1847		507.009	260.339	0.961518	2.12327e-08	8.60318e-08	-	contig18	393526	395165	-	1640	-	-
novel.4695		854.334	439.684	0.958113	1.15777e-11	6.46103e-11	-	contig45	834399	838028	+	2944	-	PF02291:Transcription initiation factor IID, 31kD subunit
novel.937		46.0387	23.6815	0.958019	0.025596	0.0451337	-	contig15	270259	276609	-	6351	-	PF03110:SBP domain
novel.5363		761.968	392.331	0.957287	5.86849e-12	3.34855e-11	-	contig55	516914	523901	-	6751	-	-
novel.5517		301.003	155.511	0.95268	5.44209e-09	2.34044e-08	-	contig56	233561	295505	-	14879	-	PF12656:G-patch domain
WLZA2150		892.459	461.14	0.952048	9.84867e-12	5.5316e-11	-	contig23	469255	470810	+	852	-	{gi|545353948|ref|XP_005642809.1|; RmlC-like cupin [Coccomyxa subellipsoidea C-169]}
novel.3699		167.922	87.007	0.950228	1.0256e-05	3.06974e-05	-	contig31	61841	77500	-	13984	-	PF13639:Ring finger domain
novel.3264		48.9483	25.269	0.948919	0.0117421	0.0222779	-	contig27	845605	848588	+	2984	-	-
novel.5932		151.991	78.7158	0.948593	8.12297e-06	2.45786e-05	-	contig6	533751	554401	-	9386	-	PF14008:Iron/zinc purple acid phosphatase-like protein C|PF00149:Calcineurin-like phosphoesterase
novel.1920		2759.63	1429.97	0.948227	3.77929e-06	1.19579e-05	-	contig2	46710	50107	+	2013	-	PF00179:Ubiquitin-conjugating enzyme
novel.758		121.534	63.0053	0.948034	0.000508052	0.00122133	-	contig12	765117	768439	-	2596	-	-
novel.5500		228.567	118.416	0.947081	1.15169e-05	3.42863e-05	-	contig56	154176	158292	+	4117	-	-
novel.5635		398.284	206.691	0.945927	1.0321e-09	4.76846e-09	-	contig56	827648	838323	+	8954	-	PF00134:Cyclin, N-terminal domain|PF02984:Cyclin, C-terminal domain
novel.2567		88.1349	45.7501	0.944902	0.000295136	0.000734405	-	contig23	1078318	1082226	+	3098	-	-
novel.5634		412.549	214.343	0.944614	3.32285e-06	1.05963e-05	-	contig56	825300	827368	-	1418	-	PF02544:3-oxo-5-alpha-steroid 4-dehydrogenase
WLZA1053		1329.28	691.328	0.942964	9.30685e-07	3.13868e-06	-	contig17	231876	232722	+	492	-	{NA}
novel.5207		1359.66	707.541	0.941976	1.29545e-10	6.5082e-10	-	contig54	80558	83610	-	3053	-	-
novel.295		177.273	92.2502	0.940933	1.93514e-05	5.58368e-05	-	contig1	1342083	1354347	-	2839	-	-
novel.2962		1756.1	914.831	0.940798	2.2845e-07	8.25727e-07	-	contig25	440966	447102	+	4951	-	-
novel.6061		252.588	131.589	0.939373	1.04557e-06	3.51059e-06	-	contig6	1052531	1059068	+	4589	-	PF00069:Protein kinase domain|PF00027:Cyclic nucleotide-binding domain
WLZA0655		126.612	65.9534	0.938102	0.000106934	0.000282468	-	contig17	419488	422831	-	2199	-	{NA}
WLZA1872		75.8908	39.5841	0.937188	0.00160227	0.00353648	-	contig23	588704	589474	+	771	-	{NA}
novel.1602		2280.71	1191.79	0.936392	3.89277e-16	3.04135e-15	-	contig17	1327895	1337594	+	7792	-	-
novel.1776		56.2127	29.3662	0.936362	0.0127385	0.0240186	-	contig18	86402	89101	-	1896	-	PF08433:Chromatin associated protein KTI12
novel.5929		1212.37	634.148	0.934802	1.43972e-12	8.58476e-12	-	contig6	526300	549316	+	10085	-	PF14008:Iron/zinc purple acid phosphatase-like protein C|PF00149:Calcineurin-like phosphoesterase|PF16656:Purple acid Phosphatase, N-terminal domain
novel.200		37461	19597.8	0.9347	1.4484e-10	7.23487e-10	-	contig1	919852	1196737	-	1065	-	PF00011:Hsp20/alpha crystallin family
novel.3070		575.711	301.12	0.934477	1.55421e-08	6.40389e-08	-	contig27	42965	48954	-	5540	-	-
novel.5158		248.81	130.337	0.932446	4.92871e-08	1.92166e-07	-	contig52	99451	107536	+	8086	-	PF07690:Major Facilitator Superfamily
novel.1623		983.988	515.59	0.932124	5.84833e-15	4.18798e-14	-	contig17	1452795	1458344	-	5550	-	-
novel.1353		660.684	346.098	0.932088	1.26662e-11	7.02987e-11	-	contig17	288662	290818	+	1750	-	PF04511:Der1-like family
novel.5016		150.237	78.8275	0.931319	0.000274761	0.000686508	-	contig50	172636	173915	+	802	-	-
WLZA4293		663.338	347.906	0.929831	1.47893e-05	4.33089e-05	-	contig50	418514	419250	+	249	-	{gi|474449640|gb|EMS68787.1|; hypothetical protein [Triticum urartu, TRIUR3_15332]}
novel.1271		213.159	111.909	0.928537	6.22162e-07	2.13965e-06	-	contig17	7856	15195	-	6543	-	-
novel.402		885.644	465.298	0.928398	3.72983e-15	2.73521e-14	-	contig1	1837045	1847032	+	9952	-	-
novel.793		537.781	282.816	0.92709	2.18988e-10	1.07449e-09	-	contig12	925795	930272	-	4010	-	PF02446:4-alpha-glucanotransferase
novel.5129		657.248	345.797	0.926842	6.8874e-08	2.63311e-07	-	contig50	593583	599183	+	4104	-	-
novel.3328		74.9189	39.5468	0.926147	0.00276174	0.00584579	-	contig27	1152925	1157653	-	4729	-	-
WLZA5037		97.4917	51.2721	0.925926	0.00110049	0.00250145	-	contig6	972481	973692	-	303	-	{NA}
novel.2025		777.236	409.133	0.925747	7.0228e-07	2.40162e-06	-	contig2	429069	439937	+	10392	-	-
novel.4368		4685.05	2467.75	0.924906	1.22577e-17	1.05656e-16	-	contig41	11635	84120	-	13075	-	-
novel.1100		84.5344	44.5085	0.923735	0.0029215	0.00614554	-	contig15	888989	891994	-	1697	-	-
novel.5901		368.81	194.67	0.92208	2.00093e-05	5.7626e-05	-	contig6	419941	423890	-	3420	-	PF02801:Beta-ketoacyl synthase, C-terminal domain|PF00109:Beta-ketoacyl synthase, N-terminal domain
novel.1522		813.031	429.314	0.92107	9.13639e-07	3.08461e-06	-	contig17	951768	967719	+	14407	-	PF00149:Calcineurin-like phosphoesterase
novel.4135		453.2	239.38	0.920789	0.000240099	0.000605364	-	contig40	14906	15353	-	448	-	-
novel.993		381.764	202.08	0.917573	1.15034e-09	5.28272e-09	-	contig15	480378	484006	+	2637	-	-
novel.6118		1450.85	768.684	0.916445	3.39792e-11	1.81322e-10	-	contig6	1291568	1302481	+	10486	-	-
WLZA0430		201.012	106.651	0.916204	1.99996e-06	6.5315e-06	-	contig15	920095	921781	-	1164	-	{NA}
novel.6014		196.764	104.533	0.911957	1.28552e-06	4.27852e-06	-	contig6	846338	852224	-	5018	-	-
novel.602		230.181	122.665	0.908552	2.52829e-06	8.18673e-06	-	contig12	89797	92686	+	2890	-	PF01148:Cytidylyltransferase family
novel.2013		548.181	292.205	0.907026	1.48357e-10	7.39239e-10	-	contig2	390940	396157	+	4216	-	PF01148:Cytidylyltransferase family
novel.56		111.196	59.3322	0.906724	0.00177803	0.00390321	-	contig1	229004	232342	-	3339	-	-
novel.5986		143.109	76.2435	0.906469	0.0001693	0.000433676	-	contig6	744215	747060	+	2086	-	PF12171:Zinc-finger double-stranded RNA-binding
WLZA0524		994.987	531.056	0.905126	5.86833e-08	2.27058e-07	-	contig15	1346978	1348499	+	870	-	{gi|159483599|ref|XP_001699848.1|; hypothetical protein [Chlamydomonas reinhardtii, CHLREDRAFT_182241]}
novel.6022		1588.03	848.217	0.904264	1.641e-12	9.70897e-12	-	contig6	871825	874573	-	2253	-	PF04819:Family of unknown function (DUF716)
novel.127		92.1806	49.1767	0.903495	0.00228694	0.0049184	-	contig1	633488	635322	-	1421	-	-
novel.3369		747.808	400.405	0.901855	2.80279e-11	1.51019e-10	-	contig28	42865	50067	-	5972	-	PF00501:AMP-binding enzyme|PF13193:AMP-binding enzyme C-terminal domain
novel.150		268.64	143.721	0.901786	5.50769e-07	1.90921e-06	-	contig1	722482	725264	+	1883	-	PF04117:Mpv17 / PMP22 family
novel.5126		347.642	186.181	0.901277	4.20598e-09	1.8308e-08	-	contig50	585014	589642	+	3976	-	-
WLZA0456		408.111	218.642	0.901055	2.09711e-10	1.03229e-09	-	contig15	1026118	1028038	+	1536	-	{NA}
novel.1415		441.044	236.492	0.900131	2.01755e-09	9.08045e-09	-	contig17	549810	569515	+	6019	-	PF00076:RNA recognition motif. (a.k.a. RRM, RBD, or RNP domain)
WLZA0536		700.832	375.505	0.900111	9.99364e-08	3.75934e-07	-	contig15	1388414	1390522	-	1095	-	{NA}
novel.3451		409.398	219.357	0.899876	6.38845e-10	3.02496e-09	-	contig3	82030	87359	-	5330	-	PF08320:PIG-X / PBN1
novel.3040		102.214	54.7469	0.899252	0.00100991	0.00231194	-	contig26	135485	138431	+	1662	-	PF08585:RecQ mediated genome instability protein
novel.1894		329.73	176.835	0.898832	0.00102315	0.00233787	-	contig19	1	24361	-	2990	-	-
novel.3138		10012.1	5370.45	0.89863	1.74103e-07	6.37611e-07	-	contig27	342845	372702	+	808	-	-
novel.4105		91.5104	49.0658	0.89768	0.00140419	0.00312762	-	contig38	235910	237735	-	1826	-	-
novel.1361		512.753	275.629	0.895041	9.81702e-11	4.9979e-10	-	contig17	335469	346896	+	10241	-	PF14413:Thg1 C terminal domain|PF04446:tRNAHis guanylyltransferase
novel.1124		345.276	185.747	0.893881	0.00297267	0.00625102	-	contig15	982583	985383	-	2663	-	PF00582:Universal stress protein family
WLZA1437		441.243	237.52	0.893627	1.16543e-08	4.87114e-08	-	contig1	1425305	1427051	-	1488	-	{gi|675354766|gb|KFM27206.1|; Peptidyl-prolyl cis-trans isomerase D [Auxenochlorella protothecoides]}
novel.3557		1154.04	621.243	0.893324	2.35754e-14	1.61607e-13	-	contig3	500308	506207	-	4538	-	-
novel.552		141.195	76.1071	0.891866	0.000318982	0.000788912	-	contig11	317975	326988	+	8987	-	PF04389:Peptidase family M28
novel.3718		702.405	378.529	0.891197	5.18895e-13	3.22339e-12	-	contig32	20497	24408	+	3532	-	-
novel.1092		180.944	97.5577	0.890971	1.5626e-05	4.5562e-05	-	contig15	839175	844382	+	5208	-	PF00999:Sodium/hydrogen exchanger family
novel.5392		370.516	200.108	0.890454	4.18291e-08	1.64244e-07	-	contig55	631171	635148	+	3551	-	-
WLZA4260		75.9267	41.0876	0.888775	0.00428007	0.00876437	-	contig50	281274	281834	-	414	-	{gi|633911995|gb|KDD76060.1|; hypothetical protein H632_c374p0, partial [Helicosporidium sp. ATCC 50920]}
novel.1820		2440.81	1318.53	0.888203	9.14e-10	4.25509e-09	-	contig18	287857	296388	-	6374	-	PF00025:ADP-ribosylation factor family
novel.5071		668.232	361.166	0.8877	2.69864e-11	1.45923e-10	-	contig50	342517	346223	+	3044	-	-
WLZA3722		140.082	75.7518	0.886994	0.00207216	0.00450342	-	contig41	119349	132254	-	6423	-	{NA}
novel.3401		763.068	412.663	0.886816	5.30807e-12	3.03731e-11	-	contig29	31027	43264	+	12000	-	-
novel.3179		746.494	403.995	0.885676	9.86558e-14	6.48553e-13	-	contig27	522121	524513	-	1947	-	PF01569:PAP2 superfamily
novel.904		108.744	58.9586	0.884083	0.00243738	0.00520989	-	contig15	159468	161585	+	1866	-	-
novel.4391		162.472	88.0198	0.883551	6.88789e-05	0.000186141	-	contig41	108002	111276	+	1871	-	-
novel.2414		104.853	56.9216	0.882064	0.000954955	0.00219687	-	contig23	418508	422724	-	4217	-	-
WLZA2498		1802.62	978.113	0.882022	1.06995e-17	9.30139e-17	-	contig27	234376	237738	+	2121	-	{NA}
novel.2520		353.711	192.038	0.881694	0.0119061	0.0225609	-	contig23	841678	844385	-	2122	-	PF00227:Proteasome subunit
novel.4024		39.6752	21.5747	0.880778	0.0186278	0.0339449	-	contig35	558939	560027	+	1089	-	-
novel.5237		2041.4	1109.02	0.879991	1.0954e-16	9.03297e-16	-	contig54	212845	214972	+	1474	-	-
WLZA2132		332.553	180.682	0.879399	9.41541e-06	2.83066e-05	-	contig23	393709	394526	-	525	-	{gi|168036557|ref|XP_001770773.1|; predicted protein [Physcomitrella patens]}
novel.1147		806.771	438.83	0.879049	1.48341e-08	6.12874e-08	-	contig15	1068272	1074924	-	5215	-	-
WLZA4853		563.69	306.68	0.878498	7.53588e-10	3.53259e-09	-	contig56	322011	323060	+	1050	-	{NA}
novel.2497		1125.12	611.966	0.878447	3.08155e-11	1.65308e-10	-	contig23	765247	768887	-	3174	-	PF17125:N-terminal domain of 16S rRNA methyltransferase RsmF|PF01189:16S rRNA methyltransferase RsmB/F
novel.4375		585.155	318.334	0.87764	2.76339e-11	1.49159e-10	-	contig41	48864	52369	+	2565	-	PF12796:Ankyrin repeats (3 copies)|PF00069:Protein kinase domain
novel.6047		1168.45	636.328	0.876903	1.26335e-09	5.78862e-09	-	contig6	982144	986877	+	4734	-	PF03798:TLC domain
novel.1469		3468.39	1889.15	0.876498	0.000412155	0.00100226	-	contig17	757687	758395	+	709	-	-
WLZA5063		236.82	128.943	0.876494	3.31372e-05	9.26321e-05	-	contig6	1084006	1087302	+	1830	-	{NA}
WLZA4831		846.419	461.27	0.875178	1.61988e-12	9.59337e-12	-	contig56	208452	210589	+	393	-	{gi|552816842|ref|XP_005844789.1|; hypothetical protein [Chlorella variabilis, CHLNCDRAFT_138670]}
novel.446		1914.16	1043.61	0.874878	1.49241e-08	6.16176e-08	-	contig1	2016347	2025965	+	8732	-	PF08392:FAE1/Type III polyketide synthase-like protein|PF08541:3-Oxoacyl-[acyl-carrier-protein (ACP)] synthase III C terminal
novel.1492		454.856	248.188	0.874347	2.89708e-07	1.03669e-06	-	contig17	839582	842488	-	2366	-	PF00494:Squalene/phytoene synthase
novel.870		134.751	73.415	0.874111	7.17103e-05	0.000193364	-	contig15	40987	44090	+	2024	-	PF00106:short chain dehydrogenase
WLZA2513		349.061	190.636	0.871943	4.61565e-08	1.80886e-07	-	contig27	324666	324992	-	327	-	{NA}
novel.4061		1366.55	746.729	0.871893	3.90974e-06	1.23579e-05	-	contig38	101795	140420	+	1681	-	PF00903:Glyoxalase/Bleomycin resistance protein/Dioxygenase superfamily
novel.2810		1925.14	1051.8	0.87187	6.92423e-17	5.7724e-16	-	contig24	454570	464891	+	9169	-	PF00004:ATPase family associated with various cellular activities (AAA)|PF05362:Lon protease (S16) C-terminal proteolytic domain
novel.4804		120.753	66.0046	0.871261	0.00104378	0.00238053	-	contig48	8630	12086	-	3076	-	-
novel.5638		159.322	87.042	0.871231	0.00122735	0.00276812	-	contig56	839602	843890	-	3730	-	PF00224:Pyruvate kinase, barrel domain
novel.5653		172.084	94.1515	0.871106	2.71478e-05	7.6984e-05	-	contig56	909515	917157	-	7110	-	PF00226:DnaJ domain|PF00013:KH domain
novel.3847		533.408	291.665	0.870878	3.1811e-08	1.26621e-07	-	contig34	40316	46637	-	5889	-	-
novel.2829		297.27	162.652	0.869786	7.17857e-08	2.73756e-07	-	contig24	570062	572159	-	798	-	PF05514:HR-like lesion-inducing
novel.5736		883.398	484.198	0.867514	0.000316491	0.000783386	-	contig56	1298687	1300504	-	1257	-	PF00793:DAHP synthetase I family
novel.5359		67.1714	36.7637	0.865804	0.00517881	0.0104537	-	contig55	502420	506906	+	4487	-	PF03031:NLI interacting factor-like phosphatase
novel.4495		1870.36	1026.55	0.865201	1.68887e-12	9.97286e-12	-	contig45	79445	82928	-	2943	-	-
novel.1779		2746.06	1510.44	0.862344	0.000150496	0.000388283	-	contig18	99638	103212	-	3091	-	-
WLZA1444		225.025	123.787	0.861139	3.40176e-05	9.48323e-05	-	contig1	1443877	1448458	-	2787	-	{NA}
novel.4702		79.9058	43.9416	0.860282	0.00299655	0.00629038	-	contig45	861561	866867	-	3207	-	PF00160:Cyclophilin type peptidyl-prolyl cis-trans isomerase/CLD|PF08231:SYF2 splicing factor
novel.4020		872.306	480.729	0.859651	5.90781e-09	2.53002e-08	-	contig35	548377	550487	-	1734	-	PF10417:C-terminal domain of 1-Cys peroxiredoxin|PF00085:Thioredoxin
novel.4847		377.991	208.423	0.85917	3.98119e-05	0.000110329	-	contig48	143110	146325	+	2944	-	PF00258:Flavodoxin
novel.5686		1472.49	812.027	0.858569	1.56186e-07	5.74758e-07	-	contig56	1078061	1088748	+	10256	-	PF04054:CCR4-Not complex component, Not1|PF12842:Domain of unknown function (DUF3819)
novel.5795		62.2305	34.4351	0.858459	0.0149359	0.0277921	-	contig56	1500459	1504330	.	3872	-	-
novel.2220		225.17	124.119	0.857442	0.000323735	0.000799693	-	contig21	4674	6275	-	1244	-	PF06984:Mitochondrial 39-S ribosomal protein L47 (MRP-L47)
novel.732		2417.65	1336.19	0.855433	4.87425e-16	3.77429e-15	-	contig12	662562	665956	-	3167	-	PF03061:Thioesterase superfamily
WLZA1106		369.444	204.53	0.853246	6.63897e-06	2.02898e-05	-	contig18	30478	31339	+	423	-	{gi|612061299|ref|XP_001373469.2|; PREDICTED: peroxiredoxin-5, mitochondrial-like isoform X1 [Monodelphis domestica]}
novel.251		612.376	339.323	0.852684	3.37926e-08	1.33983e-07	-	contig1	1140898	1146281	-	4868	-	-
novel.3087		720.799	399.705	0.849837	1.67338e-09	7.59312e-09	-	contig27	108047	112710	+	3714	-	PF01529:DHHC palmitoyltransferase
WLZA4438		1222.62	678.307	0.849661	3.92174e-12	2.27178e-11	-	contig55	609526	610617	+	1092	-	{NA}
novel.4634		171.181	95.192	0.849037	0.00026687	0.000667066	-	contig45	617468	624655	+	7188	-	-
novel.4830		1340.41	745.719	0.846119	1.38527e-13	8.9143e-13	-	contig48	89557	101735	+	10657	-	-
WLZA1510		356.725	198.469	0.8456	4.93495e-07	1.71751e-06	-	contig1	1761651	1763230	+	1314	-	{NA}
novel.1831		128.733	71.5977	0.844624	0.000688367	0.00162028	-	contig18	326076	329033	-	2919	-	-
novel.3266		714.678	398.193	0.843921	1.12407e-05	3.35131e-05	-	contig27	855582	857313	-	1410	-	PF00227:Proteasome subunit
novel.826		627.524	349.505	0.843907	1.43907e-08	5.9496e-08	-	contig13	14621	16716	-	1577	-	PF01184:GPR1/FUN34/yaaH family
novel.4600		110.641	61.6491	0.842411	0.00726855	0.0142932	-	contig45	493287	494996	-	1042	-	PF00857:Isochorismatase family
WLZA4303		978.209	545.88	0.841013	1.03658e-10	5.24882e-10	-	contig50	450770	452543	+	1053	-	{gi|633909808|gb|KDD74809.1|; hypothetical protein [Helicosporidium sp. ATCC 50920, H632_c1059p0]}
WLZA4384		129.712	72.4179	0.840934	0.000106538	0.000281546	-	contig54	84321	84932	+	612	-	{gi|159476220|ref|XP_001696209.1|; hypothetical protein [Chlamydomonas reinhardtii, CHLREDRAFT_97982]}
novel.5490		571.302	318.816	0.840507	4.58174e-08	1.79672e-07	-	contig56	105267	113639	+	8186	-	PF01553:Acyltransferase
novel.606		62.4294	34.9216	0.838752	0.00741327	0.0145496	-	contig12	100195	104518	+	4324	-	PF04055:Radical SAM superfamily|PF06463:Molybdenum Cofactor Synthesis C|PF13353:4Fe-4S single cluster domain
novel.3362		180.616	101.1	0.838354	2.75842e-05	7.79675e-05	-	contig28	21486	23815	+	1897	-	-
novel.1161		3495.48	1955.02	0.838134	4.39054e-17	3.70581e-16	-	contig15	1143664	1156079	-	11327	-	-
novel.221		475.59	265.972	0.838087	2.20973e-05	6.33996e-05	-	contig1	1030087	1041345	-	10160	-	-
novel.105		184.986	103.56	0.837927	0.0011674	0.00264466	-	contig1	516714	536600	+	763	-	-
WLZA1208		278.697	156.061	0.837572	7.10955e-07	2.42856e-06	-	contig18	550759	553442	+	990	-	{NA}
novel.5139		309.555	173.664	0.834401	7.87943e-08	2.98615e-07	-	contig52	1213	3840	-	2404	-	-
novel.1731		696.385	390.573	0.834243	2.54392e-09	1.12911e-08	-	contig17	1849520	1855678	+	6159	-	PF01490:Transmembrane amino acid transporter protein
novel.3465		834.951	468.379	0.833452	3.4123e-06	1.08531e-05	-	contig3	152921	157762	-	4842	-	-
novel.2891		799.032	448.658	0.833308	1.75635e-06	5.77616e-06	-	contig25	181826	183925	+	2035	-	PF00847:AP2 domain
novel.5937		681.275	382.581	0.832373	1.16583e-11	6.50007e-11	-	contig6	577145	583420	+	5848	-	PF03031:NLI interacting factor-like phosphatase
novel.5791		2331.03	1308.94	0.832244	1.47697e-14	1.02865e-13	-	contig56	1484470	1489815	-	5190	-	PF00106:short chain dehydrogenase
novel.3365		354.613	199.088	0.831965	1.04147e-07	3.90809e-07	-	contig28	31184	34682	-	3499	-	-
novel.81		516.024	290.048	0.831491	3.27597e-08	1.30227e-07	-	contig1	371788	376903	-	3901	-	PF00561:alpha/beta hydrolase fold
novel.782		1370.28	769.734	0.831473	4.12244e-08	1.62078e-07	-	contig12	892453	893264	+	812	-	-
novel.5035		337.468	189.728	0.830438	3.18371e-07	1.13393e-06	-	contig50	230273	236500	-	4596	-	PF08436:1-deoxy-D-xylulose 5-phosphate reductoisomerase C-terminal|PF02670:1-deoxy-D-xylulose 5-phosphate reductoisomerase|PF13288:DXP reductoisomerase C-terminal domain
novel.2573		1514.92	853.684	0.827082	1.03157e-13	6.76685e-13	-	contig23	1101053	1108943	+	7009	-	PF01204:Trehalase
novel.2232		375.74	211.985	0.826487	4.99489e-08	1.94622e-07	-	contig21	31844	38387	-	6100	-	PF00168:C2 domain
novel.6071		254.764	143.545	0.825953	0.000149238	0.000385362	-	contig6	1100640	1106109	-	3943	-	-
novel.3934		602.612	340.009	0.825689	1.6292e-08	6.69928e-08	-	contig35	194951	201483	+	5842	-	-
novel.5642		347.697	196.163	0.825661	2.7953e-06	9.00345e-06	-	contig56	853777	856865	-	2613	-	-
novel.3308		89.1119	50.3192	0.824216	0.0254599	0.0449457	-	contig27	1064000	1066431	+	2111	-	-
WLZA5020		156.689	88.5122	0.823935	0.000111617	0.000293314	-	contig6	909868	919652	+	5313	-	{NA}
novel.6037		378.168	213.714	0.823494	5.0346e-05	0.000138264	-	contig6	950984	955224	+	3433	-	PF00687:Ribosomal protein L1p/L10e family
novel.1863		1423.61	804.953	0.822405	0.000358984	0.000881051	-	contig18	470277	477405	-	6464	-	-
WLZA1019		98.3629	55.5725	0.82111	0.00467959	0.0095185	-	contig17	169806	171329	+	1524	-	{NA}
WLZA0802		654.917	370.911	0.819784	2.16553e-06	7.04579e-06	-	contig17	928427	929065	-	639	-	{gi|633912310|gb|KDD76260.1|; hypothetical protein [Helicosporidium sp. ATCC 50920, H632_c294p1]}
novel.1514		599.192	339.86	0.817814	4.93647e-11	2.58444e-10	-	contig17	921568	928426	+	5505	-	PF00995:Sec1 family
novel.5906		188.576	107.097	0.816231	0.000329599	0.00081286	-	contig6	439819	441258	+	1402	-	PF00642:Zinc finger C-x8-C-x5-C-x3-H type (and similar)
WLZA1357		882.592	501.514	0.814611	1.01667e-08	4.27282e-08	-	contig1	1091399	1092228	+	759	-	{gi|552819635|ref|XP_005845456.1|; hypothetical protein [Chlorella variabilis, CHLNCDRAFT_56279]}
novel.1165		799.064	454.639	0.813801	1.06461e-10	5.37955e-10	-	contig15	1162856	1165999	-	2707	-	PF00293:NUDIX domain
novel.3117		1075.32	612.648	0.811495	4.23184e-06	1.33138e-05	-	contig27	238227	245045	-	5100	-	PF00012:Hsp70 protein
novel.4547		917.523	523.059	0.811307	9.83351e-09	4.14136e-08	-	contig45	291744	295537	+	3155	-	PF05602:Cleft lip and palate transmembrane protein 1 (CLPTM1)
novel.1818		3059.03	1744.79	0.809838	1.33284e-11	7.37324e-11	-	contig18	274048	282450	-	8403	-	-
novel.2157		668.071	381.034	0.809706	5.9964e-08	2.31425e-07	-	contig20	440289	477005	-	2959	-	PF08969:USP8 dimerisation domain
WLZA5195		73.8231	42.1083	0.809364	0.00492219	0.00997203	-	contig6	1639325	1640556	-	930	-	{gi|675356504|gb|KFM28944.1|; Adenylyl-sulfate kinase 1, chloroplastic [Auxenochlorella protothecoides]}
novel.1916		163.13	93.1769	0.809016	5.46058e-05	0.000149236	-	contig2	38400	41814	+	3415	-	-
novel.2727		584.787	334.128	0.807463	5.13956e-09	2.21816e-08	-	contig24	162551	165489	-	2939	-	-
novel.2057		450.375	257.374	0.807338	6.12596e-08	2.35679e-07	-	contig2	547401	549955	+	1913	-	PF03357:Snf7
novel.736		394.852	225.722	0.807109	4.68046e-07	1.6336e-06	-	contig12	675100	677138	-	1208	-	PF03208:PRA1 family protein
WLZA1720		1904.1	1088.3	0.807012	4.71334e-06	1.47449e-05	-	contig20	465088	467407	+	909	-	{gi|675350931|gb|KFM23371.1|; hypothetical protein [Auxenochlorella protothecoides, F751_1067]}
novel.1813		244.672	140.054	0.805185	5.45419e-06	1.69063e-05	-	contig18	252788	257372	-	2765	-	-
novel.2397		275.559	158.144	0.801532	1.79568e-06	5.89911e-06	-	contig23	361940	364715	+	1130	-	-
novel.1827		258.185	148.234	0.800303	4.30676e-06	1.35425e-05	-	contig18	315972	319470	+	2778	-	PF00118:TCP-1/cpn60 chaperonin family
novel.2964		1752.63	1007.02	0.799479	1.44394e-11	7.95602e-11	-	contig25	453070	458294	+	4725	-	-
novel.1283		135.702	78.1132	0.799001	0.000277293	0.000692267	-	contig17	52478	54858	+	1972	-	PF00202:Aminotransferase class-III
novel.950		589.969	339.142	0.798434	6.27624e-07	2.156e-06	-	contig15	306893	322956	+	15185	-	PF00566:Rab-GTPase-TBC domain
WLZA1133		561.867	323.153	0.798035	2.3351e-07	8.42516e-07	-	contig18	133569	134870	+	849	-	{NA}
novel.3966		1644.06	946.77	0.795859	2.17655e-09	9.75285e-09	-	contig35	324080	332276	+	8197	-	PF09805:Nucleolar protein 12 (25kDa)
novel.1441		275.668	159.118	0.794437	6.06956e-06	1.86536e-05	-	contig17	653965	657738	-	3774	-	-
novel.3808		79.2925	45.8341	0.793931	0.0193108	0.0350342	-	contig32	347756	353708	-	4625	-	PF06026:Ribose 5-phosphate isomerase A (phosphoriboisomerase A)
WLZA4251		115.102	66.3189	0.792636	0.000836193	0.00194569	-	contig50	249648	250105	-	393	-	{gi|320590057|gb|EFX02502.1|; disease resistance protein [Grosmannia clavigera kw1407]}
novel.5760		961.511	555.327	0.791963	1.34705e-06	4.47596e-06	-	contig56	1372598	1379891	-	5971	-	PF00675:Insulinase (Peptidase family M16)
novel.5661		99.6821	57.5418	0.790252	0.00128366	0.00288338	-	contig56	954452	965055	-	9190	-	PF01490:Transmembrane amino acid transporter protein
novel.2026		170.786	98.935	0.789145	7.36656e-05	0.000198258	-	contig2	436625	443003	-	6241	-	-
WLZA4393		604.965	350.259	0.788373	2.61704e-09	1.15903e-08	-	contig54	126159	126392	+	234	-	{NA}
novel.4060		263.791	152.902	0.785375	2.57446e-05	7.32777e-05	-	contig38	98201	105287	-	6503	-	PF00903:Glyoxalase/Bleomycin resistance protein/Dioxygenase superfamily
novel.2662		511.581	296.921	0.785128	2.65475e-09	1.17487e-08	-	contig23	1402768	1411702	-	8178	-	PF01369:Sec7 domain
novel.3336		796.649	463.76	0.780607	6.43707e-06	1.9752e-05	-	contig27	1180839	1182952	+	1808	-	-
novel.3453		2069.34	1205.31	0.7799	8.09908e-16	6.14643e-15	-	contig3	91673	100481	-	7437	-	PF01182:Glucosamine-6-phosphate isomerases/6-phosphogluconolactonase
novel.1279		150.056	87.2696	0.779753	0.000291762	0.000726307	-	contig17	36119	42275	+	5609	-	PF05153:Myo-inositol oxygenase
novel.5140		496.4	289.168	0.779494	1.23432e-08	5.14146e-08	-	contig52	3961	7966	-	3805	-	-
novel.4140		154.216	89.8908	0.779389	0.0112071	0.0213425	-	contig40	24269	36577	+	5196	-	PF04720:PDDEXK-like family of unknown function
novel.3126		3087.92	1799.37	0.779377	3.74205e-09	1.6347e-08	-	contig27	291547	295408	-	2969	-	PF00180:Isocitrate/isopropylmalate dehydrogenase
novel.2734		211.794	123.544	0.777503	0.000680067	0.00160322	-	contig24	178522	187673	+	2955	-	PF13890:Rab3 GTPase-activating protein catalytic subunit
novel.1457		90.2277	52.6151	0.777464	0.00182903	0.00400651	-	contig17	714384	717952	-	3236	-	-
WLZA1721		4180.91	2442.18	0.775559	1.25312e-08	5.21265e-08	-	contig20	471212	472954	+	648	-	{gi|675350929|gb|KFM23369.1|; hypothetical protein [Auxenochlorella protothecoides, F751_1065]}
novel.5147		199.705	116.608	0.775145	0.000154497	0.000397426	-	contig52	29272	33699	+	4010	-	-
WLZA3099		287.797	168.158	0.774903	7.19832e-06	2.19333e-05	-	contig35	73575	74091	+	345	-	{NA}
novel.1284		671.999	392.982	0.773788	0.00533637	0.0107433	-	contig17	56375	58707	+	1788	-	PF00202:Aminotransferase class-III
novel.5825		581.144	340.364	0.77161	0.000324696	0.000801742	-	contig6	104848	108359	+	2751	-	PF02728:Copper amine oxidase, N3 domain|PF01179:Copper amine oxidase, enzyme domain|PF02727:Copper amine oxidase, N2 domain
novel.3231		4229.14	2478.96	0.770593	5.20561e-05	0.000142639	-	contig27	731510	735581	+	3162	-	PF00320:GATA zinc finger
WLZA2373		526.201	308.768	0.770009	2.72093e-07	9.75946e-07	-	contig25	292132	295324	-	945	-	{NA}
WLZA1198		1267.26	743.906	0.768659	9.61619e-12	5.406e-11	-	contig18	510238	512952	+	1386	-	{NA}
WLZA3670		639.321	375.845	0.767531	6.24981e-08	2.3999e-07	-	contig40	326598	328927	+	1698	-	{NA}
novel.985		262.703	154.418	0.766987	0.000398872	0.000972291	-	contig15	457242	460768	+	2904	-	-
novel.6307		279.002	163.978	0.765742	5.51055e-06	1.7055e-05	-	contig8	96751	100446	-	3460	-	-
novel.312		72.0638	42.471	0.765616	0.0149781	0.0278453	-	contig1	1408042	1415467	-	6394	-	-
novel.981		109.244	64.1988	0.764989	0.00263426	0.00559734	-	contig15	442086	442966	-	691	-	-
novel.3564		138.102	81.4408	0.764925	0.00204809	0.00445434	-	contig3	526082	530392	-	3412	-	PF08610:Peroxisomal membrane protein (Pex16)
novel.5250		210.007	123.765	0.761979	7.59127e-05	0.000203974	-	contig55	16537	46205	-	5128	-	PF00248:Aldo/keto reductase family
novel.4900		394.421	232.628	0.759705	4.1125e-06	1.29584e-05	-	contig48	351510	356127	+	4351	-	PF04654:Protein of unknown function, DUF599
novel.70		63.7988	37.7866	0.758972	0.026488	0.0465852	-	contig1	316500	318955	-	553	-	-
novel.1587		544.069	321.389	0.75892	1.33191e-07	4.92815e-07	-	contig17	1257205	1267027	+	9371	-	PF01963:TraB family
WLZA2565		123.348	73.048	0.758242	0.00208721	0.00452973	-	contig27	553794	559806	+	4380	-	{NA}
novel.1644		1531.51	905.776	0.757702	4.82634e-10	2.31771e-09	-	contig17	1511890	1523149	-	10003	-	PF01237:Oxysterol-binding protein
novel.2182		483.77	286.47	0.756094	2.90364e-06	9.32778e-06	-	contig20	527490	534070	-	6029	-	-
novel.5898		98.5191	58.3998	0.755005	0.00387047	0.00798194	-	contig6	412881	414733	-	1853	-	PF01015:Ribosomal S3Ae family
novel.1614		915.179	543.88	0.751205	5.88208e-08	2.27445e-07	-	contig17	1402379	1415516	-	11919	-	-
novel.4536		87.7558	52.1388	0.751088	0.0152019	0.0282268	-	contig45	238079	240987	-	1368	-	-
WLZA4687		122.184	72.5527	0.749529	0.000972629	0.00223163	-	contig56	967462	969815	-	1839	-	{gi|302837436|ref|XP_002950277.1|; hypothetical protein [Volvox carteri f. nagariensis, VOLCADRAFT_104659]}
novel.1660		724.899	431.801	0.747355	7.75643e-06	2.35632e-05	-	contig17	1573339	1577458	-	4120	-	-
novel.183		676.909	403.074	0.747214	1.24141e-05	3.67596e-05	-	contig1	855219	859207	-	3609	-	-
novel.3700		67.3846	40.2896	0.746991	0.0154349	0.0286245	-	contig31	82863	86372	+	2733	-	PF00365:Phosphofructokinase
WLZA3200		120.137	71.427	0.746538	0.00690591	0.0136461	-	contig35	554858	557238	-	1005	-	{NA}
novel.4770		177.041	105.692	0.744558	5.92199e-05	0.000161038	-	contig46	170622	179848	-	8327	-	PF01764:Lipase (class 3)
novel.1158		1044.75	624.359	0.742964	1.98285e-08	8.08261e-08	-	contig15	1121327	1131222	-	8639	-	PF00847:AP2 domain
WLZA1222		399.986	238.834	0.742682	2.45773e-06	7.96669e-06	-	contig1	549211	551298	+	780	-	{NA}
WLZA4392		3214.98	1921.78	0.742456	3.16957e-11	1.69731e-10	-	contig54	122346	125994	+	2757	-	{gi|514485388|gb|EFW46517.2|; translation initiation factor eif-2b [Capsaspora owczarzaki ATCC 30864]}
novel.1278		787.785	471.282	0.741016	3.88676e-05	0.00010781	-	contig17	30418	35364	+	3658	-	PF13639:Ring finger domain
novel.6213		96.8398	57.8233	0.740837	0.0242008	0.0428969	-	contig6	1696551	1701073	-	3612	-	PF00847:AP2 domain
WLZA0133		107.815	64.4841	0.739657	0.00410946	0.00844337	-	contig12	688207	688491	+	285	-	{NA}
novel.1768		285.925	171.268	0.739104	0.0284572	0.0497898	-	contig18	60966	68984	+	4502	-	PF01504:Phosphatidylinositol-4-phosphate 5-Kinase|PF00118:TCP-1/cpn60 chaperonin family
novel.742		139.237	83.5591	0.738919	0.00615441	0.0122726	-	contig12	694316	698146	+	2402	-	-
novel.3187		693.152	415.478	0.738014	8.43344e-09	3.57395e-08	-	contig27	559811	564807	-	4135	-	-
novel.1641		142.635	85.4544	0.737988	0.0092927	0.0180177	-	contig17	1507552	1508335	-	667	-	PF02597:ThiS family
WLZA1080		218.927	131.504	0.73668	0.000127671	0.000332917	-	contig17	346897	347241	-	345	-	{gi|401406660|ref|XP_003882779.1|; hypothetical protein [Neospora caninum Liverpool, NCLIV_025350]}
novel.5954		1788.19	1073.07	0.736484	5.32151e-09	2.29182e-08	-	contig6	650326	654906	+	4170	-	PF07047:Optic atrophy 3 protein (OPA3)
novel.1611		1609.62	966.472	0.736043	2.33491e-08	9.43277e-08	-	contig17	1375333	1397976	+	19064	-	PF02887:Pyruvate kinase, alpha/beta domain
novel.4530		2335.62	1402.75	0.735202	5.65906e-11	2.94503e-10	-	contig45	219382	220771	+	1390	-	-
novel.3574		854.47	513.829	0.734229	6.76663e-08	2.59019e-07	-	contig3	557719	568754	-	8765	-	PF07690:Major Facilitator Superfamily
novel.3996		289.618	174.026	0.734151	0.000186795	0.000475691	-	contig35	446693	465779	-	16484	-	PF00225:Kinesin motor domain
novel.409		667.82	402.126	0.731693	5.11774e-07	1.77808e-06	-	contig1	1879651	1882466	-	2200	-	-
novel.2459		532.405	320.954	0.731604	8.87054e-06	2.6708e-05	-	contig23	589537	601920	-	11794	-	-
novel.4611		1750.8	1054.16	0.731577	1.37789e-08	5.70438e-08	-	contig45	539217	540763	-	961	-	PF00581:Rhodanese-like domain
novel.1667		159.046	95.8864	0.730747	0.00255464	0.00544715	-	contig17	1602971	1608717	+	4972	-	PF03124:EXS family
novel.3240		461.169	278.11	0.7295	4.75124e-05	0.000130836	-	contig27	758633	761089	+	1705	-	-
novel.330		131.935	79.6102	0.728965	0.00117947	0.00267002	-	contig1	1507519	1515748	-	7639	-	PF00808:Histone-like transcription factor (CBF/NF-Y) and archaeal histone
WLZA4861		1231.58	744.095	0.727456	1.21437e-10	6.11602e-10	-	contig56	355050	356474	-	1425	-	{NA}
novel.2928		103.97	62.7535	0.72739	0.00670381	0.0132855	-	contig25	331443	333544	+	1762	-	PF00293:NUDIX domain
novel.5693		1428.74	864.001	0.72595	4.06366e-08	1.59974e-07	-	contig56	1098123	1104078	-	5221	-	PF02656:Domain of unknown function (DUF202)
novel.6174		2721.17	1648.4	0.723122	1.03702e-10	5.24882e-10	-	contig6	1560071	1564667	+	3845	-	PF13639:Ring finger domain
novel.1473		850.816	515.944	0.721373	4.2126e-07	1.47708e-06	-	contig17	768526	772443	+	3918	-	PF02492:CobW/HypB/UreG, nucleotide-binding domain
novel.4636		424.033	257.127	0.720911	1.09393e-06	3.66488e-06	-	contig45	629482	634614	+	5133	-	PF00326:Prolyl oligopeptidase family
novel.3505		205.159	124.595	0.720649	0.0034487	0.00715329	-	contig3	294435	297504	+	1441	-	PF03909:BSD domain
novel.5522		615.941	374.006	0.719989	7.11486e-06	2.16898e-05	-	contig56	260677	264629	-	3589	-	-
novel.5353		71.9526	43.7659	0.718868	0.0191792	0.0348265	-	contig55	477489	483835	+	5840	-	-
novel.375		361.396	219.642	0.718719	2.81643e-05	7.94275e-05	-	contig1	1714985	1718051	-	2440	-	-
WLZA1199		806.291	490.012	0.718268	1.06895e-06	3.58317e-06	-	contig18	514170	515879	-	1140	-	{gi|675352838|gb|KFM25278.1|; Mitogen-activated protein kinase 4 [Auxenochlorella protothecoides]}
WLZA0726		93.6222	56.9128	0.717941	0.00412668	0.0084759	-	contig17	657987	658646	-	660	-	{NA}
novel.55		216.289	131.379	0.717904	0.00168924	0.00371632	-	contig1	225339	229980	+	4642	-	PF03095:Phosphotyrosyl phosphate activator (PTPA) protein
novel.5625		752.01	457.176	0.717214	5.11063e-09	2.20724e-08	-	contig56	776381	786335	-	8919	-	-
novel.907		522.106	317.975	0.715802	3.57291e-06	1.13462e-05	-	contig15	168795	174426	+	4960	-	-
novel.3858		84.4758	51.3443	0.715604	0.0189435	0.0344294	-	contig34	101518	104898	+	3381	-	PF02130:Uncharacterized protein family UPF0054|PF08282:haloacid dehalogenase-like hydrolase
WLZA3577		890.785	542.56	0.71483	1.58613e-08	6.52658e-08	-	contig40	920921	923402	-	1977	-	{NA}
novel.5560		2572.4	1568.08	0.713812	4.5594e-12	2.63116e-11	-	contig56	432645	436099	+	2942	-	PF00071:Ras family
WLZA4663		841.75	513.765	0.712436	2.08659e-08	8.46583e-08	-	contig56	857142	858312	+	531	-	{gi|545370649|ref|XP_005649945.1|; hypothetical protein [Coccomyxa subellipsoidea C-169, COCSUDRAFT_40657]}
novel.3205		664.796	405.837	0.711511	1.63339e-05	4.75125e-05	-	contig27	621666	626796	-	4768	-	-
novel.4194		329.384	201.13	0.711175	0.0001249	0.000326251	-	contig40	249711	254565	-	4855	-	PF06432:Phosphatidylinositol N-acetylglucosaminyltransferase
WLZA3613		864.264	527.708	0.711045	1.78986e-09	8.10356e-09	-	contig40	1077320	1078093	-	774	-	{gi|503711996|ref|WP_013946072.1|; MULTISPECIES: short-chain dehydrogenase [Hyphomicrobium]}
WLZA1902		1173.74	717.604	0.709304	5.76066e-07	1.9901e-06	-	contig23	736978	738629	+	954	-	{gi|633906354|gb|KDD73183.1|; short chain dehydrogenase [Helicosporidium sp. ATCC 50920]}
novel.3786		653.703	400.152	0.70795	6.55108e-05	0.000177432	-	contig32	255629	258749	+	3060	-	PF00169:PH domain
novel.5166		1171.26	717.072	0.707489	0.00760334	0.0149034	-	contig52	117152	120115	-	2752	-	PF02734:DAK2 domain
novel.5559		732.985	449.122	0.706664	9.91521e-06	2.97212e-05	-	contig56	430354	431218	-	829	-	-
novel.3331		553.164	339.966	0.703099	1.17417e-07	4.38445e-07	-	contig27	1166466	1174418	+	6799	-	-
novel.5820		599.816	368.464	0.702886	8.36714e-06	2.52673e-05	-	contig6	75464	80875	+	4119	-	PF02485:Core-2/I-Branching enzyme
novel.5531		356.697	219.174	0.702764	2.44857e-05	6.97922e-05	-	contig56	303689	315451	+	10554	-	PF00083:Sugar (and other) transporter
novel.5532		270.708	166.616	0.701722	0.00136319	0.00304519	-	contig56	315772	319066	+	3235	-	-
novel.1493		125.543	77.121	0.701166	0.00239955	0.00513803	-	contig17	842550	846948	+	3956	-	PF09588:YqaJ-like viral recombinase domain
novel.3954		232.014	142.743	0.700382	0.000218911	0.000553774	-	contig35	274837	281244	-	5737	-	PF01565:FAD binding domain
novel.2062		855.824	526.868	0.700095	7.80809e-06	2.36965e-05	-	contig20	1116	5185	-	4070	-	PF05958:tRNA (Uracil-5-)-methyltransferase
novel.5749		4000.39	2462.55	0.699962	3.0424e-05	8.53609e-05	-	contig56	1341120	1377527	+	7907	-	-
novel.5333		238.891	147.014	0.699237	6.12627e-05	0.00016637	-	contig55	405636	407761	+	2002	-	PF00472:RF-1 domain
novel.4618		271.36	167.489	0.697117	3.74084e-05	0.000103857	-	contig45	561074	562547	-	1474	-	-
novel.4582		221.543	136.842	0.696775	0.000278282	0.000694453	-	contig45	432934	436803	-	3324	-	-
novel.3349		1344.56	831.149	0.693818	0.000169444	0.000433863	-	contig27	1230759	1238463	-	6212	-	PF00637:Region in Clathrin and VPS
novel.4462		1174.95	726.413	0.693541	1.00163e-09	4.6312e-09	-	contig44	140243	146361	+	5125	-	PF01399:PCI domain|PF10602:26S proteasome subunit RPN7
novel.5610		851.368	526.633	0.693481	4.0773e-08	1.60407e-07	-	contig56	690652	697577	-	6926	-	-
novel.4085		736.362	455.623	0.691703	9.16953e-05	0.000244441	-	contig38	179849	182650	-	2617	-	-
novel.3907		292.671	181.354	0.690932	0.000279872	0.000698134	-	contig35	121042	127709	-	5518	-	-
WLZA4395		391.912	242.633	0.690732	4.1424e-06	1.30459e-05	-	contig54	133637	134914	-	609	-	{NA}
novel.3594		389.909	241.311	0.690619	3.53954e-05	9.85378e-05	-	contig3	624223	635014	+	10792	-	PF01300:Telomere recombination
novel.3932		92.3853	57.1559	0.689959	0.0120491	0.0227822	-	contig35	190625	194430	-	3806	-	-
novel.2528		296.935	184.428	0.686798	0.00192208	0.00419525	-	contig23	866627	872465	-	3523	-	PF08701:GNL3L/Grn1 putative GTPase|PF01926:50S ribosome-binding GTPase
novel.4450		84.112	52.2058	0.686209	0.00756965	0.0148469	-	contig44	104900	107710	-	2243	-	-
novel.3069		116.284	72.2835	0.685453	0.00231965	0.00497919	-	contig27	34989	42845	+	7363	-	PF00415:Regulator of chromosome condensation (RCC1) repeat
novel.2568		664.414	413.056	0.68519	1.74814e-06	5.75323e-06	-	contig23	1082744	1086421	-	3397	-	PF16124:RecQ zinc-binding
novel.3431		395.221	246.116	0.684505	2.41972e-05	6.90346e-05	-	contig3	10710	19674	+	8965	-	PF02042:RWP-RK domain
WLZA4361		876.82	546.305	0.681882	2.79999e-07	1.00253e-06	-	contig54	21	791	-	771	-	{NA}
novel.5555		913.089	570.128	0.67937	2.52748e-09	1.12263e-08	-	contig56	408237	915217	+	15288	-	PF01490:Transmembrane amino acid transporter protein
novel.404		768.205	479.973	0.678496	8.40151e-09	3.56538e-08	-	contig1	1849843	1865617	+	14463	-	-
novel.2334		1407.11	879.641	0.678142	1.06245e-09	4.89763e-09	-	contig23	114547	118160	-	3614	-	PF13857:Ankyrin repeats (many copies)
novel.4931		270.542	169.331	0.676715	6.33964e-05	0.000171935	-	contig48	483789	487801	+	3483	-	-
WLZA4226		83.6104	52.3738	0.675765	0.0118962	0.0225562	-	contig50	148660	152296	+	1308	-	{NA}
novel.305		719.873	450.914	0.674207	3.12108e-06	9.99467e-06	-	contig1	1384405	1499029	-	1588	-	PF02780:Transketolase, C-terminal domain
WLZA4375		275.284	172.696	0.671922	0.0037518	0.0077477	-	contig54	51158	51840	+	240	-	{gi|545711903|ref|XP_005708257.1|; CSL zinc finger domain-containing protein [Galdieria sulphuraria]}
WLZA0084		133.099	83.6157	0.671862	0.0045826	0.00933993	-	contig11	337292	340208	-	1728	-	{NA}
novel.5210		169.119	106.176	0.670961	0.0114459	0.0217497	-	contig54	88977	90930	+	1954	-	-
novel.3261		1653.79	1038.54	0.670616	4.68406e-08	1.83449e-07	-	contig27	832537	839050	+	6170	-	PF04855:SNF5 / SMARCB1 / INI1
novel.3296		187.698	118.168	0.6672	0.000214329	0.000542859	-	contig27	1018656	1022830	+	4031	-	-
novel.1746		1047.17	659.307	0.66704	1.16864e-06	3.90657e-06	-	contig17	1897095	1903096	+	5743	-	-
novel.6097		195.493	123.2	0.666064	0.0032068	0.00670862	-	contig6	1200200	1203119	-	2452	-	PF00679:Elongation factor G C-terminus|PF00009:Elongation factor Tu GTP binding domain|PF03764:Elongation factor G, domain IV|PF14492:Elongation Factor G, domain II
novel.2251		533.901	336.435	0.665939	1.40344e-06	4.66079e-06	-	contig21	98901	103593	-	2606	-	PF00970:Oxidoreductase FAD-binding domain|PF00175:Oxidoreductase NAD-binding domain
novel.5739		85.3413	53.7087	0.665927	0.0107999	0.020638	-	contig56	1300968	1304204	-	3237	-	PF00462:Glutaredoxin
novel.2647		102.57	64.7415	0.663379	0.00465687	0.00947545	-	contig23	1353225	1355678	+	2277	-	-
WLZA4235		193.742	122.281	0.663342	0.00232445	0.00498775	-	contig50	197854	199293	-	1095	-	{gi|675352874|gb|KFM25314.1|; GTP-binding protein [Auxenochlorella protothecoides]}
novel.3343		406.281	256.702	0.662252	2.58702e-06	8.36799e-06	-	contig27	1201416	1211966	+	10183	-	PF01326:Pyruvate phosphate dikinase, PEP/pyruvate binding domain
novel.5854		1109.09	701.037	0.661552	8.23509e-05	0.000220592	-	contig6	218963	226358	-	6819	-	-
novel.6312		1238.71	783.479	0.661142	9.09299e-06	2.73643e-05	-	contig8	113921	125717	+	10137	-	-
novel.1861		1891.57	1196.75	0.660474	5.30172e-12	3.03731e-11	-	contig18	455015	461858	-	6537	-	PF13456:Reverse transcriptase-like
novel.5040		207.768	131.672	0.659375	0.000403709	0.000982902	-	contig50	250106	253174	+	3069	-	-
novel.5309		281.919	178.44	0.658549	5.81485e-05	0.000158266	-	contig55	307889	373084	-	9349	-	PF05378:Hydantoinase/oxoprolinase N-terminal region|PF01968:Hydantoinase/oxoprolinase
WLZA1370		500.562	317.053	0.658481	5.6463e-05	0.000154091	-	contig1	1146319	1149763	+	978	-	{NA}
novel.3739		398.268	252.557	0.658367	1.93309e-05	5.58041e-05	-	contig32	103623	107620	+	3998	-	PF01208:Uroporphyrinogen decarboxylase (URO-D)
novel.4555		210.212	133.031	0.65787	0.00130386	0.00292553	-	contig45	320458	327215	-	5752	-	PF00069:Protein kinase domain
WLZA4866		105.688	66.9068	0.657507	0.0056765	0.0113717	-	contig56	380251	382499	+	1803	-	{NA}
WLZA0857		197.343	124.91	0.657221	0.0051169	0.0103356	-	contig17	1138161	1146755	+	3915	-	{gi|633912399|gb|KDD76315.1|; inward potassium channel rectifier, partial [Helicosporidium sp. ATCC 50920]}
WLZA0499		1078.51	684.09	0.656601	2.16628e-09	9.714e-09	-	contig15	1239441	1241331	-	1758	-	{gi|675351118|gb|KFM23558.1|; UPF0061 protein [Auxenochlorella protothecoides]}
novel.1675		207.182	131.327	0.656214	0.00150892	0.00334619	-	contig17	1638861	1643723	-	4260	-	PF00106:short chain dehydrogenase
WLZA3601		397.161	252.284	0.655696	7.3538e-06	2.23958e-05	-	contig40	1026843	1027823	+	981	-	{gi|489211981|ref|WP_003120765.1|; MULTISPECIES: alpha/beta hydrolase [Pseudomonas|Pseudomonas aeruginosa]}
novel.1548		2070.24	1315.1	0.654604	0.00340644	0.00707768	-	contig17	1067921	1070055	-	2135	-	PF00364:Biotin-requiring enzyme
novel.3195		23760.6	15094.5	0.654545	0.0186587	0.0339738	-	contig27	588529	1177408	+	2797	-	-
WLZA2548		163.61	103.957	0.653991	0.0125632	0.0237248	-	contig27	470784	475671	+	2511	-	{NA}
WLZA2348		447.289	285.744	0.647035	7.5076e-06	2.28414e-05	-	contig25	181687	185095	-	1719	-	{gi|675350701|gb|KFM23141.1|; AP2-like ethylene-responsive transcription factor PLT2 [Auxenochlorella protothecoides]}
novel.6109		136.03	86.8845	0.646443	0.00253166	0.00540004	-	contig6	1251497	1251773	+	277	-	-
novel.3793		279.272	178.343	0.646155	0.00210254	0.00456057	-	contig32	284035	290159	-	6125	-	PF01513:ATP-NAD kinase
novel.2316		128.673	82.4951	0.643084	0.0100792	0.0194006	-	contig23	47154	55648	+	7931	-	PF00916:Sulfate permease family
WLZA0298		273.108	174.954	0.642941	8.30959e-05	0.000222392	-	contig13	27083	27688	+	606	-	{gi|695075592|ref|XP_009385039.1|; PREDICTED: phosphatase IMPL1, chloroplastic [Musa acuminata subsp. malaccensis]}
novel.1130		248.429	159.11	0.642796	0.0264965	0.0465867	-	contig15	993337	994595	-	591	-	PF04588:Hypoxia induced protein conserved region
novel.5973		930.321	596.422	0.641282	3.57911e-05	9.95485e-05	-	contig6	713012	715237	+	1573	-	-
novel.2546		547.296	351.154	0.640542	6.87378e-06	2.09654e-05	-	contig23	960998	983679	-	18927	-	-
novel.1502		240.668	154.388	0.640418	0.00331528	0.00690476	-	contig17	873046	875616	+	2249	-	PF00899:ThiF family
novel.1835		1200.22	770.581	0.639166	0.0103374	0.0198475	-	contig18	340113	370854	-	2324	-	-
novel.565		459.659	295.229	0.637962	0.000303417	0.000753166	-	contig11	388671	394192	-	4199	-	-
novel.2865		4248.53	2731	0.637567	0.000364066	0.000892446	-	contig25	58280	164238	+	6150	-	-
novel.6015		708.222	455.224	0.637004	1.36375e-05	4.01872e-05	-	contig6	851689	950258	+	7242	-	-
novel.4361		377.904	243.295	0.635063	1.13499e-05	3.38221e-05	-	contig40	1053985	1057496	+	2379	-	PF00458:WHEP-TRS domain|PF00152:tRNA synthetases class II (D, K and N)
novel.3105		694.743	447.615	0.635015	0.000500841	0.0012059	-	contig27	185369	187175	+	1474	-	PF00625:Guanylate kinase
novel.1048		239.975	154.706	0.632966	0.00025405	0.000638163	-	contig15	682641	691005	+	8160	-	-
WLZA1220		1167.87	752.953	0.632534	9.94859e-08	3.7447e-07	-	contig1	545109	545829	+	630	-	{NA}
novel.3973		416.001	268.123	0.632433	1.90443e-05	5.50029e-05	-	contig35	353032	360346	-	5386	-	-
WLZA2326		1092.31	704.601	0.632268	3.25138e-07	1.156e-06	-	contig25	113431	116548	-	1293	-	{gi|552833046|ref|XP_005848469.1|; hypothetical protein [Chlorella variabilis, CHLNCDRAFT_57613]}
novel.4214		248.838	160.469	0.63205	0.00846057	0.0165199	-	contig40	341562	342929	-	1368	-	-
novel.3097		615.589	397.387	0.631745	0.000142233	0.000368053	-	contig27	148996	156546	+	7551	-	PF00069:Protein kinase domain
novel.3826		266.18	171.697	0.630256	0.000876698	0.0020314	-	contig32	394523	397276	-	2754	-	PF16835:Pre-mRNA-splicing factor SF3a complex subunit 2 (Prp11)
WLZA1197		1011.8	653.903	0.63007	4.70351e-08	1.84092e-07	-	contig18	505156	508985	+	2994	-	{NA}
novel.978		192.522	124.453	0.629784	0.00222046	0.0047933	-	contig15	425749	430796	+	5019	-	-
novel.1663		216.297	139.796	0.629293	0.000399496	0.000973422	-	contig17	1585527	1592086	-	6030	-	-
novel.1527		139.119	89.9719	0.628935	0.00331234	0.006901	-	contig17	968919	970973	-	714	-	-
novel.3127		331.541	214.166	0.628858	0.000208	0.000527927	-	contig27	296092	301006	-	4135	-	PF00962:Adenosine/AMP deaminase
novel.1356		2710.54	1752.79	0.628807	9.37873e-10	4.35293e-09	-	contig17	300387	320390	+	18706	-	PF01764:Lipase (class 3)
novel.992		932.78	603.809	0.627639	1.35016e-07	4.99265e-07	-	contig15	474407	479782	+	3666	-	PF02887:Pyruvate kinase, alpha/beta domain|PF00224:Pyruvate kinase, barrel domain
novel.1094		891.4	577.419	0.626792	3.14983e-06	1.00814e-05	-	contig15	850019	865423	-	15405	-	PF00069:Protein kinase domain
novel.1841		393.52	255.085	0.626455	0.0006308	0.00149576	-	contig18	371425	372152	-	728	-	-
WLZA5088		242.888	157.275	0.625829	0.00103032	0.00235336	-	contig6	1192670	1194159	-	402	-	{gi|661895150|emb|CDP00955.1|; unnamed protein product [Coffea canephora]}
WLZA0465		96.8371	62.7784	0.625254	0.00907715	0.0176334	-	contig15	1072512	1074489	-	807	-	{gi|125543584|gb|EAY89723.1|; hypothetical protein [Oryza sativa Indica Group, OsI_11261]}
novel.5996		657.735	427.031	0.623675	3.79775e-07	1.33777e-06	-	contig6	778871	1088934	-	4310	-	-
novel.3300		522.224	339.401	0.622195	2.1449e-05	6.16849e-05	-	contig27	1031937	1037262	-	4159	-	PF00416:Ribosomal protein S13/S18
WLZA3547		701.558	456.127	0.620721	0.000357701	0.000878256	-	contig40	786509	788782	-	2274	-	{NA}
novel.1845		1014.99	661.216	0.618378	8.62787e-07	2.92426e-06	-	contig18	383210	387516	-	4011	-	PF00216:Bacterial DNA-binding protein
novel.3291		190.6	124.29	0.618298	0.00322048	0.00673493	-	contig27	1003230	1004532	+	1303	-	-
WLZA4647		702.359	457.603	0.618201	0.000113407	0.000297632	-	contig56	797163	799639	+	2211	-	{NA}
novel.2313		407.787	265.856	0.617317	7.88867e-05	0.000211778	-	contig23	31856	37019	+	4509	-	-
novel.5745		913.994	595.687	0.616901	9.11299e-07	3.07925e-06	-	contig56	1328620	1339081	+	9963	-	-
novel.3217		7236.66	4724.67	0.615136	4.62148e-07	1.61394e-06	-	contig27	665705	672878	-	6379	-	-
WLZA1862		2567.9	1680.19	0.611843	7.14387e-07	2.43892e-06	-	contig23	556116	556924	-	642	-	{gi|633910343|gb|KDD75096.1|; hypothetical protein [Helicosporidium sp. ATCC 50920, H632_c872p0]}
novel.2495		765.107	501.269	0.609834	7.15784e-05	0.000193179	-	contig23	755378	759896	+	4205	-	-
novel.1386		107.104	70.1423	0.609406	0.0149552	0.0278196	-	contig17	436769	442701	+	3636	-	PF14826:FACT complex subunit SPT16 N-terminal lobe domain|PF08644:FACT complex subunit (SPT16/CDC68)|PF00557:Metallopeptidase family M24|PF08512:Histone chaperone Rttp106-like
WLZA5007		104.472	68.5394	0.608186	0.0145862	0.0271996	-	contig6	863894	864757	+	864	-	{gi|633912715|gb|KDD76520.1|; sodium Bile acid symporter [Helicosporidium sp. ATCC 50920]}
novel.1879		1234.42	809.964	0.60782	3.71521e-06	1.17674e-05	-	contig18	531301	536385	-	4707	-	-
novel.2974		624.782	410.073	0.607639	2.06186e-06	6.71923e-06	-	contig25	485635	494863	+	8246	-	PF00069:Protein kinase domain
WLZA1124		8243.35	5415.72	0.606051	0.00193203	0.00421545	-	contig18	107034	109076	-	993	-	{gi|675350092|gb|KFM22532.1|; hypothetical protein [Auxenochlorella protothecoides, F751_0072]}
novel.3917		1010.46	664.539	0.604575	0.000919415	0.00211991	-	contig35	151458	155624	-	3269	-	PF00343:Carbohydrate phosphorylase
novel.6318		475.313	312.698	0.603866	0.000229405	0.00057912	-	contig8	143945	145726	+	1782	-	-
novel.2366		149.063	98.0435	0.602186	0.00325084	0.00678213	-	contig23	234145	241201	+	7057	-	PF13815:Iguana/Dzip1-like DAZ-interacting protein N-terminal
WLZA4882		647.875	426.786	0.601667	7.56367e-07	2.57935e-06	-	contig56	436096	437121	-	525	-	{gi|552815753|ref|XP_005844527.1|; hypothetical protein [Chlorella variabilis, CHLNCDRAFT_138928]}
novel.4866		3317.3	2189.68	0.599367	5.67535e-09	2.43561e-08	-	contig48	203829	207120	-	2960	-	PF00475:Imidazoleglycerol-phosphate dehydratase
novel.1295		373.49	247.004	0.595559	8.58779e-05	0.000229636	-	contig17	102478	103746	+	914	-	PF06417:Protein of unknown function (DUF1077)
novel.2591		578.449	382.895	0.59506	0.000660549	0.00156144	-	contig23	1163617	1170985	+	6738	-	-
WLZA4568		7492.21	4963.01	0.594166	0.00149127	0.00330947	-	contig55	397823	399457	-	774	-	{NA}
novel.5097		178.618	118.371	0.593772	0.00197375	0.00430186	-	contig50	457006	462470	+	5150	-	-
novel.360		684.763	454.254	0.591975	0.000105517	0.000278968	-	contig1	1656245	1658284	+	1829	-	-
WLZA0842		1137.08	754.291	0.591859	5.48495e-05	0.000149822	-	contig17	1088477	1090170	-	1065	-	{gi|633910213|gb|KDD75023.1|; Mo25-like polarized growth and cytokinesis protein [Helicosporidium sp. ATCC 50920]}
novel.1387		90.6433	60.1995	0.588506	0.0221833	0.0397447	-	contig17	443468	446665	+	1951	-	-
WLZA2596		214.167	142.389	0.587767	0.00115036	0.00260799	-	contig27	683124	684471	-	990	-	{gi|545374772|ref|XP_005651632.1|; hypothetical protein [Coccomyxa subellipsoidea C-169, COCSUDRAFT_52073]}
novel.2511		955.375	635.794	0.587753	6.14187e-08	2.36113e-07	-	contig23	803178	814013	-	10035	-	-
novel.5351		190.797	127.063	0.586904	0.00184149	0.00403234	-	contig55	470434	473594	+	2519	-	-
WLZA2414		599.409	398.847	0.58635	0.0013445	0.00300896	-	contig25	458259	458882	-	216	-	{gi|633906780|gb|KDD73359.1|; hypothetical protein [Helicosporidium sp. ATCC 50920, H632_c2258p1]}
novel.5711		490.024	326.265	0.585446	2.81358e-05	7.94162e-05	-	contig56	1179520	1184492	-	3258	-	PF09335:SNARE associated Golgi protein
novel.4088		157.952	105.332	0.582572	0.00574338	0.0115018	-	contig38	186845	187198	+	354	-	-
novel.1322		3400.84	2271.8	0.581972	6.29994e-09	2.69416e-08	-	contig17	173714	176011	+	1473	-	PF00210:Ferritin-like domain
novel.4311		232.827	155.7	0.580974	0.00541922	0.0108956	-	contig40	779279	785823	+	5951	-	PF02714:Calcium-dependent channel, 7TM region, putative phosphate
WLZA0865		93.4596	62.5427	0.580503	0.0162761	0.0300111	-	contig17	1179097	1180161	+	1065	-	{gi|564970658|ref|WP_023874231.1|; MULTISPECIES: 2-nitropropane dioxygenase [Pandoraea|Pandoraea sp.]}
novel.5271		261.543	174.949	0.580091	0.000514314	0.00123435	-	contig55	104093	111006	-	5686	-	PF00083:Sugar (and other) transporter
novel.2996		1067.28	715.039	0.577952	6.78422e-07	2.32186e-06	-	contig25	588777	593590	+	3879	-	PF05019:Coenzyme Q (ubiquinone) biosynthesis protein Coq4
WLZA4203		640.721	429.31	0.577763	5.68035e-05	0.000154882	-	contig50	28414	32117	-	2076	-	{gi|168047089|ref|XP_001776004.1|; predicted protein [Physcomitrella patens]}
novel.189		553.593	371.429	0.575591	0.00138892	0.003097	-	contig1	875302	883597	-	6491	-	PF00561:alpha/beta hydrolase fold
WLZA4727		674.769	452.83	0.574932	1.12362e-05	3.35131e-05	-	contig56	1123321	1126605	-	1200	-	{gi|545370136|ref|XP_005649736.1|; hypothetical protein [Coccomyxa subellipsoidea C-169, COCSUDRAFT_27861]}
novel.3749		1155.72	776.336	0.573824	0.00048035	0.00115885	-	contig32	133229	141239	+	7367	-	-
novel.3085		1388.17	933.647	0.57223	0.000164551	0.000422042	-	contig27	99339	102107	-	2158	-	-
novel.1929		198.734	133.541	0.571005	0.00933062	0.0180792	-	contig2	64062	68701	+	4640	-	-
novel.61		302.977	203.943	0.570959	0.00730475	0.0143514	-	contig1	274638	632848	+	15350	-	PF01408:Oxidoreductase family, NAD-binding Rossmann fold|PF00654:Voltage gated chloride channel
novel.2828		189.608	127.744	0.570362	0.0151543	0.0281469	-	contig24	565443	569940	-	3410	-	-
novel.6003		636.473	428.847	0.569621	0.000108908	0.000286814	-	contig6	808158	810299	+	1851	-	-
novel.2432		2525.98	1703.25	0.568318	3.26281e-07	1.15804e-06	-	contig23	508889	512392	-	2964	-	PF04981:NMD3 family
novel.3035		380.685	256.743	0.567593	0.000265191	0.000663141	-	contig26	115093	118037	+	2088	-	-
novel.4712		329.49	222.282	0.567079	0.00758865	0.0148794	-	contig45	896764	899585	-	2163	-	-
novel.1337		1623.63	1096.34	0.566399	0.00460642	0.00938534	-	contig17	221391	226540	+	4323	-	PF01412:Putative GTPase activating protein for Arf
novel.1471		418.619	282.999	0.565085	0.00107905	0.00245455	-	contig17	760075	765559	+	5207	-	-
novel.3044		472.711	319.616	0.564729	0.00139072	0.00309987	-	contig26	148964	167384	+	4154	-	PF01795:MraW methylase family
novel.2763		138.391	93.5395	0.564328	0.00531002	0.0106937	-	contig24	274541	282001	-	5924	-	PF00179:Ubiquitin-conjugating enzyme
novel.522		1955.66	1323.56	0.56288	3.34412e-08	1.32676e-07	-	contig11	202534	215140	+	8218	-	PF01208:Uroporphyrinogen decarboxylase (URO-D)
WLZA4009		438.998	296.999	0.562504	0.000141634	0.00036666	-	contig46	46394	60000	-	8226	-	{NA}
novel.708		114.301	77.394	0.562457	0.0119009	0.022558	-	contig12	575857	580529	-	4392	-	-
novel.1445		716.629	485.433	0.561381	0.00140878	0.00313668	-	contig17	671901	676732	+	3710	-	PF00578:AhpC/TSA family|PF10417:C-terminal domain of 1-Cys peroxiredoxin
novel.2286		2523.47	1710.96	0.560384	3.06425e-05	8.58949e-05	-	contig21	244962	252882	+	6877	-	PF02854:MIF4G domain
novel.1937		408.058	276.6	0.5603	0.000164281	0.000421529	-	contig2	85996	94518	-	7021	-	-
WLZA2594		1075.45	729.643	0.559849	0.00283019	0.00596995	-	contig27	674099	678712	+	1212	-	{NA}
novel.1826		852.256	578.889	0.557484	2.47048e-05	7.0351e-05	-	contig18	313078	315817	-	2667	-	PF06047:Ras-induced vulval development antagonist
novel.6231		1266.28	860.495	0.557458	2.69086e-05	7.64123e-05	-	contig7	32134	38909	-	6053	-	PF02548:Ketopantoate hydroxymethyltransferase
novel.4369		900.257	611.73	0.557013	1.06213e-05	3.17439e-05	-	contig41	17060	27933	-	10563	-	-
novel.5633		685.774	466.493	0.556406	4.08386e-05	0.000113072	-	contig56	820505	824934	-	3901	-	PF03129:Anticodon binding domain|PF00587:tRNA synthetase class II core domain (G, H, P, S and T)
novel.3637		758.33	516.417	0.554734	8.19636e-05	0.000219651	-	contig3	766354	770140	-	2994	-	PF00439:Bromodomain
novel.1711		1283.93	874.142	0.554584	4.2422e-05	0.000117296	-	contig17	1786171	1787754	+	1257	-	-
novel.1336		163.018	111.04	0.553063	0.0142838	0.0266439	-	contig17	218450	221696	-	2728	-	-
novel.5770		1483.81	1011.29	0.552808	1.26376e-05	3.73672e-05	-	contig56	1403026	1406272	+	2353	-	PF00764:Arginosuccinate synthase
novel.5971		398.155	271.764	0.551053	0.000672352	0.00158749	-	contig6	705242	708807	+	2434	-	PF03735:ENT domain
WLZA1857		250.253	170.761	0.549945	0.00933331	0.0180792	-	contig23	537181	538146	-	726	-	{gi|675352027|gb|KFM24467.1|; Nitric oxide synthase-interacting protein-like protein [Auxenochlorella protothecoides]}
novel.5729		2569.3	1757.02	0.548036	1.04451e-08	4.3868e-08	-	contig56	1255622	1298362	-	12291	-	PF01981:Peptidyl-tRNA hydrolase PTH2
novel.4928		445.482	304.602	0.54791	0.00664294	0.013182	-	contig48	470603	478187	-	5577	-	PF00850:Histone deacetylase domain
novel.1478		714.25	488.848	0.546728	0.000141613	0.00036666	-	contig17	788549	790163	-	1352	-	PF05721:Phytanoyl-CoA dioxygenase (PhyH)
novel.1866		565.78	387.767	0.545164	0.000514483	0.00123435	-	contig18	485157	488161	-	2388	-	PF00118:TCP-1/cpn60 chaperonin family
WLZA2703		1480.97	1015.65	0.544044	0.00247067	0.00527733	-	contig27	1178547	1180560	-	744	-	{NA}
novel.4157		228.38	156.413	0.543594	0.00440361	0.00899619	-	contig40	99279	106448	-	3818	-	PF05221:S-adenosyl-L-homocysteine hydrolase
WLZA4242		138.24	94.9374	0.542866	0.0240318	0.0426346	-	contig50	218937	220568	+	1632	-	{NA}
WLZA1562		1191.03	818.494	0.541707	2.14688e-06	6.99256e-06	-	contig1	1978167	1978848	-	438	-	{gi|675353184|gb|KFM25624.1|; Phosphatidylglycerol/phosphatidylinositol transfer protein [Auxenochlorella protothecoides]}
novel.1288		379.933	261.429	0.540303	0.000901457	0.00208323	-	contig17	65762	73047	+	4988	-	PF03030:Inorganic H+ pyrophosphatase
novel.2282		626.328	431.057	0.539499	0.00016597	0.000425502	-	contig21	221608	230410	+	8156	-	-
novel.4284		541.716	372.959	0.539305	0.000194515	0.000494523	-	contig40	644064	651918	+	6690	-	PF16655:PhoD-like phosphatase, N-terminal domain|PF09423:PhoD-like phosphatase
novel.6049		157.443	108.554	0.539296	0.0095055	0.0183952	-	contig6	998952	1014528	-	6704	-	-
novel.2121		2158.89	1485.72	0.539203	1.00031e-06	3.36232e-06	-	contig20	243063	248497	-	4673	-	-
novel.2418		567.885	390.846	0.539189	0.00625468	0.0124603	-	contig23	438478	443319	-	3797	-	PF08541:3-Oxoacyl-[acyl-carrier-protein (ACP)] synthase III C terminal|PF08392:FAE1/Type III polyketide synthase-like protein
novel.6100		1586.83	1094.22	0.535919	0.00479237	0.00972517	-	contig6	1207751	1210628	+	2207	-	-
novel.6163		2859.12	1973.83	0.534488	1.06401e-05	3.17847e-05	-	contig6	1475166	1496497	-	17712	-	PF00493:MCM2/3/5 family
novel.158		223.579	154.461	0.534363	0.00508535	0.0102752	-	contig1	755548	763772	+	7542	-	PF00856:SET domain
novel.1862		556.165	384.099	0.534088	0.0190628	0.0346256	-	contig18	462023	469220	-	7156	-	-
novel.4472		613.232	423.706	0.533995	0.000187431	0.00047711	-	contig44	179948	183080	-	2074	-	PF00171:Aldehyde dehydrogenase family
novel.3150		1538.43	1064.3	0.53128	0.000107899	0.000284302	-	contig27	389968	394703	-	4307	-	PF00282:Pyridoxal-dependent decarboxylase conserved domain
novel.6302		1258.84	871.666	0.530193	2.0385e-06	6.65023e-06	-	contig8	61912	68994	-	6323	-	PF01503:Phosphoribosyl-ATP pyrophosphohydrolase|PF01502:Phosphoribosyl-AMP cyclohydrolase
novel.4459		492.999	341.78	0.528963	0.000254691	0.000639245	-	contig44	130259	136422	-	6164	-	-
novel.2475		115.839	80.4071	0.528537	0.0250469	0.0442808	-	contig23	664140	668247	-	2875	-	PF13920:Zinc finger, C3HC4 type (RING finger)
WLZA0459		273.579	189.767	0.527407	0.0158444	0.029286	-	contig15	1035668	1039140	+	2142	-	{NA}
novel.5956		349.297	242.637	0.527307	0.00102075	0.00233412	-	contig6	657755	662235	-	3885	-	PF00789:UBX domain
novel.5696		558.682	387.524	0.526825	0.000159085	0.00040871	-	contig56	1110767	1116629	+	4627	-	PF00702:haloacid dehalogenase-like hydrolase
novel.3613		922.088	640.532	0.526419	2.58925e-05	7.36643e-05	-	contig3	687859	703123	+	11277	-	PF00483:Nucleotidyl transferase
novel.5586		1194.84	830.012	0.525759	6.47435e-07	2.2203e-06	-	contig56	537866	551621	-	13386	-	-
WLZA1890		100.933	70.2174	0.524119	0.0260456	0.0458734	-	contig23	668661	679272	+	3768	-	{NA}
novel.2468		170.753	119.256	0.520208	0.00981307	0.0189423	-	contig23	624526	627265	-	2505	-	PF00226:DnaJ domain
novel.3577		277.271	193.71	0.517031	0.000915381	0.00211301	-	contig3	573198	576704	.	3507	-	-
novel.6138		227.924	159.335	0.514802	0.0120054	0.0227137	-	contig6	1378531	1387568	-	9038	-	PF13515:Fusaric acid resistance protein-like
novel.4787		501.508	350.948	0.51387	0.00139846	0.00311598	-	contig46	242047	253422	+	10132	-	PF01546:Peptidase family M20/M25/M40|PF07687:Peptidase dimerisation domain
novel.128		472.469	331.011	0.513024	0.000423213	0.00102874	-	contig1	635410	638836	+	3178	-	-
novel.1680		1390.17	974.141	0.512538	7.89819e-06	2.3946e-05	-	contig17	1667272	1675279	+	7973	-	PF04278:Tic22-like family
novel.1698		257.459	180.723	0.512244	0.0186225	0.0339449	-	contig17	1744913	1749786	+	4290	-	PF03847:Transcription initiation factor TFIID subunit A
WLZA1164		2940.79	2061.62	0.512174	2.89818e-05	8.1502e-05	-	contig18	321559	322455	+	759	-	{gi|552819708|ref|XP_005845470.1|; hypothetical protein [Chlorella variabilis, CHLNCDRAFT_137125]}
novel.4906		593.9	417.292	0.51011	0.000678062	0.00160035	-	contig48	378507	388233	-	6834	-	PF02769:AIR synthase related protein, C-terminal domain|PF13507:CobB/CobQ-like glutamine amidotransferase domain
novel.2561		367.032	258.006	0.509573	0.000409182	0.000995431	-	contig23	1058286	1062260	+	3975	-	-
novel.4174		174.222	122.49	0.508934	0.00902167	0.0175425	-	contig40	168281	171807	-	3056	-	PF03643:Vacuolar protein sorting-associated protein 26
novel.1049		163.493	115.01	0.508803	0.0100612	0.0193721	-	contig15	691002	694668	-	2995	-	PF14580:Leucine-rich repeat
novel.914		1514.93	1067.58	0.504743	0.00993583	0.0191611	-	contig15	189162	193238	-	1048	-	-
novel.3342		145.073	102.337	0.503676	0.00938587	0.0181695	-	contig27	1193419	1201220	-	6998	-	-
novel.1291		2795.77	1972.2	0.503502	0.0107451	0.0205461	-	contig17	80539	81238	+	442	-	-
novel.4778		120.816	85.1482	0.502854	0.0192933	0.0350234	-	contig46	202051	208561	-	5395	-	-
WLZA1727		263.24	185.745	0.502849	0.00122174	0.00275752	-	contig20	494112	495436	+	630	-	{NA}
novel.1529		1698.54	1198.97	0.502458	0.000942403	0.00216881	-	contig17	972071	978885	-	5605	-	PF00004:ATPase family associated with various cellular activities (AAA)
novel.3373		452.98	319.917	0.5023	0.0146952	0.0273862	-	contig28	55274	58564	+	2480	-	PF07823:Cyclic phosphodiesterase-like protein
novel.174		679.307	480.369	0.500033	0.0025277	0.00539538	-	contig1	818041	821546	-	3506	-	-
novel.2239		605.607	428.541	0.49833	0.000511469	0.00122809	-	contig21	61268	64130	-	1946	-	PF00004:ATPase family associated with various cellular activities (AAA)
WLZA1291		2859.37	2024.14	0.498289	0.000357007	0.000877258	-	contig1	851045	855222	+	2031	-	{NA}
novel.2452		189.275	134.085	0.498058	0.0109988	0.0209721	-	contig23	564138	572385	-	6019	-	-
novel.2442		754.666	534.297	0.497859	0.000143283	0.000370613	-	contig23	539892	548380	+	7912	-	PF00153:Mitochondrial carrier protein
novel.1741		210.793	149.111	0.497093	0.00563289	0.0112954	-	contig17	1872598	1877181	+	1633	-	-
novel.6032		363.604	258.179	0.493975	0.0129844	0.0244522	-	contig6	930820	933218	+	1492	-	-
novel.4916		2264.1	1608.33	0.493147	1.00677e-05	3.01635e-05	-	contig48	422613	424861	-	909	-	PF00137:ATP synthase subunit C
novel.6355		504.051	358.201	0.492661	0.016244	0.0299609	-	contig8	275873	279223	+	2844	-	PF01602:Adaptin N terminal region
novel.1425		1502.03	1067.86	0.492289	2.44405e-06	7.92659e-06	-	contig17	595700	606996	+	10281	-	PF04012:PspA/IM30 family
WLZA2509		517.364	367.857	0.491777	0.000915986	0.0021136	-	contig27	301428	305383	+	1539	-	{NA}
novel.3316		281.906	200.668	0.491486	0.0154724	0.0286854	-	contig27	1093237	1100577	+	6626	-	-
WLZA1192		1509.24	1073.96	0.490947	5.07574e-06	1.57814e-05	-	contig18	484181	485160	+	828	-	{gi|675352987|gb|KFM25427.1|; Uncharacterized protein F751_5968 [Auxenochlorella protothecoides]}
novel.5702		737.432	524.713	0.490312	0.00118216	0.00267511	-	contig56	1129976	1138139	+	6293	-	PF00271:Helicase conserved C-terminal domain|PF00270:DEAD/DEAH box helicase|PF00098:Zinc knuckle
novel.5669		686.626	488.991	0.489294	0.0105173	0.0201675	-	contig56	1002350	1007267	-	4274	-	PF00227:Proteasome subunit
novel.991		544.119	387.591	0.488929	0.00044682	0.00108138	-	contig15	472404	474165	-	1247	-	PF00227:Proteasome subunit
novel.1661		834.888	595.424	0.487897	9.69689e-05	0.000257822	-	contig17	1577089	1580114	+	2487	-	PF00390:Malic enzyme, N-terminal domain
novel.1358		266.776	190.379	0.487378	0.0110675	0.0210899	-	contig17	324021	329901	+	5551	-	-
novel.1372		773.189	551.809	0.486406	3.99766e-05	0.000110735	-	contig17	366416	374184	+	5606	-	PF00128:Alpha amylase, catalytic domain
WLZA0751		727.485	519.386	0.485675	0.0022302	0.00481262	-	contig17	758393	759746	-	366	-	{gi|633910862|gb|KDD75382.1|; hypothetical protein [Helicosporidium sp. ATCC 50920, H632_c710p0]}
novel.5187		670.728	479.079	0.485639	0.000975946	0.00223839	-	contig54	21263	24357	-	2485	-	PF14327:Hinge domain of cleavage stimulation factor subunit 2|PF00076:RNA recognition motif. (a.k.a. RRM, RBD, or RNP domain)
novel.3957		175.267	125.206	0.484963	0.0174134	0.0319438	-	contig35	293880	298339	+	3847	-	PF09418:Protein of unknown function (DUF2009)
novel.5657		598.39	428.193	0.482614	0.0170084	0.0312385	-	contig56	932728	936183	-	3456	-	PF00271:Helicase conserved C-terminal domain
novel.1968		292.149	209.388	0.481523	0.00710642	0.0140105	-	contig2	217054	221918	+	4429	-	PF00485:Phosphoribulokinase / Uridine kinase family|PF14681:Uracil phosphoribosyltransferase
WLZA1187		384.376	275.292	0.481198	0.00136623	0.00305086	-	contig18	439792	441988	+	1119	-	{NA}
novel.6116		1209.88	866.799	0.481177	0.00198483	0.00432448	-	contig6	1280306	1289100	+	7860	-	-
novel.2516		503.818	361.47	0.480328	0.00182546	0.00400012	-	contig23	830265	836429	+	5868	-	-
novel.2480		1954.38	1401.58	0.479251	5.47361e-06	1.69493e-05	-	contig23	695264	714518	-	18165	-	PF01593:Flavin containing amine oxidoreductase
novel.1620		493.312	353.901	0.478834	0.00991087	0.019119	-	contig17	1438282	1452004	-	6521	-	-
WLZA2412		1764.52	1266.44	0.478417	0.000405061	0.000985799	-	contig25	450834	452247	+	624	-	{gi|633910199|gb|KDD75016.1|; hypothetical protein [Helicosporidium sp. ATCC 50920, H632_c923p1]}
WLZA2282		3429.44	2468.24	0.474385	0.00240525	0.00514844	-	contig25	484057	484485	-	429	-	{gi|675351110|gb|KFM23550.1|; Ubiquitin domain-containing protein 2 [Auxenochlorella protothecoides]}
novel.1867		474.807	342.386	0.471957	0.00190778	0.00417003	-	contig18	488560	493825	-	5049	-	PF03099:Biotin/lipoate A/B protein ligase family
novel.5573		515.458	372.178	0.470489	0.00515874	0.0104166	-	contig56	485743	491598	+	5101	-	PF00888:Cullin family
novel.2085		188.117	135.847	0.469159	0.00840038	0.0164129	-	contig20	102270	113849	+	10759	-	-
novel.3081		226.384	163.627	0.469037	0.00441512	0.00901365	-	contig27	87240	90359	-	3120	-	-
novel.5943		618.179	446.464	0.469026	0.00211702	0.00458626	-	contig6	604663	607312	-	1838	-	PF00701:Dihydrodipicolinate synthetase family
novel.1479		352.842	254.931	0.468658	0.00284468	0.00599773	-	contig17	790310	795881	+	5572	-	-
novel.1864		594.177	429.881	0.467907	0.000342581	0.00084351	-	contig18	477768	483491	-	5724	-	-
WLZA1477		163.391	118.189	0.467287	0.0156776	0.0290128	-	contig1	1628057	1628687	-	498	-	{NA}
novel.3072		409.336	296.415	0.465815	0.00334156	0.00695474	-	contig27	53011	61042	-	8032	-	-
WLZA2586		184.21	133.724	0.464298	0.0228845	0.040849	-	contig27	636235	638008	-	1356	-	{gi|675351290|gb|KFM23730.1|; putative kinetochore protein NUF2 [Auxenochlorella protothecoides]}
novel.2667		690.712	500.766	0.464161	0.000107908	0.000284302	-	contig23	1420539	1428277	+	7739	-	-
novel.1111		792.269	575.007	0.462725	9.89372e-05	0.000262826	-	contig15	935203	942116	+	6547	-	PF00122:E1-E2 ATPase|PF00702:haloacid dehalogenase-like hydrolase
novel.6209		1117.46	811.339	0.461789	0.000305606	0.000757675	-	contig6	1676476	1687765	-	10386	-	PF07517:SecA DEAD-like domain|PF01043:SecA preprotein cross-linking domain
novel.4886		3948.99	2872.93	0.459203	2.33647e-05	6.69099e-05	-	contig48	292255	294853	+	2429	-	-
novel.4727		498.056	362.464	0.458266	0.000844398	0.00196253	-	contig46	9324	17281	-	7140	-	-
novel.1118		306.369	223.039	0.457736	0.00419815	0.00861399	-	contig15	962114	964738	+	1660	-	PF03798:TLC domain
novel.3222		1046.34	761.998	0.457291	0.000577748	0.00137692	-	contig27	692310	702269	-	8674	-	PF04564:U-box domain
novel.4961		182.482	132.837	0.456582	0.0174886	0.0320625	-	contig49	1	5885	-	5171	-	-
novel.2323		157.548	114.943	0.455205	0.0215051	0.0386129	-	contig23	75981	82007	-	5739	-	-
novel.3361		1070.24	781.076	0.454421	0.00259959	0.00553139	-	contig28	13128	21446	+	5716	-	-
novel.3783		395.356	289.283	0.450741	0.00213662	0.00462541	-	contig32	249302	308408	+	12497	-	PF14510:ABC-transporter extracellular N-terminal|PF08370:Plant PDR ABC transporter associated|PF00005:ABC transporter|PF01061:ABC-2 type transporter
novel.3215		1429.48	1046.64	0.449341	5.73812e-05	0.000156317	-	contig27	650429	656706	-	5774	-	-
WLZA4138		266.583	195.261	0.44859	0.0114764	0.0217941	-	contig48	548582	550018	-	1011	-	{gi|633911354|gb|KDD75669.1|; hypothetical protein H632_c560p2, partial [Helicosporidium sp. ATCC 50920]}
novel.155		178.037	130.674	0.448169	0.01825	0.033358	-	contig1	744507	748277	-	3304	-	PF01490:Transmembrane amino acid transporter protein
novel.958		195.218	143.48	0.445224	0.0186244	0.0339449	-	contig15	343760	353101	-	9342	-	PF03028:Dynein heavy chain and region D6 of dynein motor
novel.4260		931.584	684.924	0.443331	0.0034439	0.00714577	-	contig40	556631	560811	-	4001	-	-
novel.5284		690.61	508.098	0.442223	0.00477991	0.00970313	-	contig55	152663	158767	+	4869	-	PF14698:Argininosuccinate lyase C-terminal|PF00206:Lyase
novel.519		471.991	347.758	0.440392	0.000776577	0.00181529	-	contig11	186658	199094	-	12395	-	PF13532:2OG-Fe(II) oxygenase superfamily
novel.4473		376.452	278.775	0.433056	0.0165012	0.0303801	-	contig44	184622	191766	+	6138	-	-
WLZA1729		5477.8	4059.86	0.432091	6.48208e-06	1.98601e-05	-	contig20	499171	499809	-	423	-	{gi|302828236|ref|XP_002945685.1|; hypothetical protein [Volvox carteri f. nagariensis, VOLCADRAFT_72276]}
novel.4715		361.328	267.754	0.431609	0.00414343	0.00850744	-	contig45	907771	914079	-	5578	-	PF02141:DENN (AEX-3) domain
WLZA2379		764.349	567.301	0.430679	0.000840924	0.0019552	-	contig25	328892	331060	-	999	-	{NA}
WLZA1143		668.704	496.424	0.430087	0.00146879	0.00326434	-	contig18	198167	206342	+	4662	-	{NA}
WLZA3513		641.795	476.939	0.428278	0.0069565	0.0137372	-	contig40	626685	629710	-	2382	-	{NA}
novel.2041		1805.57	1345.96	0.423701	0.00556659	0.0111735	-	contig2	486906	497019	+	9199	-	-
novel.4604		1235.51	921.905	0.422171	0.000103279	0.000273287	-	contig45	506218	509861	-	2912	-	-
novel.1037		909.285	679.393	0.420587	0.00577041	0.0115472	-	contig15	648594	662877	-	12136	-	PF10507:Transmembrane protein 65
novel.5908		392.488	293.494	0.418897	0.0239224	0.0425089	-	contig6	444372	450884	+	5848	-	-
novel.5845		375.35	281.146	0.418311	0.014025	0.0262172	-	contig6	183564	187476	-	2583	-	PF00481:Protein phosphatase 2C
novel.248		911.574	682.401	0.41747	0.00210307	0.00456057	-	contig1	1127660	1130708	-	2440	-	PF02319:E2F/DP family winged-helix DNA-binding domain
novel.69		348.551	262.939	0.406662	0.00686435	0.0135684	-	contig1	314803	318043	+	2452	-	-
novel.1545		648.264	489.373	0.405174	0.00729624	0.014343	-	contig17	1054483	1061013	-	6174	-	-
novel.6009		677.413	512.104	0.402507	0.0117294	0.0222606	-	contig6	825831	829524	+	3194	-	PF06426:Serine acetyltransferase, N-terminal
WLZA4628		641.44	486.227	0.399935	0.00103541	0.00236323	-	contig56	689576	690295	-	720	-	{NA}
novel.1846		460.477	349.031	0.399794	0.00458207	0.00933993	-	contig18	388845	393158	-	4083	-	PF02152:Dihydroneopterin aldolase
novel.1913		355.329	269.534	0.397585	0.00974924	0.018831	-	contig2	26715	35322	-	8608	-	PF02138:Beige/BEACH domain
novel.3724		533.069	404.945	0.396848	0.00187698	0.00410563	-	contig32	40951	46755	-	5805	-	-
novel.6252		306.3	232.8	0.396561	0.0168562	0.030987	-	contig7	84636	104276	-	12875	-	PF04305:Protein of unknown function (DUF455)
novel.6147		2764.2	2101.17	0.395508	0.00114459	0.00259587	-	contig6	1416495	1457285	-	21637	-	-
WLZA4627		4360.54	3316.23	0.394867	0.000289074	0.000719908	-	contig56	686402	688291	-	984	-	{gi|633909198|gb|KDD74496.1|; fructose-1-6-bisphosphatase [Helicosporidium sp. ATCC 50920]}
novel.5626		931.46	708.973	0.39374	0.000830428	0.00193375	-	contig56	786566	797162	-	8946	-	PF03151:Triose-phosphate Transporter family
novel.941		910.562	693.485	0.392938	0.0090211	0.0175425	-	contig15	282892	285444	-	2022	-	PF01073:3-beta hydroxysteroid dehydrogenase/isomerase family
novel.4873		826.738	630.345	0.391898	0.00241462	0.00516668	-	contig48	238808	245076	-	6269	-	PF15613:Williams-Beuren syndrome DDT (WSD), D-TOX E motif
novel.6124		1674.52	1276.8	0.391113	0.0119351	0.0225948	-	contig6	1318527	1326844	-	7528	-	PF00288:GHMP kinases N terminal domain|PF08544:GHMP kinases C terminal|PF10509:Galactokinase galactose-binding signature
novel.1837		1460.67	1114.61	0.389843	0.00146985	0.0032655	-	contig18	357327	359767	+	1440	-	PF06979:Assembly, mitochondrial proton-transport ATP synth complex
novel.423		2446.25	1867.6	0.38938	0.00311953	0.00653279	-	contig1	1926692	1936410	+	7778	-	-
novel.1707		364.045	278.526	0.385823	0.0136643	0.0255979	-	contig17	1771334	1775160	-	3433	-	PF04893:Yip1 domain
novel.863		378.676	291.464	0.377981	0.00631663	0.0125714	-	contig15	146	5350	-	4130	-	-
novel.2126		671.536	516.76	0.377914	0.0136626	0.0255979	-	contig20	262016	266136	-	3292	-	-
novel.4206		892.23	690.269	0.37038	0.000519074	0.0012439	-	contig40	299569	310604	-	9753	-	PF00155:Aminotransferase class I and II
novel.778		546.485	423.227	0.368681	0.00971152	0.0187641	-	contig12	859025	871745	+	11585	-	-
novel.1194		4069.95	3152.67	0.36845	2.20469e-05	6.32849e-05	-	contig15	1272628	1279421	-	6233	-	-
WLZA2652		52677.9	40871.9	0.366077	0.000283051	0.000705196	-	contig27	884277	886343	-	1080	-	{gi|552809934|ref|XP_005843070.1|; hypothetical protein [Chlorella variabilis, CHLNCDRAFT_59826]}
WLZA4028		386.636	300.3	0.363384	0.026066	0.0458961	-	contig46	148256	148486	-	231	-	{NA}
novel.5533		307.694	239.303	0.363269	0.0156569	0.0289833	-	contig56	319132	321081	+	1898	-	-
WLZA2377		1927.39	1499.32	0.362496	0.00013872	0.000360188	-	contig25	316565	325005	-	1794	-	{NA}
novel.5738		505.983	395.907	0.353769	0.0197486	0.0357433	-	contig56	1300165	1309277	+	8447	-	-
novel.46		656.071	515.374	0.348989	0.018404	0.0335992	-	contig1	183170	197980	-	14194	-	-
WLZA2764		4510.56	3542.24	0.348539	0.00383925	0.00792023	-	contig29	87815	88972	+	531	-	{gi|552812581|ref|XP_005843738.1|; hypothetical protein [Chlorella variabilis, CHLNCDRAFT_140078]}
novel.6319		1479.72	1167.65	0.341591	0.0015408	0.00341441	-	contig8	145861	154961	-	8015	-	PF01565:FAD binding domain
novel.728		1660.95	1315.76	0.335969	0.00259754	0.00552897	-	contig12	642876	646288	-	2737	-	-
WLZA0944		448.188	355.679	0.332962	0.017306	0.0317564	-	contig17	1524683	1525917	+	1005	-	{NA}
novel.6221		914.351	726.079	0.332583	0.00471406	0.00958221	-	contig7	4450	7985	+	2986	-	-
novel.428		807.257	641.606	0.331788	0.022934	0.0409012	-	contig1	1945804	1952283	-	5689	-	PF00307:Calponin homology (CH) domain
novel.2803		1246.71	990.556	0.331785	0.0212879	0.0382567	-	contig24	418241	422041	-	2163	-	PF08423:Rad51
WLZA3567		528.186	419.639	0.331653	0.00967172	0.0186931	-	contig40	869282	871346	+	1647	-	{NA}
WLZA3806		852.901	680.375	0.325752	0.00420284	0.00862071	-	contig45	76552	77457	+	906	-	{gi|302833121|ref|XP_002948124.1|; hypothetical protein [Volvox carteri f. nagariensis, VOLCADRAFT_73602]}
novel.1793		1018.98	815.246	0.321584	0.0107727	0.0205926	-	contig18	137672	140359	-	2688	-	-
novel.6343		500.102	400.209	0.321514	0.0222902	0.0398898	-	contig8	237012	246814	+	9195	-	-
novel.2471		2216.1	1776.76	0.318913	0.00495792	0.0100377	-	contig23	638902	652136	+	10222	-	PF00076:RNA recognition motif. (a.k.a. RRM, RBD, or RNP domain)
WLZA1147		2726.21	2186.16	0.318484	0.0137432	0.02573	-	contig18	226480	238509	+	6099	-	{NA}
novel.2002		575.377	462.46	0.315465	0.0112987	0.0214834	-	contig2	347715	361409	+	12367	-	PF00349:Hexokinase
novel.4180		722.751	582.36	0.311368	0.021835	0.039159	-	contig40	189740	195650	-	5911	-	-
novel.927		494.108	398.619	0.310933	0.022723	0.0405844	-	contig15	238241	252994	-	13879	-	PF01734:Patatin-like phospholipase
novel.76		2364.76	1910.24	0.307806	0.00650935	0.0129338	-	contig1	348353	350788	-	2169	-	-
novel.58		534.909	433.019	0.305172	0.0242666	0.043001	-	contig1	238655	242314	+	3492	-	-
novel.772		603.483	490.098	0.30008	0.0234929	0.0418124	-	contig12	836099	848320	-	11557	-	PF01758:Sodium Bile acid symporter family
WLZA1290		748.568	609.721	0.295699	0.0156176	0.0289194	-	contig1	845587	850006	+	2235	-	{gi|675356721|gb|KFM29161.1|; O-glucosyltransferase rumi [Auxenochlorella protothecoides]}
novel.3247		881.395	719.704	0.292647	0.0139257	0.0260556	-	contig27	781017	783181	-	1519	-	PF07915:Glucosidase II beta subunit-like protein
novel.3553		654.864	536.075	0.288494	0.0175168	0.0320947	-	contig3	488048	496613	+	8060	-	-
novel.3270		1027.69	841.487	0.288216	0.0277415	0.0486915	-	contig27	869310	870685	-	1376	-	-
novel.3272		6180.46	5072.89	0.284838	0.00263147	0.00559423	-	contig27	877247	883819	+	4925	-	PF00650:CRAL/TRIO domain
novel.1544		697.084	577.18	0.272237	0.0188302	0.0342469	-	contig17	1042541	1054236	-	9765	-	PF02867:Ribonucleotide reductase, barrel domain
novel.6169		3507.66	4068	-0.213892	0.0166554	0.0306548	-	contig6	1512295	1542635	-	27772	-	PF04059:RNA recognition motif 2
WLZA5308		2890.03	3365.44	-0.219828	0.0261428	0.046018	-	contig7	74949	75539	-	591	-	{gi|552832420|ref|XP_005848344.1|; hypothetical protein [Chlorella variabilis, CHLNCDRAFT_48753]}
WLZA1368		1631.19	1914.95	-0.231652	0.0234086	0.0416745	-	contig1	1135096	1140261	+	3660	-	{NA}
novel.6063		2174.97	2555.15	-0.232631	0.0215973	0.0387669	-	contig6	1060085	1099955	-	2394	-	PF00925:GTP cyclohydrolase II
WLZA0821		3095.01	3662.55	-0.242831	0.0158407	0.029286	-	contig17	997127	1000659	+	3483	-	{NA}
novel.5462		1591.88	1887.93	-0.245814	0.014825	0.0276026	-	contig55	895795	906331	-	9590	-	PF08541:3-Oxoacyl-[acyl-carrier-protein (ACP)] synthase III C terminal|PF08392:FAE1/Type III polyketide synthase-like protein
novel.599		940.341	1116.95	-0.24823	0.0222948	0.0398898	-	contig12	73422	82471	+	6674	-	PF16209:Phospholipid-translocating ATPase N-terminal
novel.4072		694.958	831.306	-0.258723	0.0240234	0.0426321	-	contig38	141338	143305	-	1968	-	PF00926:3,4-dihydroxy-2-butanone 4-phosphate synthase
novel.2096		847.47	1015.52	-0.261049	0.0248168	0.0438995	-	contig20	159402	161770	+	2369	-	PF03224:V-ATPase subunit H
novel.3751		2618.05	3148.93	-0.266427	0.0228947	0.0408551	-	contig32	141460	144752	-	3048	-	PF00815:Histidinol dehydrogenase
novel.1248		5226.41	6305.27	-0.270802	0.00181739	0.00398389	-	contig15	1477308	1483976	-	4596	-	PF01399:PCI domain|PF09440:eIF3 subunit 6 N terminal domain
novel.5616		429.522	524.307	-0.288295	0.0210693	0.0379197	-	contig56	717457	742243	-	24787	-	PF06025:Domain of Unknown Function (DUF913)
novel.2624		695.59	852.01	-0.292597	0.0072415	0.0142538	-	contig23	1273675	1284498	-	9913	-	-
novel.1957		1205.47	1478.64	-0.294749	0.0129996	0.0244731	-	contig2	174501	186275	-	11775	-	PF00271:Helicase conserved C-terminal domain|PF00176:SNF2 family N-terminal domain
novel.6293		563.86	692.332	-0.295675	0.0197033	0.0356826	-	contig8	22402	29455	-	7054	-	-
novel.2289		634.559	780.634	-0.299346	0.023933	0.0425089	-	contig21	261209	265936	-	4371	-	-
novel.2900		1235.99	1523.35	-0.301631	0.0107427	0.0205461	-	contig25	212171	217074	+	4381	-	-
WLZA0469		565.876	698.008	-0.302428	0.00867511	0.0169063	-	contig15	1089432	1093988	+	2571	-	{NA}
novel.718		554.198	684.774	-0.305646	0.0133464	0.0250796	-	contig12	610895	739243	+	9083	-	PF00689:Cation transporting ATPase, C-terminus|PF00702:haloacid dehalogenase-like hydrolase
WLZA1319		1429.88	1770.49	-0.308376	0.0020753	0.00450709	-	contig1	932732	935382	+	1068	-	{gi|633913486|gb|KDD77048.1|; hypothetical protein [Helicosporidium sp. ATCC 50920, H632_c32p2]}
novel.2809		420.956	521.164	-0.308598	0.0140991	0.0263397	-	contig24	444481	458067	-	12504	-	PF00225:Kinesin motor domain
novel.1159		657.538	815.663	-0.310461	0.0232863	0.0414689	-	contig15	1131830	1137953	-	4388	-	PF01066:CDP-alcohol phosphatidyltransferase
novel.4456		1024.54	1271.93	-0.312302	0.0152379	0.0282851	-	contig44	119745	128513	-	7838	-	-
WLZA4543		1665.83	2068.15	-0.312366	0.00357205	0.00739656	-	contig55	230842	232414	+	807	-	{gi|675356405|gb|KFM28845.1|; Succinate dehydrogenase [ubiquinone] iron-sulfur subunit, mitochondrial [Auxenochlorella protothecoides]}
novel.2351		436.15	542.464	-0.314234	0.0112148	0.0213504	-	contig23	181333	186346	+	4780	-	-
WLZA4791		486.605	605.575	-0.316062	0.0112812	0.0214636	-	contig56	1359474	1360178	-	363	-	{gi|545354328|ref|XP_005642998.1|; iron-sulfur cluster assembly protein IscA [Coccomyxa subellipsoidea C-169]}
novel.5674		299.775	373.249	-0.316657	0.0240114	0.0426283	-	contig56	1024300	1033102	+	6865	-	PF04192:Utp21 specific WD40 associated putative domain
novel.2811		350.453	436.607	-0.317237	0.0195127	0.0353795	-	contig24	464138	469411	-	4091	-	-
novel.3462		821.456	1023.71	-0.317821	0.023915	0.0425089	-	contig3	134071	135465	-	792	-	-
WLZA2512		1132.84	1413.4	-0.319449	0.00298538	0.00627342	-	contig27	319503	322462	+	1896	-	{gi|645281308|ref|XP_008245564.1|; PREDICTED: LOW QUALITY PROTEIN: probable pre-mRNA-splicing factor ATP-dependent RNA helicase [Prunus mume]}
WLZA4726		765.387	954.859	-0.319666	0.0103306	0.0198407	-	contig56	1121856	1123282	+	951	-	{NA}
WLZA3820		1744.92	2178.41	-0.320413	0.00239793	0.00513638	-	contig45	140088	140965	+	441	-	{gi|675356105|gb|KFM28545.1|; putative histone H2A variant 3 [Auxenochlorella protothecoides]}
novel.2563		1630.9	2036.85	-0.320812	0.00316899	0.0066318	-	contig23	1070266	1074051	+	2874	-	PF09409:PUB domain|PF00085:Thioredoxin
novel.3054		498.87	623.256	-0.320831	0.0155845	0.0288843	-	contig26	173487	178447	+	4684	-	-
novel.4103		808.774	1010.76	-0.322096	0.00256611	0.00546971	-	contig38	230930	233839	-	2910	-	-
novel.4490		5497.45	6879.11	-0.323507	0.000126117	0.000329288	-	contig45	63146	69366	+	5552	-	PF04442:Cytochrome c oxidase assembly protein CtaG/Cox11
novel.4735		540.621	676.365	-0.323661	0.00604773	0.0120638	-	contig46	41221	45171	-	3294	-	-
novel.2125		55649.8	69742.2	-0.325659	0.00110218	0.00250436	-	contig20	258155	554663	-	4322	-	PF04101:Glycosyltransferase family 28 C-terminal domain
novel.899		1082.41	1358.27	-0.327475	0.00621622	0.0123877	-	contig15	143269	148228	+	3583	-	PF02953:Tim10/DDP family zinc finger
novel.3278		515.081	646.781	-0.329633	0.0253608	0.0447967	-	contig27	896463	917798	+	7419	-	PF01425:Amidase
WLZA1376		610.496	768.271	-0.332407	0.0100952	0.0194254	-	contig1	1176083	1177576	+	804	-	{gi|675353170|gb|KFM25610.1|; Transcription elongation factor A protein 2 [Auxenochlorella protothecoides]}
novel.623		350.015	442.474	-0.338686	0.016494	0.030376	-	contig12	176443	178087	-	1645	-	-
novel.6184		988.258	1252.9	-0.342166	0.000796583	0.00185991	-	contig6	1597147	1610825	+	13301	-	-
novel.651		790.123	1003.07	-0.343869	0.0044066	0.00899927	-	contig12	327770	337814	-	9071	-	PF02213:GYF domain
novel.3082		618.039	785.351	-0.345453	0.0102337	0.019667	-	contig27	90448	93212	+	1910	-	PF01450:Acetohydroxy acid isomeroreductase, catalytic domain|PF07991:Acetohydroxy acid isomeroreductase, NADPH-binding domain
novel.4326		2101.9	2671.64	-0.345959	0.000958774	0.00220482	-	contig40	847540	851828	+	2823	-	PF00153:Mitochondrial carrier protein
novel.6294		469.694	597.304	-0.346814	0.00343286	0.0071253	-	contig8	31757	39144	-	7240	-	PF13499:EF-hand domain pair
novel.4015		608.255	773.681	-0.346998	0.00508023	0.0102683	-	contig35	538745	542247	-	3098	-	PF00134:Cyclin, N-terminal domain
novel.1209		1862.09	2373.69	-0.35038	0.000890068	0.00205925	-	contig15	1340460	1346585	-	4487	-	PF00462:Glutaredoxin|PF00085:Thioredoxin
WLZA1706		767.194	978.156	-0.350775	0.000963518	0.00221406	-	contig20	375472	376235	+	468	-	{NA}
novel.3145		817.547	1045.73	-0.355041	0.000645557	0.00152778	-	contig27	363367	367952	-	904	-	-
novel.589		609.642	781.016	-0.358344	0.0125975	0.0237688	-	contig12	21461	29348	+	6722	-	-
novel.3529		686.222	880.673	-0.359114	0.00808566	0.0158132	-	contig3	388783	413187	-	6469	-	PF03715:Noc2p family
novel.68		296.062	379.903	-0.359971	0.0142831	0.0266439	-	contig1	304965	313756	-	7692	-	PF01467:Cytidylyltransferase-like
novel.5900		3021.1	3881.32	-0.361543	3.38675e-05	9.44569e-05	-	contig6	416268	419890	+	2762	-	-
WLZA1403		906.192	1164.42	-0.36221	0.00490487	0.00994684	-	contig1	1286047	1287709	+	525	-	{NA}
WLZA3384		1967.84	2529.58	-0.362285	0.00185356	0.00405587	-	contig3	484238	485983	-	660	-	{gi|552811316|ref|XP_005843431.1|; hypothetical protein [Chlorella variabilis, CHLNCDRAFT_28123]}
novel.3118		1095.25	1408.38	-0.362905	0.00307907	0.00645401	-	contig27	246096	258419	-	3023	-	PF04720:PDDEXK-like family of unknown function
novel.2019		1208.86	1555.36	-0.36309	0.0136484	0.0255839	-	contig2	408927	413182	+	3737	-	PF13522:Glutamine amidotransferase domain
WLZA1428		6056.13	7804.16	-0.36587	0.00889832	0.0173247	-	contig1	1394193	1395316	+	234	-	{gi|675352322|gb|KFM24762.1|; hypothetical protein [Auxenochlorella protothecoides, F751_3774]}
novel.4097		1207.89	1559.69	-0.36858	0.0127091	0.0239706	-	contig38	212922	215018	-	2097	-	PF00364:Biotin-requiring enzyme
WLZA4060		300.672	388.258	-0.368797	0.0189219	0.0344005	-	contig46	269494	272109	+	1917	-	{gi|633913347|gb|KDD76949.1|; hypothetical protein [Helicosporidium sp. ATCC 50920, H632_c58p2]}
novel.149		192.642	248.813	-0.369076	0.0218082	0.0391225	-	contig1	719559	722824	-	3266	-	-
WLZA4782		2607.64	3373.17	-0.371295	0.00883212	0.0172013	-	contig56	1324245	1325010	+	447	-	{gi|675354167|gb|KFM26607.1|; hypothetical protein [Auxenochlorella protothecoides, F751_2194]}
WLZA2122		1295.4	1676.23	-0.372117	0.00184523	0.00403908	-	contig23	360144	361526	-	798	-	{gi|633912169|gb|KDD76170.1|; proteasome subunit protein [Helicosporidium sp. ATCC 50920]}
novel.2558		404.151	522.737	-0.372514	0.00737801	0.0144851	-	contig23	1033535	1036450	+	2503	-	PF01416:tRNA pseudouridine synthase
WLZA1174		938.849	1218.19	-0.375466	0.0109307	0.0208486	-	contig18	368560	371415	+	1431	-	{gi|633904939|gb|KDD72640.1|; M41 peptidase, partial [Helicosporidium sp. ATCC 50920]}
WLZA1599		583.075	757.377	-0.377462	0.00789244	0.0154552	-	contig1	349218	350111	-	894	-	{gi|675352514|gb|KFM24954.1|; putative protein phosphatase 2C 80 [Auxenochlorella protothecoides]}
novel.4078		235.359	306.188	-0.378836	0.013531	0.025403	-	contig38	157144	161788	+	4645	-	PF06246:Isy1-like splicing family
novel.1014		207.267	270.917	-0.38434	0.0201938	0.036495	-	contig15	569783	571308	-	1154	-	-
novel.4831		309.385	404.22	-0.384401	0.00683794	0.0135293	-	contig48	101853	105061	-	2742	-	PF00240:Ubiquitin family
novel.6274		560.925	732.406	-0.385517	0.00447786	0.00913257	-	contig7	226686	232252	-	4950	-	PF04152:Mre11 DNA-binding presumed domain|PF00149:Calcineurin-like phosphoesterase
novel.4755		1661.76	2170.7	-0.385951	0.00107987	0.00245549	-	contig46	117904	120039	-	850	-	PF13499:EF-hand domain pair
WLZA1419		200.771	261.967	-0.386204	0.0241591	0.0428354	-	contig1	1354353	1356104	+	618	-	{NA}
novel.2370		908.305	1188.72	-0.388026	0.0240142	0.0426283	-	contig23	247538	255577	-	6156	-	PF13634:Nucleoporin FG repeat region
novel.2867		7107.09	9300.72	-0.388091	0.00308285	0.0064582	-	contig25	64179	72148	+	6544	-	PF00117:Glutamine amidotransferase class-I
novel.662		1136.23	1489.26	-0.390407	0.0257057	0.045301	-	contig12	383105	389252	-	6048	-	PF01125:G10 protein
WLZA3592		302.478	396.542	-0.390476	0.0107178	0.0205132	-	contig40	987046	992996	+	2358	-	{NA}
novel.2199		1086.71	1431.22	-0.397552	0.000632719	0.00149972	-	contig20	601259	608441	-	7183	-	-
WLZA4436		1151.04	1516.71	-0.397876	0.013181	0.0247917	-	contig55	592484	601574	+	4020	-	{NA}
novel.5389		1498.71	1974.72	-0.398046	0.00199291	0.00434053	-	contig55	622387	625597	+	1986	-	PF00291:Pyridoxal-phosphate dependent enzyme
novel.120		247.19	325.899	-0.398888	0.00633594	0.0126057	-	contig1	601769	604509	+	2100	-	-
novel.980		241.401	319.408	-0.403714	0.0166607	0.0306552	-	contig15	433624	434756	-	905	-	-
novel.4212		1847.12	2448.95	-0.406882	8.69197e-06	2.62222e-05	-	contig40	327586	333845	-	6087	-	-
WLZA5035		6515.4	8645.59	-0.408137	0.00903223	0.0175518	-	contig6	962608	965214	-	1029	-	{gi|565386264|ref|XP_006358950.1|; PREDICTED: malate dehydrogenase, mitochondrial-like [Solanum tuberosum]}
novel.2005		1007.04	1336.18	-0.40848	0.00012623	0.000329438	-	contig2	362519	374085	+	11133	-	PF05770:Inositol 1, 3, 4-trisphosphate 5/6-kinase
novel.491		513.351	683.728	-0.412812	0.022456	0.0401429	-	contig11	73963	131431	-	13258	-	-
novel.2226		267.9	357.078	-0.412857	0.00444945	0.00908069	-	contig21	22502	28035	-	4992	-	-
WLZA1334		1677.18	2235.26	-0.41445	6.05294e-06	1.86296e-05	-	contig1	1012230	1015915	+	1554	-	{NA}
novel.2794		681.96	909.21	-0.415223	0.00225993	0.00486816	-	contig24	386270	440994	-	4000	-	PF01798:snoRNA binding domain, fibrillarin
novel.4700		284.786	379.848	-0.416369	0.00577171	0.0115472	-	contig45	854769	856052	-	1033	-	PF05477:Surfeit locus protein 2 (SURF2)
novel.1280		169.038	226.556	-0.421043	0.0158693	0.0293231	-	contig17	42512	46634	-	4123	-	PF04791:LMBR1-like membrane protein
novel.4851		176.603	236.565	-0.421961	0.0180866	0.0330791	-	contig48	153307	154962	-	1319	-	PF04889:Cwf15/Cwc15 cell cycle control protein
WLZA4241		658.021	883.228	-0.424002	0.000761122	0.00178327	-	contig50	215882	218149	-	2067	-	{gi|641825353|gb|KDO44627.1|; hypothetical protein [Citrus sinensis, CISIN_1g006731mg]}
novel.3812		907.924	1218.29	-0.424224	0.000149744	0.000386506	-	contig32	355342	361902	+	6529	-	-
novel.2375		550.994	740.201	-0.426826	0.0106737	0.0204481	-	contig23	267213	274958	+	6739	-	PF08321:PPP5 TPR repeat region|PF00149:Calcineurin-like phosphoesterase
WLZA2311		6968.25	9370.15	-0.427286	1.72129e-05	4.99265e-05	-	contig25	585524	587008	-	795	-	{gi|675350584|gb|KFM23024.1|; Ran-binding protein 1-like protein a [Auxenochlorella protothecoides]}
novel.1536		573.95	772.613	-0.428384	0.000442322	0.00107135	-	contig17	1007689	1012691	+	4078	-	PF01184:GPR1/FUN34/yaaH family
novel.6150		436.874	587.474	-0.42848	0.0115953	0.0220131	-	contig6	1429611	1436391	-	6376	-	PF00176:SNF2 family N-terminal domain|PF00271:Helicase conserved C-terminal domain
novel.1947		329.647	443.665	-0.428913	0.0232137	0.0413517	-	contig2	123181	248750	+	5497	-	PF00004:ATPase family associated with various cellular activities (AAA)|PF01434:Peptidase family M41
WLZA0120		270.203	363.738	-0.429261	0.00640493	0.0127305	-	contig12	619025	619950	+	519	-	{gi|585108778|gb|EWM26690.1|; Archease domain protein [Nannochloropsis gaditana]}
WLZA0509		1713.67	2309.11	-0.429996	0.00660616	0.0131133	-	contig15	1269889	1272631	+	1551	-	{gi|552814484|ref|XP_005844200.1|; hypothetical protein [Chlorella variabilis, CHLNCDRAFT_59028]}
WLZA3011		4255.33	5733.29	-0.430006	0.00347865	0.0072056	-	contig32	650	2427	-	864	-	{gi|527195722|gb|EPS64857.1|; hypothetical protein [Genlisea aurea, M569_09923]}
novel.3304		328.548	443.007	-0.430484	0.014053	0.0262616	-	contig27	1042686	1048452	-	5767	-	-
WLZA2590		303.253	408.488	-0.430506	0.00155919	0.00344889	-	contig27	645400	650391	+	2322	-	{NA}
WLZA2794		1343.84	1811.41	-0.430599	0.000856947	0.00198867	-	contig2	457930	459185	-	987	-	{NA}
novel.1054		1670.64	2253.8	-0.43188	5.4304e-05	0.000148561	-	contig15	708792	717971	+	9180	-	-
novel.4701		395.254	533.179	-0.432143	0.00127392	0.00286657	-	contig45	856204	862419	+	4009	-	-
novel.818		171.396	231.894	-0.434365	0.0164475	0.0302997	-	contig12	1003295	1006081	+	2534	-	-
novel.2159		185.039	250.546	-0.435004	0.0196578	0.035632	-	contig20	452189	454003	-	1472	-	-
WLZA5109		147.345	199.097	-0.435247	0.0263369	0.0463462	-	contig6	1314034	1315792	+	1545	-	{NA}
novel.6256		162.956	220.866	-0.437329	0.0219872	0.0394087	-	contig7	117279	120204	+	2373	-	-
novel.2542		1791.42	2425.64	-0.437468	4.54647e-05	0.000125481	-	contig23	929244	932151	-	1709	-	PF12799:Leucine Rich repeats (2 copies)
novel.1578		1103.6	1495.73	-0.439028	1.65265e-05	4.80268e-05	-	contig17	1193769	1204385	-	10165	-	PF00155:Aminotransferase class I and II
novel.425		402.781	548.438	-0.444427	0.000378906	0.000925843	-	contig1	1938025	1939695	-	1630	-	-
novel.4018		2798.56	3809.82	-0.445141	0.00366851	0.00758342	-	contig35	544439	547358	-	1948	-	PF08442:ATP-grasp domain
novel.6336		1681.45	2291.81	-0.446983	0.000275719	0.000688619	-	contig8	225458	228020	+	2201	-	PF00707:Translation initiation factor IF-3, C-terminal domain|PF05198:Translation initiation factor IF-3, N-terminal domain
novel.4899		378.216	515.346	-0.447485	0.0207349	0.037351	-	contig48	348612	351200	+	2145	-	PF04177:TAP42-like family
WLZA0396		435.932	594.599	-0.447656	0.000249959	0.000628144	-	contig15	767591	769681	-	2091	-	{gi|675354533|gb|KFM26973.1|; DEAD-box ATP-dependent RNA helicase 35 [Auxenochlorella protothecoides]}
novel.2525		394.596	538.74	-0.447869	0.000972233	0.00223156	-	contig23	851727	860597	-	6117	-	PF06487:Sin3 associated polypeptide p18 (SAP18)|PF04104:Eukaryotic and archaeal DNA primase, large subunit
novel.1207		291.385	398.021	-0.449286	0.0157761	0.0291862	-	contig15	1322245	1335079	-	12331	-	PF16135:TPL-binding domain in jasmonate signalling
WLZA4309		276.243	377.704	-0.450223	0.00159944	0.00353152	-	contig50	485452	486607	+	399	-	{gi|545368907|ref|XP_005649225.1|; P-loop containing nucleoside triphosphate hydrolase protein [Coccomyxa subellipsoidea C-169]}
novel.4250		279.169	381.775	-0.450461	0.00338167	0.00702945	-	contig40	518816	520965	+	1776	-	PF00795:Carbon-nitrogen hydrolase
novel.4435		569.796	778.531	-0.450606	0.0028845	0.00607189	-	contig44	63118	67531	-	3398	-	-
novel.1552		234.65	321.041	-0.450788	0.00302815	0.00635234	-	contig17	1076525	1079833	-	3060	-	PF01435:Peptidase family M48
WLZA0627		363.229	496.609	-0.452377	0.00123588	0.0027853	-	contig15	45519	46130	+	357	-	{NA}
novel.1399		2120.25	2901.58	-0.452724	8.82409e-06	2.65813e-05	-	contig17	506116	511606	+	4484	-	PF01202:Shikimate kinase
novel.4766		547.591	750.155	-0.45297	0.00143589	0.00319355	-	contig46	155311	159027	-	3717	-	-
novel.2091		281.047	385.833	-0.455782	0.00263188	0.00559423	-	contig20	136020	146360	+	9714	-	PF00069:Protein kinase domain
WLZA1432		393.45	540.7	-0.457913	0.0239294	0.0425089	-	contig1	1406295	1407611	-	1167	-	{NA}
novel.4605		3729.37	5123.99	-0.458315	3.43888e-07	1.21487e-06	-	contig45	509790	521308	+	10167	-	PF00012:Hsp70 protein
novel.2427		297.197	408.337	-0.458542	0.00122411	0.00276183	-	contig23	495662	498281	-	2110	-	-
novel.5710		134.323	184.445	-0.459648	0.0183712	0.0335593	-	contig56	1177984	1181701	+	2827	-	PF00149:Calcineurin-like phosphoesterase
novel.3494		492.669	678.112	-0.461218	0.000225268	0.000569147	-	contig3	243451	255325	-	10317	-	PF02485:Core-2/I-Branching enzyme
novel.1585		206.603	285.28	-0.464498	0.0142571	0.0266103	-	contig17	1250656	1257835	-	7180	-	-
WLZA0470		893.584	1233.29	-0.464513	0.000100548	0.00026664	-	contig15	1095044	1098077	+	1851	-	{NA}
novel.2626		153.66	212.613	-0.466469	0.0256764	0.0452623	-	contig23	1286049	1291678	-	3975	-	-
novel.2045		180.104	249.663	-0.470477	0.00340938	0.00708137	-	contig2	501718	507119	-	4366	-	PF07992:Pyridine nucleotide-disulphide oxidoreductase
novel.1538		208.218	288.883	-0.472344	0.0202429	0.0365729	-	contig17	1015397	1035046	+	6617	-	-
WLZA2434		934.227	1295.62	-0.472368	8.91673e-05	0.000238014	-	contig26	105632	106915	+	990	-	{gi|675355273|gb|KFM27713.1|; Triose phosphate/phosphate translocator TPT, chloroplastic [Auxenochlorella protothecoides]}
WLZA3847		994.877	1380.82	-0.473415	0.000390119	0.000952097	-	contig45	234095	236154	+	1599	-	{gi|675351991|gb|KFM24431.1|; Magnesium transporter MRS2-1 [Auxenochlorella protothecoides]}
WLZA1245		404.036	561.209	-0.474415	0.001594	0.00352207	-	contig1	669520	670267	-	348	-	{gi|552813530|ref|XP_005843973.1|; hypothetical protein [Chlorella variabilis, CHLNCDRAFT_139780]}
novel.2254		196.661	273.59	-0.475941	0.0199172	0.0360272	-	contig21	119484	126143	+	5535	-	PF03416:Peptidase family C54
WLZA4130		453.909	631.541	-0.47642	0.000837434	0.00194783	-	contig48	501223	508843	+	4641	-	{NA}
WLZA2004		515.191	716.979	-0.477421	0.00153005	0.00339181	-	contig23	1162505	1163092	+	588	-	{gi|675354125|gb|KFM26565.1|; Sulfate transport system permease protein CysW [Auxenochlorella protothecoides]}
WLZA2192		352.242	491.002	-0.47892	0.000641065	0.00151774	-	contig24	218652	219770	-	1119	-	{gi|612397702|ref|XP_007514371.1|; cell division protein [Bathycoccus prasinos]}
novel.4968		1519.09	2117.4	-0.479034	3.35233e-05	9.36257e-05	-	contig5	6090	13663	+	4500	-	PF00665:Integrase core domain
novel.2701		250.176	348.713	-0.479626	0.00127548	0.00286817	-	contig24	69411	72594	+	3184	-	-
novel.1994		299.427	417.35	-0.479645	0.000332996	0.000820904	-	contig2	306254	308475	-	1683	-	PF08561:Mitochondrial ribosomal protein L37
novel.4112		200.868	279.986	-0.48126	0.0024197	0.00517572	-	contig38	265733	269224	+	3061	-	PF01142:tRNA pseudouridine synthase D (TruD)
WLZA2034		850.687	1188.88	-0.482597	3.77505e-06	1.19507e-05	-	contig23	1293462	1300365	+	4899	-	{NA}
novel.4394		626.753	875.987	-0.482725	0.00388257	0.00800149	-	contig41	119238	147152	-	9426	-	-
novel.5816		144.01	201.381	-0.483052	0.0108355	0.0206828	-	contig6	64569	70067	+	5074	-	-
novel.3116		183.276	256.295	-0.48352	0.0043747	0.00894311	-	contig27	231579	233277	+	788	-	PF05907:Eukaryotic protein of unknown function (DUF866)
novel.5767		208.835	291.894	-0.4839	0.00598781	0.0119568	-	contig56	1391201	1402334	-	9701	-	-
novel.729		214.141	299.665	-0.483924	0.0107331	0.0205362	-	contig12	646761	653439	+	4930	-	-
WLZA5276		289.451	405.137	-0.486493	0.000964853	0.00221629	-	contig6	466587	468394	+	1377	-	{NA}
novel.1282		786.846	1102.87	-0.487242	3.14774e-05	8.81945e-05	-	contig17	48225	51091	+	2797	-	PF04145:Ctr copper transporter family
WLZA2511		415.663	583.813	-0.489669	0.0147191	0.0274222	-	contig27	307934	309984	+	873	-	{gi|675356776|gb|KFM29216.1|; Actin-related protein 7 [Auxenochlorella protothecoides]}
[truncated: 1,484 more rows]

## Sheet: 50779vsN71_deg_all
ID		GP50779	GN71	log2FoldChange	pvalue	padj	gene_name	gene_chr	gene_start	gene_end	gene_strand	gene_length	gene_biotype	gene_description
novel.1252		559.274	0	11.567	3.82702e-21	5.16057e-20	-	contig15	1500879	1502752	+	1143	-	PF01873:Domain found in IF2B/IF5
novel.5303		462.406	0	11.2934	2.66568e-21	3.64269e-20	-	contig55	233876	234082	+	207	-	-
WLZA0574		169.778	0	9.84596	1.28837e-15	1.17024e-14	-	contig15	1534273	1537989	-	1263	-	{gi|675350806|gb|KFM23246.1|; Isocitrate dehydrogenase [NAD] catalytic subunit 6, mitochondrial [Auxenochlorella protothecoides]}
novel.4685		115.304	0	9.28919	3.08258e-14	2.50286e-13	-	contig45	800082	802419	+	1503	-	-
novel.2745		220.756	1.02031	7.7851	7.19077e-19	8.3533e-18	-	contig24	226444	229471	+	2475	-	-
WLZA5247		239.742	1.34138	7.48997	2.4666e-22	3.61257e-21	-	contig6	311715	316065	+	1677	-	{gi|168014156|ref|XP_001759620.1|; predicted protein [Physcomitrella patens]}
novel.5080		58.9202	0.339462	7.35575	4.31e-08	2.04066e-07	-	contig50	392660	415671	+	1130	-	PF01121:Dephospho-CoA kinase
novel.4689		58.1768	0.341386	7.34555	9.41608e-09	4.77591e-08	-	contig45	806946	810187	-	3242	-	-
novel.4632		291.251	2.02222	7.18483	2.76219e-29	6.06098e-28	-	contig45	609667	614413	-	4104	-	-
novel.1593		22.661	0	6.94644	3.0248e-07	1.29949e-06	-	contig17	1278055	1280946	-	399	-	-
novel.4682		3815.01	55.0172	6.11535	1.05309e-178	3.2235e-175	-	contig45	796197	799650	+	2796	-	PF00083:Sugar (and other) transporter
WLZA0275		12.1791	0	6.05045	2.86678e-05	9.65902e-05	-	contig12	464278	468322	-	1191	-	{NA}
novel.4692		395.605	5.9931	6.04403	1.95325e-31	4.8217e-30	-	contig45	814663	816208	-	1269	-	-
WLZA4507		37.412	0.642136	5.81092	2.82934e-07	1.21809e-06	-	contig55	913481	914932	+	1197	-	{NA}
WLZA2720		10.1567	0	5.77873	0.000205924	0.000607257	-	contig28	1338	11945	-	5730	-	{gi|675356114|gb|KFM28554.1|; Protein furry [Auxenochlorella protothecoides]}
novel.5298		101.064	2.00191	5.65756	9.70996e-18	1.0484e-16	-	contig55	224533	230101	+	4648	-	PF05347:Complex 1 protein (LYR family)
WLZA0518		293.147	6.05405	5.60666	4.47308e-45	2.26316e-43	-	contig15	1308096	1308859	+	720	-	{NA}
WLZA0306		8.97125	0	5.60185	0.000221488	0.000649089	-	contig13	48831	58296	+	8355	-	{NA}
novel.1260		8.43154	0	5.51733	0.000309141	0.00088108	-	contig15	1533014	1536614	-	2529	-	PF00180:Isocitrate/isopropylmalate dehydrogenase
novel.5894		278.372	6.25321	5.4623	5.49857e-38	1.81958e-36	-	contig6	397544	397795	+	252	-	-
novel.838		7.37153	0	5.31678	0.000821739	0.00217496	-	contig13	48360	53253	+	4894	-	-
novel.3396		13.667	0.321068	5.25927	0.000365277	0.00103004	-	contig29	10552	11383	+	832	-	-
novel.983		216.869	5.67203	5.25626	3.96039e-37	1.24977e-35	-	contig15	451834	456450	+	4393	-	-
WLZA0612		49.364	1.32298	5.21496	7.06361e-10	4.01145e-09	-	contig15	332960	336823	+	1041	-	{NA}
novel.6236		1398.89	45.9198	4.92768	2.87186e-97	1.59832e-94	-	contig7	44549	46867	-	1762	-	-
novel.5050		5.46082	0	4.89273	0.00502593	0.0113958	-	contig50	283169	287200	-	2535	-	PF00330:Aconitase family (aconitate hydratase)|PF00694:Aconitase C-terminal domain
novel.6220		3439.49	116.336	4.88623	7.45752e-125	9.13099e-122	-	contig7	395	4323	-	3929	-	PF07690:Major Facilitator Superfamily
novel.5291		1096.97	37.6444	4.86428	2.2745e-95	1.07111e-92	-	contig55	184592	197360	+	12010	-	PF01546:Peptidase family M20/M25/M40
novel.2465		5.28434	0	4.83931	0.0043251	0.00997298	-	contig23	606752	607581	-	830	-	-
novel.3528		9.73386	0.339462	4.76989	0.00135459	0.00344528	-	contig3	386944	387199	-	256	-	-
novel.506		859.575	33.4393	4.68029	7.20769e-55	5.8834e-53	-	contig11	139165	144221	-	4814	-	-
novel.3768		40.7442	1.66244	4.61078	2.11426e-09	1.14241e-08	-	contig32	187792	190021	+	1768	-	-
WLZA2255		4.2328	0	4.52238	0.0117237	0.0244456	-	contig24	521903	523993	+	1095	-	{gi|552831933|ref|XP_005848226.1|; hypothetical protein [Chlorella variabilis, CHLNCDRAFT_144742]}
WLZA0243		8.11207	0.339462	4.50008	0.00327844	0.00776774	-	contig12	284288	285744	-	552	-	{gi|302853910|ref|XP_002958467.1|; superoxide dismutase [Mn] [Volvox carteri f. nagariensis]}
novel.854		4.13291	0	4.49273	0.0153283	0.0312279	-	contig13	116176	116523	.	348	-	-
WLZA3806		13246.6	599.275	4.46602	2.02224e-246	1.23802e-242	-	contig45	76552	77457	+	906	-	{gi|302833121|ref|XP_002948124.1|; hypothetical protein [Volvox carteri f. nagariensis, VOLCADRAFT_73602]}
WLZA5009		7.8652	0.321068	4.45301	0.0074984	0.0163772	-	contig6	869348	871006	+	963	-	{NA}
novel.2779		14.4383	0.662454	4.441	0.000318243	0.000903238	-	contig24	341769	344905	+	2472	-	PF05739:SNARE domain
novel.5312		7.82724	0.339462	4.43856	0.00482141	0.0110014	-	contig55	316536	319386	+	2081	-	-
novel.748		566.504	26.2288	4.43728	4.63636e-52	3.26251e-50	-	contig12	725760	739299	-	1527	-	PF02800:Glyceraldehyde 3-phosphate dehydrogenase, C-terminal domain
WLZA5170		3.71868	0	4.32778	0.0234766	0.04567	-	contig6	1545721	1547265	-	795	-	{gi|633913443|gb|KDD77016.1|; hypothetical protein [Helicosporidium sp. ATCC 50920, H632_c39p1]}
novel.5701		159.563	8.09659	4.31228	2.31012e-26	4.22166e-25	-	contig56	1127208	1127888	+	681	-	-
WLZA0840		996.714	50.5088	4.30449	3.71466e-117	3.7902e-114	-	contig17	1083191	1086013	+	1863	-	{gi|675352926|gb|KFM25366.1|; Uric acid-xanthine permease [Auxenochlorella protothecoides]}
novel.874		13.3114	0.678923	4.30387	0.00180341	0.00445901	-	contig15	53957	55498	+	1122	-	-
WLZA2494		6.95094	0.321068	4.28917	0.0113939	0.0238637	-	contig27	214837	216637	+	975	-	{gi|633909477|gb|KDD74633.1|; pyridine nucleotide-disulfide oxidoreductase, partial [Helicosporidium sp. ATCC 50920]}
novel.1253		45.3947	2.38008	4.27207	1.57218e-09	8.61671e-09	-	contig15	1504221	1509010	+	3982	-	PF05686:Glycosyl transferase family 90
WLZA2076		31.4279	1.64213	4.24402	2.60958e-07	1.12665e-06	-	contig23	1466389	1466613	-	225	-	{NA}
novel.2753		6.78416	0.321068	4.24319	0.00590295	0.013165	-	contig24	246857	248859	-	1590	-	PF11913:Protein of unknown function (DUF3431)
WLZA2139		6.46241	0.339462	4.17316	0.00777767	0.0169094	-	contig23	416813	417827	+	402	-	{gi|567900066|ref|XP_006442521.1|; hypothetical protein [Citrus clementina,|Citrus sinensis,]}
novel.5144		657.826	36.8069	4.16065	1.08002e-66	1.43737e-64	-	contig52	21286	46457	-	9664	-	PF00004:ATPase family associated with various cellular activities (AAA)
WLZA1713		16.9981	0.981597	4.09997	0.00018722	0.000556118	-	contig20	416248	423064	+	2955	-	{NA}
novel.5098		11.4386	0.682772	4.09123	0.00157083	0.00394934	-	contig50	463249	465531	+	1773	-	-
novel.6235		45.8875	2.70307	4.09083	1.03887e-06	4.20079e-06	-	contig7	41721	46098	+	381	-	-
novel.2285		1444.21	85.4732	4.07851	2.55377e-112	2.23346e-109	-	contig21	238821	244079	-	4878	-	-
novel.2100		406.857	24.166	4.07473	4.60318e-23	7.0276e-22	-	contig20	172904	173493	-	557	-	-
WLZA0611		21.4614	1.28427	4.02	4.06393e-05	0.000133904	-	contig15	332234	332872	+	639	-	{NA}
WLZA4330		5.79846	0.339462	4.01747	0.0114796	0.0240186	-	contig50	592264	593422	-	345	-	{gi|633909604|gb|KDD74699.1|; FKBP-type peptidyl-prolyl cis-trans isomerase [Helicosporidium sp. ATCC 50920]}
novel.1772		80.5573	5.03374	4.00896	5.01882e-11	3.21058e-10	-	contig18	79937	82307	+	1354	-	PF00162:Phosphoglycerate kinase
WLZA1161		5.73262	0.321068	4.00384	0.0126121	0.0260864	-	contig18	308614	311829	-	1755	-	{gi|474241329|gb|EMS59798.1|; Acetyl-coenzyme A synthetase [Triticum urartu]}
novel.1261		236.485	14.9329	3.9805	5.65778e-39	1.92427e-37	-	contig15	1538220	1543887	-	5570	-	-
novel.2601		10.4795	0.682772	3.97036	0.00298099	0.00710656	-	contig23	1205110	1206692	-	1143	-	-
WLZA4357		398.331	26.2674	3.92259	5.7283e-23	8.65892e-22	-	contig53	2413	3103	+	255	-	{NA}
novel.3789		120.748	7.96699	3.91599	2.31848e-19	2.79405e-18	-	contig32	266453	274142	+	5716	-	PF00013:KH domain
WLZA2947		5.21109	0.339462	3.87353	0.0245602	0.0474315	-	contig31	46054	46656	+	603	-	{NA}
novel.1595		527.172	36.1621	3.86391	3.20184e-06	1.22205e-05	-	contig17	1289236	1290968	-	1212	-	-
novel.90		721.891	50.1927	3.848	6.26237e-76	1.16177e-73	-	contig1	442727	445709	+	2291	-	PF05995:Cysteine dioxygenase type I
WLZA4826		37.8178	2.64597	3.82389	2.26334e-08	1.10057e-07	-	contig56	1498162	1498386	-	225	-	{NA}
novel.3925		9.32582	0.662454	3.81668	0.0080143	0.0173676	-	contig35	165693	167213	+	1231	-	PF00445:Ribonuclease T2 family
novel.4709		117.617	8.61682	3.76758	1.20712e-18	1.38131e-17	-	contig45	882437	883196	+	563	-	PF11899:Protein of unknown function (DUF3419)
novel.3704		8.97972	0.680847	3.74754	0.00456881	0.0104797	-	contig31	95509	96247	.	739	-	-
novel.557		173.642	13.1353	3.72932	9.04358e-21	1.18049e-19	-	contig11	335101	335999	+	838	-	-
novel.2985		8.8373	0.660529	3.72926	0.00487596	0.0111051	-	contig25	547725	549624	+	1321	-	PF00400:WD domain, G-beta repeat
novel.5017		64.7309	4.89152	3.71723	1.79553e-06	7.08262e-06	-	contig50	174412	177525	+	2420	-	PF07992:Pyridine nucleotide-disulphide oxidoreductase
WLZA2150		5284.03	406.213	3.7011	7.35775e-129	1.1261e-125	-	contig23	469255	470810	+	852	-	{gi|545353948|ref|XP_005642809.1|; RmlC-like cupin [Coccomyxa subellipsoidea C-169]}
novel.5461		69.4304	5.40614	3.69699	2.68595e-11	1.75677e-10	-	contig55	893695	896747	+	1462	-	PF00085:Thioredoxin
novel.1824		12.9044	1.00192	3.6906	0.000699449	0.00188221	-	contig18	306525	307775	-	913	-	-
WLZA0318		76.7437	5.98925	3.67614	1.46209e-15	1.31825e-14	-	contig15	48634	52710	+	2952	-	{gi|557142544|emb|CDJ40848.1|; hypothetical protein [Eimeria tenella, ETH_00006045]}
novel.5859		33.7404	2.66244	3.6597	9.95004e-08	4.5323e-07	-	contig6	237655	241864	-	2814	-	PF00782:Dual specificity phosphatase, catalytic domain
novel.2642		382.17	30.4085	3.6516	6.77347e-47	3.70243e-45	-	contig23	1343149	1345345	+	2197	-	-
novel.1573		324.915	26.246	3.62694	5.17265e-42	2.11113e-40	-	contig17	1176950	1180491	+	3275	-	PF03060:Nitronate monooxygenase
novel.904		622.246	51.9195	3.58277	5.8765e-44	2.74625e-42	-	contig15	159468	161585	+	1866	-	-
WLZA3921		43.5251	3.64788	3.57811	3.64708e-07	1.55592e-06	-	contig45	582391	584993	+	1644	-	{gi|474360221|gb|EMS63279.1|; Inositol-3-phosphate synthase [Triticum urartu]}
WLZA4343		78.9798	6.5946	3.57667	2.144e-11	1.40832e-10	-	contig52	26349	29207	-	414	-	{NA}
WLZA3479		11.8308	1.02031	3.55321	0.00172599	0.00429183	-	contig40	487629	489218	-	798	-	{gi|675353320|gb|KFM25760.1|; DnaJ-like protein subfamily C member 17 [Auxenochlorella protothecoides]}
WLZA3080		15.5897	1.32491	3.54978	0.000265101	0.000763022	-	contig34	148468	150258	+	1575	-	{gi|675355004|gb|KFM27444.1|; Extracellular serine proteinase [Auxenochlorella protothecoides]}
novel.1040		15.5397	1.32298	3.54643	0.000211997	0.000623664	-	contig15	666902	669281	+	2197	-	-
novel.2886		11.1753	0.963204	3.50322	0.00356577	0.00838311	-	contig25	170197	171203	+	647	-	PF00179:Ubiquitin-conjugating enzyme
WLZA3665		18.7612	1.70116	3.48671	0.000175196	0.000522941	-	contig40	23484	23792	-	246	-	{NA}
novel.5173		135.508	12.1524	3.47767	0.000465317	0.0012925	-	contig53	2733	3310	-	369	-	-
WLZA4046		11.1412	1.02223	3.47299	0.00254867	0.00615745	-	contig46	213117	214139	-	537	-	{gi|552835910|ref|XP_005849051.1|; hypothetical protein [Chlorella variabilis, CHLNCDRAFT_143500]}
novel.1592		47.7496	4.31226	3.46548	9.48368e-10	5.31677e-09	-	contig17	1277732	1284441	+	3891	-	-
novel.1011		11.0436	1.02031	3.46248	0.00311139	0.00739438	-	contig15	556898	576845	+	1912	-	PF08246:Cathepsin propeptide inhibitor domain (I29)|PF00112:Papain family cysteine protease
novel.412		534.674	49.1529	3.44412	6.42077e-63	7.27925e-61	-	contig1	1887390	1890798	+	2901	-	-
novel.165		278.035	25.8119	3.43304	1.54817e-40	5.54262e-39	-	contig1	791999	801074	-	3361	-	PF14226:non-haem dioxygenase in morphine synthesis N-terminal|PF03171:2OG-Fe(II) oxygenase superfamily
WLZA1042		17.7925	1.64405	3.43291	0.00112717	0.0029067	-	contig17	188132	188914	-	345	-	{gi|552817449|ref|XP_005844944.1|; hypothetical protein [Chlorella variabilis, CHLNCDRAFT_138293]}
WLZA5356		217.677	20.3264	3.42214	5.34018e-24	8.60331e-23	-	contig8	46792	48343	+	1179	-	{gi|302783961|ref|XP_002973753.1|; hypothetical protein [Selaginella moellendorffii, SELMODRAFT_173572]}
novel.5628		270.229	25.2751	3.41566	1.2654e-40	4.55694e-39	-	contig56	799064	799330	-	243	-	-
WLZA2136		2986.86	291.024	3.35849	5.77956e-69	8.22848e-67	-	contig23	408512	410387	+	1539	-	{gi|409690300|gb|AFV36360.1|; ammonium transporter [Auxenochlorella protothecoides]}
novel.3400		11009.5	1087.08	3.34002	3.46082e-34	9.58693e-33	-	contig29	26999	161330	+	5277	-	PF13393:Histidyl-tRNA synthetase
novel.889		145.423	14.374	3.33976	1.46874e-23	2.31147e-22	-	contig15	99232	104842	-	4646	-	PF00743:Flavin-binding monooxygenase-like
novel.5952		19.73	1.98544	3.30192	5.29283e-05	0.000170991	-	contig6	641923	645490	+	3045	-	-
novel.2265		1236.78	126.921	3.28615	1.65508e-50	1.07792e-48	-	contig21	164125	166645	-	2207	-	PF03405:Fatty acid desaturase
WLZA2226		88.3887	9.08889	3.28412	2.13662e-10	1.28239e-09	-	contig24	387525	389039	-	1071	-	{gi|633912343|gb|KDD76279.1|; membrane-bound O-acyltransferase [Helicosporidium sp. ATCC 50920]}
novel.4412		594.94	61.1372	3.28322	1.21586e-62	1.30588e-60	-	contig43	9146	19010	+	3541	-	PF00107:Zinc-binding dehydrogenase
novel.2851		31.7042	3.32489	3.25412	8.38282e-07	3.43275e-06	-	contig25	6473	8792	.	2320	-	-
novel.4596		50.6159	5.29193	3.25188	2.23112e-09	1.20343e-08	-	contig45	477872	480496	+	939	-	-
WLZA0865		522.665	55.0976	3.24495	6.46988e-34	1.76824e-32	-	contig17	1179097	1180161	+	1065	-	{gi|564970658|ref|WP_023874231.1|; MULTISPECIES: 2-nitropropane dioxygenase [Pandoraea|Pandoraea sp.]}
WLZA0406		6.24674	0.660529	3.2423	0.0259405	0.0497518	-	contig15	90416	91557	-	606	-	{gi|303285101|ref|XP_003061841.1|; predicted protein [Micromonas pusilla CCMP1545]}
novel.1024		62.7177	6.66625	3.23761	9.21459e-09	4.68219e-08	-	contig15	595561	597408	-	892	-	-
WLZA0250		21.7394	2.28426	3.23216	0.000182989	0.000544607	-	contig12	314540	319402	+	2571	-	{NA}
WLZA4797		112.755	12.115	3.22089	1.12208e-11	7.53224e-11	-	contig56	1379906	1382401	+	1731	-	{gi|675354730|gb|KFM27170.1|; Biotin carboxylase, chloroplastic [Auxenochlorella protothecoides]}
WLZA4720		37.2046	4.04445	3.2133	8.09305e-06	2.93343e-05	-	contig56	1101908	1102615	-	498	-	{gi|552823595|ref|XP_005846394.1|; hypothetical protein [Chlorella variabilis, CHLNCDRAFT_135880]}
novel.5732		95.7258	10.285	3.21259	1.8054e-16	1.7656e-15	-	contig56	1279562	1283238	-	3410	-	-
WLZA0828		212.573	23.7326	3.16553	7.3584e-29	1.59181e-27	-	contig17	1029688	1034538	+	2664	-	{NA}
novel.6027		1743.96	194.799	3.16189	9.34782e-102	6.3586e-99	-	contig6	896340	900115	+	3525	-	PF13439:Glycosyltransferase Family 4|PF00534:Glycosyl transferases group 1
WLZA5195		330.506	37.1	3.15775	9.65516e-33	2.56995e-31	-	contig6	1639325	1640556	-	930	-	{gi|675356504|gb|KFM28944.1|; Adenylyl-sulfate kinase 1, chloroplastic [Auxenochlorella protothecoides]}
novel.1510		4300.3	483.293	3.15376	3.58031e-90	1.15361e-87	-	contig17	911105	936653	-	5373	-	-
WLZA0852		683.423	76.8135	3.15163	6.91238e-28	1.37395e-26	-	contig17	118525	118887	+	363	-	{NA}
novel.5678		133.537	15.0781	3.14659	5.96737e-15	5.12374e-14	-	contig56	1037157	1041724	-	4083	-	PF01266:FAD dependent oxidoreductase
WLZA3081		23.4169	2.68083	3.12791	3.21812e-05	0.000107481	-	contig35	7107	13995	+	2055	-	{NA}
WLZA3014		2458.48	284.109	3.11318	1.65153e-62	1.74322e-60	-	contig32	11336	12039	-	255	-	{NA}
novel.1571		63.3392	7.31416	3.10844	2.90425e-06	1.11333e-05	-	contig17	1171634	1179098	-	7172	-	-
WLZA0743		211.812	24.7268	3.10014	6.49644e-32	1.64669e-30	-	contig17	719190	721375	+	1668	-	{NA}
WLZA2222		275.648	32.3216	3.09689	5.548e-26	9.93125e-25	-	contig24	372819	378576	-	3303	-	{NA}
novel.3993		373.107	43.7497	3.09192	3.08054e-37	9.82243e-36	-	contig35	434371	437000	-	1981	-	-
novel.5964		8.53372	1.00192	3.08949	0.0086559	0.0186327	-	contig6	677674	682495	+	4511	-	PF03645:Tctex-1 family
WLZA3176		1367.77	160.887	3.08664	5.04046e-63	5.82221e-61	-	contig35	431582	436069	-	2097	-	{gi|675356697|gb|KFM29137.1|; MATE efflux family protein 5 [Auxenochlorella protothecoides]}
novel.5556		721.274	85.0391	3.08657	6.72003e-44	3.11667e-42	-	contig56	420055	425007	-	3874	-	-
novel.4399		36.8546	4.41	3.07961	1.7616e-06	6.95776e-06	-	contig41	154443	159572	+	4130	-	-
novel.1620		2617.62	311.647	3.06961	1.66252e-65	2.07713e-63	-	contig17	1438282	1452004	-	6521	-	-
WLZA2572		126.244	15.0307	3.06879	1.13941e-19	1.39231e-18	-	contig27	591422	593629	+	1815	-	{gi|675353041|gb|KFM25481.1|; L-gulonolactone oxidase [Auxenochlorella protothecoides]}
WLZA2050		81.1304	9.7368	3.06075	6.10204e-13	4.46317e-12	-	contig23	1364664	1365804	+	591	-	{NA}
novel.1316		278.518	33.3233	3.06044	3.64573e-31	8.8568e-30	-	contig17	145273	152813	-	7044	-	-
WLZA2821		82.8621	10.1265	3.04227	7.35922e-11	4.62558e-10	-	contig2	551043	552619	+	639	-	{gi|675353690|gb|KFM26130.1|; Nudix hydrolase 15, mitochondrial [Auxenochlorella protothecoides]}
novel.4804		477.146	58.1361	3.03831	2.66697e-41	1.03995e-39	-	contig48	8630	12086	-	3076	-	-
novel.6165		328.187	40.3243	3.026	4.81287e-17	4.99397e-16	-	contig6	1494375	1500782	+	5781	-	PF01301:Glycosyl hydrolases family 35
novel.1641		613.45	75.2517	3.02562	9.31666e-29	1.99429e-27	-	contig17	1507552	1508335	-	667	-	PF02597:ThiS family
WLZA2032		21.681	2.705	3.01246	0.000112787	0.000348729	-	contig23	115132	118510	-	1563	-	{NA}
novel.5274		297.374	37.1021	3.00795	5.35552e-20	6.69112e-19	-	contig55	113956	125584	+	11629	-	PF01264:Chorismate synthase
novel.2238		602.278	75.2673	3.00047	1.60516e-42	6.73067e-41	-	contig21	57846	61047	-	2584	-	-
novel.4047		49.8234	6.31417	2.9833	9.94025e-06	3.55206e-05	-	contig38	42504	44617	+	2114	-	PF08757:CotH kinase protein
WLZA4639		15.5676	1.96512	2.96604	0.00120659	0.00309718	-	contig56	761214	763523	+	1614	-	{NA}
novel.1591		2614.31	335.017	2.96458	9.82299e-78	2.00455e-75	-	contig17	1271595	1299898	+	6730	-	-
novel.5722		7.74323	0.999991	2.94375	0.0191175	0.0381727	-	contig56	1221716	1226349	-	3776	-	PF02518:Histidine kinase-, DNA gyrase B-, and HSP90-like ATPase
WLZA4166		38.5555	5.09085	2.93373	2.38e-06	9.21007e-06	-	contig48	76163	76710	-	306	-	{NA}
novel.2913		124.064	16.3199	2.92744	1.40556e-14	1.16597e-13	-	contig25	279498	280953	+	568	-	PF00550:Phosphopantetheine attachment site
novel.4749		108.648	14.346	2.92356	3.89042e-16	3.72143e-15	-	contig46	100849	101952	.	1104	-	-
novel.1812		2287.2	301.979	2.92168	6.28017e-74	1.09849e-71	-	contig18	246989	252167	-	5179	-	-
novel.834		249.777	33.2016	2.916	2.65264e-28	5.44949e-27	-	contig13	38076	42926	-	3214	-	-
WLZA1232		14.8548	1.98351	2.90417	0.00135029	0.0034372	-	contig1	617573	617890	-	318	-	{NA}
WLZA2279		416.917	55.8801	2.90062	5.64847e-44	2.65999e-42	-	contig25	471505	473130	+	1626	-	{NA}
WLZA1827		98.9927	13.3053	2.89283	3.56994e-16	3.42558e-15	-	contig21	218433	221274	-	1644	-	{NA}
WLZA2071		51.3554	7.02218	2.87248	1.47865e-07	6.5835e-07	-	contig23	1441449	1450959	+	5820	-	{NA}
WLZA3434		12.11	1.66437	2.85295	0.0037066	0.00868088	-	contig3	701040	702746	+	1254	-	{gi|633913450|gb|KDD77021.1|; nucleotidyl transferase [Helicosporidium sp. ATCC 50920]}
novel.5335		208.157	28.8513	2.85012	3.15926e-16	3.03626e-15	-	contig55	413860	418630	-	4737	-	-
novel.5923		2412.4	335.314	2.84616	1.32427e-48	7.79536e-47	-	contig6	507241	510537	+	2526	-	PF00450:Serine carboxypeptidase
novel.3485		99.6927	13.8758	2.84225	1.81847e-10	1.09682e-09	-	contig3	213025	213998	+	974	-	-
novel.4979		73.5765	10.2812	2.83637	5.973e-12	4.06749e-11	-	contig50	34865	36285	.	1421	-	-
novel.1691		765.622	107.296	2.83556	1.14943e-54	9.02152e-53	-	contig17	1711726	1719339	-	6062	-	PF01546:Peptidase family M20/M25/M40
novel.14		430.26	60.698	2.82435	2.61431e-44	1.26022e-42	-	contig1	75017	77195	+	1480	-	PF04832:SOUL heme-binding protein
WLZA0922		9.30147	1.30459	2.81775	0.0125491	0.0259809	-	contig17	1452001	1453749	+	354	-	{NA}
novel.2059		254.224	36.1087	2.81569	1.28621e-25	2.24336e-24	-	contig2	551233	551970	-	738	-	-
WLZA1276		66.8607	9.60612	2.79159	9.45396e-10	5.30496e-09	-	contig1	792082	793151	-	1008	-	{gi|495926712|ref|WP_008651291.1|; 2OG-Fe(II) oxygenase [Cupriavidus sp. HMR-1]}
novel.3992		424.107	62.4475	2.76558	1.52605e-28	3.16695e-27	-	contig35	428555	429855	+	1194	-	-
WLZA0912		29.4106	4.38583	2.75131	1.43097e-05	4.99451e-05	-	contig17	1384209	1388073	+	2148	-	{gi|675356288|gb|KFM28728.1|; Pyruvate kinase [Auxenochlorella protothecoides]}
novel.1439		842.815	127.227	2.72938	8.13817e-56	6.91971e-54	-	contig17	649579	651303	+	1339	-	-
WLZA3038		11.1146	1.69923	2.72353	0.00933199	0.0199687	-	contig32	119169	120384	-	489	-	{gi|552833561|ref|XP_005848558.1|; hypothetical protein [Chlorella variabilis, CHLNCDRAFT_59661]}
WLZA1112		19.9014	3.04831	2.72169	0.000746223	0.00199405	-	contig18	69087	73016	+	1875	-	{gi|552825131|ref|XP_005846754.1|; hypothetical protein [Chlorella variabilis, CHLNCDRAFT_24638]}
novel.1966		2595.43	393.985	2.72038	1.7005e-73	2.8918e-71	-	contig2	209489	211924	-	1499	-	-
WLZA4320		15.479	2.36169	2.71918	0.00132838	0.00338566	-	contig50	549780	550118	+	339	-	{gi|552823527|ref|XP_005846381.1|; hypothetical protein CHLNCDRAFT_31856, partial [Chlorella variabilis]}
novel.5183		57.1635	8.70579	2.71729	1.18088e-08	5.90631e-08	-	contig54	7201	10672	+	3096	-	-
novel.4311		899.077	137.141	2.71253	1.98603e-42	8.21519e-41	-	contig40	779279	785823	+	5951	-	PF02714:Calcium-dependent channel, 7TM region, putative phosphate
WLZA3781		13.1126	2.01838	2.70966	0.00669677	0.0147937	-	contig44	165324	168759	-	633	-	{gi|633912021|gb|KDD76075.1|; acid phosphatase [Helicosporidium sp. ATCC 50920]}
novel.5720		6555.47	1006.54	2.7032	4.61227e-41	1.74298e-39	-	contig56	1210478	1213346	+	1938	-	PF00085:Thioredoxin
novel.4663		10.966	1.68084	2.70149	0.014124	0.0289187	-	contig45	712682	716137	+	2980	-	-
WLZA3898		409.806	63.2298	2.69635	1.20791e-29	2.70872e-28	-	contig45	481188	484280	+	2163	-	{NA}
WLZA1105		196.91	30.7161	2.67933	8.48452e-24	1.35266e-22	-	contig18	27671	30181	+	570	-	{gi|312271187|gb|ADQ57291.1|; peroxiredoxin V [Argopecten irradians]}
novel.2053		175.612	27.4724	2.6776	6.43826e-21	8.53139e-20	-	contig2	528711	535964	-	6798	-	-
novel.2061		1006.37	157.382	2.67643	2.98108e-73	4.80268e-71	-	contig2	557232	562446	-	3821	-	-
novel.1601		1203.63	189.561	2.66693	2.856e-64	3.49688e-62	-	contig17	1320427	1327680	-	6698	-	PF04898:Glutamate synthase central domain|PF01645:Conserved region in glutamate synthase
novel.963		25.533	4.04637	2.66558	5.46496e-05	0.000176087	-	contig15	368593	373567	-	2078	-	PF04232:Stage V sporulation protein S (SpoVS)
novel.5723		23.2574	3.68274	2.66368	0.000141404	0.000428977	-	contig56	1226430	1264031	+	3465	-	PF00012:Hsp70 protein
WLZA4395		1353.33	213.716	2.66294	2.90175e-63	3.41625e-61	-	contig54	133637	134914	-	609	-	{NA}
novel.3431		1369.32	216.787	2.65899	3.55981e-83	8.07154e-81	-	contig3	10710	19674	+	8965	-	PF02042:RWP-RK domain
WLZA3917		171.926	27.2898	2.65812	2.54929e-13	1.91965e-12	-	contig45	557027	559005	-	1830	-	{gi|633913129|gb|KDD76796.1|; malic enzyme [Helicosporidium sp. ATCC 50920]}
novel.1854		8.36799	1.34523	2.64696	0.022046	0.0432582	-	contig18	420009	420560	-	552	-	-
novel.3650		131.299	21.0287	2.64567	3.95295e-12	2.73446e-11	-	contig3	841638	844833	+	2826	-	-
novel.2674		224.402	35.9654	2.64183	6.47135e-24	1.03711e-22	-	contig23	1455200	1457627	+	2392	-	-
novel.3091		62.1697	9.96012	2.6407	7.69235e-10	4.35236e-09	-	contig27	124753	131389	-	6637	-	-
WLZA3167		47.5793	7.63138	2.6389	1.58036e-07	7.0007e-07	-	contig35	380010	381087	-	438	-	{NA}
WLZA3147		201.289	32.2915	2.63767	5.0952e-23	7.7594e-22	-	contig35	272540	273130	-	591	-	{NA}
novel.4930		1599.66	258.889	2.62681	1.0829e-45	5.61824e-44	-	contig48	480903	496139	+	2228	-	-
WLZA0083		12.4084	2.04062	2.61945	0.00582283	0.0130242	-	contig11	335329	336141	-	270	-	{NA}
novel.2325		28.3942	4.66819	2.60678	1.54986e-05	5.388e-05	-	contig23	89276	93567	+	3447	-	PF01490:Transmembrane amino acid transporter protein
WLZA5004		216.966	35.5079	2.6064	1.78043e-20	2.27553e-19	-	contig6	81457	93747	+	7167	-	{NA}
novel.1065		28.1926	4.6498	2.60568	0.000310045	0.000883246	-	contig15	757190	759342	+	1718	-	PF10415:Fumarase C C-terminus|PF00206:Lyase
novel.870		392.73	64.6651	2.60286	2.89204e-35	8.47132e-34	-	contig15	40987	44090	+	2024	-	PF00106:short chain dehydrogenase
novel.3949		2399.78	395.131	2.60212	9.93911e-29	2.11275e-27	-	contig35	261899	262724	-	645	-	-
novel.3701		93.3613	15.4786	2.59666	6.91953e-11	4.35817e-10	-	contig31	83566	87558	-	3438	-	PF00365:Phosphofructokinase
novel.182		552.456	91.5132	2.59323	1.94309e-19	2.35091e-18	-	contig1	853291	853626	-	336	-	-
novel.2618		9.99948	1.66244	2.58859	0.00851794	0.0183925	-	contig23	1258639	1260581	-	1297	-	PF08423:Rad51
novel.6112		195.504	32.8437	2.57797	1.08155e-18	1.2446e-17	-	contig6	1259515	1274017	+	12056	-	-
novel.1839		618.142	104.216	2.5687	1.71664e-13	1.30388e-12	-	contig18	360450	363711	-	2657	-	-
WLZA5280		11.8648	2.00576	2.56336	0.00666198	0.0147397	-	contig6	492851	495324	-	2196	-	{gi|552812001|ref|XP_005843611.1|; hypothetical protein [Chlorella variabilis, CHLNCDRAFT_140196]}
novel.3667		15.9211	2.72531	2.55826	0.00345718	0.00815602	-	contig30	7888	8434	-	379	-	-
WLZA4443		13.4917	2.28619	2.54101	0.00466018	0.0106653	-	contig55	626605	628566	-	1962	-	{NA}
novel.5246		13.3793	2.34522	2.52649	0.00589747	0.0131583	-	contig55	1	1636	.	1636	-	-
novel.2736		548.094	95.2592	2.52473	5.43365e-35	1.56173e-33	-	contig24	191572	197535	+	4606	-	-
novel.4690		29.0866	5.087	2.52406	0.000139877	0.000424553	-	contig45	809455	810987	+	1483	-	-
novel.2093		117.445	20.4881	2.52293	3.80619e-14	3.05393e-13	-	contig20	151843	154202	+	2081	-	-
WLZA1352		1141.61	199.208	2.5183	6.18349e-62	6.41616e-60	-	contig1	1079427	1080445	+	966	-	{gi|303279410|ref|XP_003058998.1|; predicted protein, partial [Micromonas pusilla CCMP1545]}
novel.2783		11.5703	2.04639	2.5122	0.014424	0.0295033	-	contig24	350843	352113	+	644	-	-
WLZA3747		28.0673	4.9283	2.50322	0.000237525	0.000691126	-	contig44	23599	27349	+	1188	-	{gi|633913003|gb|KDD76712.1|; protein kinase [Helicosporidium sp. ATCC 50920]}
novel.2703		435.048	77.0445	2.49631	6.81875e-15	5.83022e-14	-	contig24	75287	79105	-	3819	-	-
novel.2116		129.173	22.9241	2.49606	2.28029e-09	1.22779e-08	-	contig20	230871	232004	-	749	-	-
novel.729		1488.83	263.928	2.49574	1.94687e-47	1.09346e-45	-	contig12	646761	653439	+	4930	-	-
novel.4968		10520.7	1865.45	2.4956	7.84876e-15	6.67363e-14	-	contig5	6090	13663	+	4500	-	PF00665:Integrase core domain
novel.897		159.452	28.405	2.49036	2.35258e-06	9.12706e-06	-	contig15	121384	125265	+	2727	-	-
novel.5880		151.14	27.0924	2.48319	1.41282e-18	1.60172e-17	-	contig6	332493	340371	-	7498	-	-
novel.2217		22.4215	4.02798	2.48267	0.000160363	0.000481956	-	contig20	683253	686586	+	3157	-	PF00082:Subtilase family
novel.2850		48.4005	8.69617	2.47956	3.49531e-08	1.66913e-07	-	contig25	5540	6039	.	500	-	-
novel.2281		14.9672	2.68083	2.47931	0.00327864	0.00776774	-	contig21	220135	220953	-	819	-	-
novel.3917		3260.24	585.505	2.47735	4.4377e-41	1.68743e-39	-	contig35	151458	155624	-	3269	-	PF00343:Carbohydrate phosphorylase
novel.1338		97.1129	17.5384	2.47261	5.92201e-09	3.06722e-08	-	contig17	226702	229240	-	2080	-	-
novel.1245		88.8731	15.9755	2.47111	1.41642e-11	9.40492e-11	-	contig15	1454610	1464600	-	9798	-	-
novel.6137		1075.66	194.816	2.46485	1.63477e-47	9.35331e-46	-	contig6	1370311	1377502	-	5739	-	-
novel.1819		31.4801	5.75523	2.46407	0.000129133	0.000394291	-	contig18	285788	286976	-	1001	-	PF04140:Isoprenylcysteine carboxyl methyltransferase (ICMT) family
novel.3994		140.782	25.6874	2.45994	8.29224e-09	4.23042e-08	-	contig35	437567	440784	+	2840	-	PF04030:D-arabinono-1,4-lactone oxidase|PF01565:FAD binding domain
novel.6012		266.507	48.4169	2.45896	5.23667e-21	7.03045e-20	-	contig6	841542	845983	-	4026	-	-
novel.806		14.4626	2.62565	2.45732	0.00609792	0.0135554	-	contig12	967119	969916	-	2732	-	-
WLZA0866		9.15058	1.64405	2.4548	0.0224156	0.043843	-	contig17	1180642	1180983	-	342	-	{NA}
WLZA3099		806.232	148.104	2.44454	1.9215e-34	5.34702e-33	-	contig35	73575	74091	+	345	-	{NA}
novel.5920		225.891	41.6997	2.44191	6.46069e-17	6.6363e-16	-	contig6	488969	491991	-	2046	-	PF00297:Ribosomal protein L3
novel.32		84.0863	15.4512	2.43536	1.05084e-07	4.76891e-07	-	contig1	127482	142305	-	13100	-	PF00833:Ribosomal S17
novel.1739		307.574	57.0319	2.43481	5.26507e-21	7.05313e-20	-	contig17	1871578	1882542	-	6612	-	PF09739:Mini-chromosome maintenance replisome factor
novel.5933		1333.7	246.842	2.43288	5.94708e-53	4.38651e-51	-	contig6	552958	562910	+	9228	-	-
novel.2314		16.2514	3.02606	2.43245	0.00130682	0.00333488	-	contig23	37323	38898	+	933	-	-
novel.2981		552.507	102.708	2.42784	3.78123e-41	1.44679e-39	-	contig25	529082	536764	-	6313	-	PF00225:Kinesin motor domain
WLZA4647		2168.79	403.01	2.42748	7.43805e-58	6.69643e-56	-	contig56	797163	799639	+	2211	-	{NA}
novel.6192		1578.57	294.043	2.42441	5.81277e-16	5.44958e-15	-	contig6	1623980	1624286	+	307	-	-
novel.5328		8617.89	1605.44	2.42439	9.5866e-85	2.44538e-82	-	contig55	394381	397826	+	3085	-	PF01974:tRNA intron endonuclease, catalytic C-terminal domain
novel.1618		111.587	21.0143	2.41031	9.7015e-05	0.000303023	-	contig17	1425405	1677756	+	4447	-	-
novel.1012		141.833	26.7655	2.40759	1.74098e-16	1.70532e-15	-	contig15	560136	564860	+	3233	-	-
novel.1504		263.828	49.6915	2.40733	4.04775e-28	8.17832e-27	-	contig17	878661	883245	+	4426	-	-
WLZA1278		199.709	37.7712	2.40155	4.10271e-16	3.91227e-15	-	contig1	797360	799445	-	1095	-	{gi|639238847|ref|WP_024569397.1|; 2OG-Fe(II) oxygenase [Cupriavidus metallidurans]}
novel.3321		309.498	58.7552	2.39906	3.94807e-25	6.69532e-24	-	contig27	1125174	1126107	+	934	-	-
novel.6050		177.086	33.5931	2.399	1.48361e-15	1.33569e-14	-	contig6	1007511	1009922	+	2202	-	-
WLZA2602		719.212	136.504	2.39802	1.81704e-50	1.17094e-48	-	contig27	715070	717426	+	1731	-	{gi|675354132|gb|KFM26572.1|; F-box/LRR-repeat protein 14 [Auxenochlorella protothecoides]}
novel.5398		96.506	18.3111	2.39776	8.76405e-13	6.37215e-12	-	contig55	651559	652925	-	1255	-	-
novel.2706		1205.5	229.407	2.39407	1.39536e-43	6.37494e-42	-	contig24	85349	93475	-	7125	-	PF02373:JmjC domain, hydroxylase
novel.610		287.692	54.7988	2.39113	8.99067e-21	1.17609e-19	-	contig12	112823	130611	+	8734	-	PF00854:POT family
WLZA3551		44.1725	8.4506	2.38939	8.04504e-05	0.000253875	-	contig40	810364	811569	+	534	-	{gi|675350142|gb|KFM22582.1|; Acyl-CoA-binding protein [Auxenochlorella protothecoides]}
WLZA1774		29.8135	5.70882	2.38859	2.47847e-05	8.40155e-05	-	contig21	7161	9384	+	1716	-	{gi|675354489|gb|KFM26929.1|; Anthranilate synthase component I-1, chloroplastic [Auxenochlorella protothecoides]}
WLZA2221		83.7366	16.0364	2.38812	1.04106e-10	6.46387e-10	-	contig24	365329	370995	-	3390	-	{NA}
WLZA1691		19836.4	3814.64	2.37851	8.63544e-56	7.24194e-54	-	contig20	291395	293014	-	1032	-	{gi|633911587|gb|KDD75812.1|; D-isomer specific 2-hydroxyacid dehydrogenase [Helicosporidium sp. ATCC 50920]}
novel.4533		67.6613	13.082	2.37544	8.10647e-10	4.57821e-09	-	contig45	225542	229761	+	3352	-	PF02705:K+ potassium transporter
WLZA2811		66.1059	12.7667	2.37531	6.56726e-09	3.37855e-08	-	contig2	514976	516632	-	906	-	{NA}
WLZA1231		37.8501	7.31223	2.37119	0.00109758	0.0028352	-	contig1	616567	617305	+	597	-	{NA}
novel.4370		98.8986	19.2107	2.36801	9.10394e-08	4.15617e-07	-	contig41	27934	29875	+	1942	-	PF01592:NifU-like N terminal domain
novel.4254		22.2688	4.34905	2.36487	0.000409201	0.00114546	-	contig40	526762	527602	+	522	-	-
novel.5889		147.026	28.6145	2.35683	1.84699e-14	1.51166e-13	-	contig6	376198	380331	+	4134	-	-
WLZA3144		3863.88	759.01	2.34773	2.95293e-54	2.28833e-52	-	contig35	261716	262528	+	813	-	{NA}
novel.1262		84.5877	16.7337	2.34291	1.18525e-09	6.57256e-09	-	contig15	1544163	1548031	+	3869	-	-
WLZA0488		519.484	102.365	2.34185	6.8367e-28	1.36333e-26	-	contig15	1194163	1197184	+	1404	-	{gi|675356875|gb|KFM29315.1|; Mannan endo-1, 4-beta-mannosidase 1 [Auxenochlorella protothecoides]}
novel.4029		28.3389	5.61493	2.33873	0.00425505	0.00983368	-	contig36	5221	5572	-	352	-	-
WLZA0992		20.0392	3.96703	2.33582	0.00103895	0.00269854	-	contig17	1720034	1722016	+	1065	-	{gi|159479640|ref|XP_001697898.1|; UDP-sulfoquinovose synthase [Chlamydomonas reinhardtii]}
novel.1411		190.02	37.6617	2.33254	4.19593e-18	4.64512e-17	-	contig17	541445	545764	-	2675	-	PF00505:HMG (high mobility group) box
novel.1511		8767.98	1742.85	2.33083	4.82557e-18	5.3229e-17	-	contig17	914760	916641	+	1395	-	-
novel.3959		1864.41	371.049	2.32897	1.1922e-37	3.86173e-36	-	contig35	301605	308861	-	6700	-	PF03962:Mnd1 family
novel.4446		221.454	44.0995	2.32859	5.23382e-10	3.01425e-09	-	contig44	89299	103627	-	2986	-	-
novel.5898		257.989	51.438	2.32859	3.24073e-19	3.88253e-18	-	contig6	412881	414733	-	1853	-	PF01015:Ribosomal S3Ae family
WLZA2252		4736.24	942.833	2.32845	6.83627e-54	5.10386e-52	-	contig24	504245	506642	-	1656	-	{NA}
novel.5263		2576.8	513.151	2.32832	2.85564e-49	1.7839e-47	-	contig55	76009	80900	-	3921	-	PF00311:Phosphoenolpyruvate carboxylase
novel.6245		30.2277	6.04828	2.32779	3.09069e-05	0.000103451	-	contig7	67580	70008	-	1797	-	-
novel.2296		916.327	182.644	2.32766	1.03437e-48	6.26973e-47	-	contig21	323509	330318	+	5102	-	-
novel.4038		263	52.4808	2.32384	4.13035e-09	2.17983e-08	-	contig38	9226	13775	-	4550	-	-
WLZA2051		86.8266	17.3575	2.32349	2.10106e-11	1.38308e-10	-	contig23	1365858	1366794	+	528	-	{NA}
novel.2790		198.527	39.6471	2.32201	1.2929e-20	1.67339e-19	-	contig24	363606	379091	-	10338	-	PF01061:ABC-2 type transporter
novel.654		347.022	69.4492	2.32043	1.34938e-21	1.86476e-20	-	contig12	345168	346163	+	996	-	-
novel.1059		148.062	29.6919	2.31971	7.7325e-17	7.86352e-16	-	contig15	738729	741928	+	2750	-	-
WLZA1570		21.6515	4.32873	2.31862	0.000296266	0.000846751	-	contig1	2031972	2032196	-	225	-	{NA}
WLZA3076		33.4568	6.69234	2.31703	0.000222864	0.000652498	-	contig34	127673	134376	+	4404	-	{NA}
novel.1695		1308.64	262.88	2.31528	1.04174e-62	1.13884e-60	-	contig17	1727919	1733321	+	4801	-	-
novel.6166		296.009	59.5211	2.31301	1.98188e-16	1.93509e-15	-	contig6	1500901	1504970	-	4070	-	-
novel.5162		61.9831	12.4957	2.31107	0.00287502	0.00688072	-	contig52	109316	109578	-	263	-	-
novel.2681		277.828	56.1663	2.30712	1.04298e-27	2.0531e-26	-	contig23	1473822	1474862	.	1041	-	-
WLZA1846		49.2063	9.93981	2.30546	3.00587e-06	1.15156e-05	-	contig23	493860	494757	-	525	-	{NA}
WLZA0461		32.9192	6.67395	2.30529	1.23168e-05	4.33355e-05	-	contig15	1054120	1056312	+	1671	-	{gi|675353041|gb|KFM25481.1|; L-gulonolactone oxidase [Auxenochlorella protothecoides]}
novel.6193		184.843	37.4037	2.30529	1.34442e-06	5.38295e-06	-	contig6	1625228	1654168	-	1391	-	-
novel.868		735.721	149.007	2.30252	2.91874e-30	6.89905e-29	-	contig15	18789	34229	+	15441	-	PF13087:AAA domain
WLZA3776		499.505	102.011	2.293	2.64238e-28	5.44668e-27	-	contig44	146358	147527	-	1170	-	{NA}
novel.6244		1167.76	238.452	2.2928	3.4001e-39	1.16941e-37	-	contig7	64674	67104	+	2137	-	PF03405:Fatty acid desaturase
novel.3961		182.399	37.2411	2.29173	1.53945e-09	8.4449e-09	-	contig35	313863	318629	+	3748	-	PF10358:N-terminal C2 in EEIG1 and EHBP1 proteins
novel.5688		3778.42	772.638	2.29003	6.44695e-84	1.51801e-81	-	contig56	1088800	1093085	-	4106	-	-
WLZA1510		854.689	174.814	2.28922	8.13188e-40	2.84476e-38	-	contig1	1761651	1763230	+	1314	-	{NA}
novel.2777		394.878	80.7496	2.28858	1.77059e-25	3.06202e-24	-	contig24	335012	338500	-	3103	-	-
novel.4803		9.70951	1.98351	2.28579	0.0162756	0.0329604	-	contig48	7020	8098	-	912	-	-
novel.5351		541.808	111.941	2.27558	8.55083e-41	3.17262e-39	-	contig55	470434	473594	+	2519	-	-
novel.5217		1144.06	237.104	2.27104	1.31316e-34	3.68769e-33	-	contig54	115567	119954	-	3085	-	-
WLZA4894		72.4105	15.051	2.26922	6.58986e-10	3.75634e-09	-	contig56	481861	482488	-	516	-	{NA}
WLZA0174		538.658	111.869	2.26573	4.08543e-29	8.86915e-28	-	contig12	880096	887421	-	3888	-	{NA}
novel.4537		84.77	17.6602	2.26472	1.79395e-10	1.08309e-09	-	contig45	241269	242372	+	807	-	-
novel.2912		44.616	9.28997	2.26173	1.138e-05	4.03189e-05	-	contig25	272067	277878	+	4629	-	PF03638:Tesmin/TSO1-like CXC domain, cysteine-rich domain
novel.3707		102.532	21.4501	2.2548	1.01673e-07	4.62438e-07	-	contig31	99762	103477	+	3423	-	-
novel.3446		112.39	23.64	2.25122	1.05718e-06	4.26918e-06	-	contig3	60559	65051	+	4493	-	-
novel.261		84.2098	17.787	2.24974	2.02763e-09	1.09754e-08	-	contig1	1197403	1206517	-	3279	-	-
novel.5752		82.7725	17.4775	2.24924	2.17605e-09	1.17476e-08	-	contig56	1352508	1355875	+	3368	-	PF01070:FMN-dependent dehydrogenase
novel.3110		225.745	47.5703	2.24632	8.53761e-08	3.90929e-07	-	contig27	208513	211093	-	1769	-	-
novel.797		2658.89	560.527	2.24581	1.41867e-74	2.55445e-72	-	contig12	938349	945163	+	6370	-	-
novel.1636		912.14	193.054	2.24015	2.24576e-47	1.24987e-45	-	contig17	1499311	1502728	-	2847	-	-
novel.3700		166.721	35.5004	2.23589	2.84607e-15	2.50699e-14	-	contig31	82863	86372	+	2733	-	PF00365:Phosphofructokinase
novel.1886		5457.05	1159.81	2.23422	2.50096e-88	7.65543e-86	-	contig18	563346	567575	+	3341	-	-
novel.4437		2035.99	434.638	2.22795	9.1937e-48	5.3098e-46	-	contig44	67588	72153	+	4097	-	-
novel.6105		277.576	59.1302	2.22738	1.02234e-17	1.10189e-16	-	contig6	1236236	1241544	-	5192	-	-
novel.1589		157.6	33.5834	2.22638	1.35996e-15	1.22798e-14	-	contig17	1267036	1270877	-	3613	-	-
novel.5703		141.43	30.2421	2.22479	1.035e-13	8.00035e-13	-	contig56	1141848	1147240	+	3716	-	-
novel.4857		28.454	6.09084	2.22433	0.00728931	0.0159718	-	contig48	171000	191553	+	3294	-	PF00026:Eukaryotic aspartyl protease
WLZA1630		62.7726	13.4899	2.21759	0.000257178	0.000740915	-	contig1	517168	517431	-	264	-	{NA}
novel.5680		251.2	54.1612	2.21319	2.36638e-15	2.10215e-14	-	contig56	1054159	1059609	+	3860	-	PF00069:Protein kinase domain
novel.5590		31.0569	6.67779	2.21108	0.000440834	0.00122784	-	contig56	572397	573997	-	1096	-	-
WLZA0179		127.221	27.5835	2.20196	7.57648e-14	5.93136e-13	-	contig12	903254	904753	+	1500	-	{NA}
WLZA1005		13.8181	3.00382	2.19913	0.00552245	0.0124204	-	contig17	1762516	1765319	+	1071	-	{NA}
novel.2585		310.56	67.6745	2.19669	6.75921e-19	7.89692e-18	-	contig23	1144359	1151613	-	6456	-	-
novel.1879		3269.99	713.408	2.19651	3.74373e-41	1.44146e-39	-	contig18	531301	536385	-	4707	-	-
WLZA2444		40.094	8.7552	2.19462	0.000130424	0.000398034	-	contig26	159827	162642	-	969	-	{NA}
novel.5315		269.261	58.8014	2.19242	1.04725e-20	1.3612e-19	-	contig55	326207	333942	-	6416	-	-
novel.1016		53.0866	11.6429	2.19186	4.31822e-06	1.61613e-05	-	contig15	576562	579401	-	1860	-	PF08246:Cathepsin propeptide inhibitor domain (I29)|PF00112:Papain family cysteine protease
novel.2971		571.393	125.184	2.18931	1.1998e-16	1.2002e-15	-	contig25	472963	478917	-	5643	-	-
novel.5286		529.179	116.142	2.18744	7.64484e-16	7.08044e-15	-	contig55	162890	164230	+	873	-	PF00179:Ubiquitin-conjugating enzyme
novel.3655		1678.53	368.857	2.18613	5.34353e-54	4.03865e-52	-	contig3	853802	856654	-	2228	-	PF04832:SOUL heme-binding protein
novel.1967		231.828	51.0019	2.18566	3.29645e-19	3.94158e-18	-	contig2	213031	216882	-	3129	-	-
novel.5948		15.0681	3.30842	2.1854	0.00432968	0.00997978	-	contig6	617963	621640	-	3530	-	-
novel.5977		122.591	26.9007	2.18437	3.45146e-13	2.57681e-12	-	contig6	722160	725968	-	1948	-	PF09335:SNARE associated Golgi protein
novel.2764		33.6702	7.42067	2.18158	0.00362778	0.00851255	-	contig24	274695	275085	-	356	-	-
novel.5949		185.838	41.3407	2.17194	4.93454e-14	3.92838e-13	-	contig6	622045	629485	+	6189	-	PF00005:ABC transporter|PF00664:ABC transporter transmembrane region
novel.706		103.182	22.9337	2.1703	1.17667e-08	5.89009e-08	-	contig12	571749	573716	+	1838	-	-
WLZA3154		270.462	60.3402	2.16624	1.17051e-12	8.43042e-12	-	contig35	321332	324082	-	1557	-	{gi|675356915|gb|KFM29355.1|; Malate synthase [Auxenochlorella protothecoides]}
WLZA2039		18.1121	4.06477	2.16353	0.00422762	0.00978137	-	contig23	1326446	1327937	+	927	-	{gi|675355829|gb|KFM28269.1|; putative envelope ADP, ATP carrier protein, chloroplastic [Auxenochlorella protothecoides]}
novel.4474		506.535	113.069	2.16287	2.82093e-32	7.31769e-31	-	contig44	193234	195867	+	1888	-	PF03489:Saposin-like type B, region 2
novel.5392		786.424	176.302	2.15867	3.57084e-37	1.13268e-35	-	contig55	631171	635148	+	3551	-	-
WLZA2048		29.8112	6.67395	2.15771	5.22736e-05	0.000169233	-	contig23	1362373	1362783	-	411	-	{gi|675350085|gb|KFM22525.1|; Histone H3. 1 [Auxenochlorella protothecoides]}
WLZA0746		38.5753	8.6797	2.15393	6.66524e-06	2.44193e-05	-	contig17	740214	746918	+	2247	-	{NA}
novel.5290		778.799	175.052	2.15336	6.05257e-24	9.72542e-23	-	contig55	180097	187862	-	7347	-	-
novel.5056		378.897	85.5988	2.14387	2.60557e-20	3.30939e-19	-	contig50	297880	305942	-	8063	-	-
novel.4260		2658.58	603.167	2.14008	8.00967e-22	1.12466e-20	-	contig40	556631	560811	-	4001	-	-
novel.4752		10.2446	2.30651	2.137	0.0212514	0.0418871	-	contig46	110515	110936	.	422	-	-
WLZA2162		739.795	168.245	2.13696	3.94295e-30	9.21807e-29	-	contig24	73214	75289	+	2076	-	{gi|675354187|gb|KFM26627.1|; Dual specificity protein phosphatase CDC14A [Auxenochlorella protothecoides]}
WLZA1350		11.6627	2.64212	2.13622	0.0196728	0.0391537	-	contig1	119813	121056	-	591	-	{NA}
novel.1853		341.155	77.8662	2.1302	3.41961e-15	2.99069e-14	-	contig18	415348	418519	-	2179	-	PF01180:Dihydroorotate dehydrogenase
novel.5321		558.846	127.89	2.1276	1.28889e-30	3.08225e-29	-	contig55	351873	362948	+	11076	-	-
novel.5733		529.449	121.663	2.12334	5.82407e-28	1.16902e-26	-	contig56	1282701	1291713	+	8777	-	PF04120:Low affinity iron permease
novel.2734		473.654	108.849	2.12167	2.16256e-22	3.19017e-21	-	contig24	178522	187673	+	2955	-	PF13890:Rab3 GTPase-activating protein catalytic subunit
novel.6047		2436.5	560.485	2.12023	4.73288e-34	1.29931e-32	-	contig6	982144	986877	+	4734	-	PF03798:TLC domain
novel.4705		368.336	84.709	2.11885	1.30572e-23	2.06021e-22	-	contig45	869444	876753	+	6158	-	PF04564:U-box domain
novel.4961		507.829	117.011	2.11612	8.9264e-20	1.09955e-18	-	contig49	1	5885	-	5171	-	-
novel.3954		544.917	125.719	2.11459	2.64295e-14	2.15735e-13	-	contig35	274837	281244	-	5737	-	PF01565:FAD binding domain
novel.1308		1840.65	425.846	2.11228	1.06355e-56	9.17054e-55	-	contig17	123745	125054	-	1310	-	-
WLZA0868		141.13	32.5612	2.11165	8.68332e-14	6.73755e-13	-	contig17	1182959	1183792	-	834	-	{gi|564970658|ref|WP_023874231.1|; MULTISPECIES: 2-nitropropane dioxygenase [Pandoraea|Pandoraea sp.]}
novel.3374		460.394	106.53	2.11094	3.58399e-30	8.43892e-29	-	contig28	58256	71951	-	12637	-	PF04762:IKI3 family
novel.384		22.9294	5.28808	2.10802	0.000939054	0.00245889	-	contig1	1755383	1758077	+	2375	-	-
novel.1130		604.15	140.212	2.10797	3.93184e-20	4.95282e-19	-	contig15	993337	994595	-	591	-	PF04588:Hypoxia induced protein conserved region
WLZA1497		131.458	30.4412	2.10711	8.09898e-11	5.06455e-10	-	contig1	1700052	1702503	+	858	-	{NA}
WLZA2596		537.45	125.429	2.09894	1.0852e-36	3.38959e-35	-	contig27	683124	684471	-	990	-	{gi|545374772|ref|XP_005651632.1|; hypothetical protein [Coccomyxa subellipsoidea C-169, COCSUDRAFT_52073]}
novel.2140		6109.55	1427.7	2.09742	1.97106e-51	1.34076e-49	-	contig20	342238	346508	-	3557	-	-
novel.62		3016.46	707.606	2.09202	2.55786e-15	2.26289e-14	-	contig1	274638	411125	-	13971	-	-
novel.5928		194.482	45.6731	2.09189	1.50364e-14	1.24228e-13	-	contig6	524490	528094	-	2972	-	PF00149:Calcineurin-like phosphoesterase|PF14008:Iron/zinc purple acid phosphatase-like protein C
WLZA4190		21.4955	5.06861	2.08966	0.00167406	0.00417629	-	contig49	6653	12466	-	1578	-	{gi|159481150|ref|XP_001698645.1|; oxygenase-like protein [Chlamydomonas reinhardtii]}
WLZA0158		166.032	39.154	2.08827	1.33567e-07	5.99484e-07	-	contig12	790699	792022	-	438	-	{NA}
WLZA2052		242.524	57.2889	2.08237	3.38896e-18	3.7791e-17	-	contig23	1367254	1368217	+	831	-	{NA}
WLZA0456		812.827	192.597	2.07747	2.22546e-39	7.74105e-38	-	contig15	1026118	1028038	+	1536	-	{NA}
novel.5930		1340.07	317.787	2.07681	1.04464e-49	6.66178e-48	-	contig6	527077	530954	+	3658	-	-
WLZA4945		103.882	24.7046	2.07353	1.13445e-11	7.5903e-11	-	contig6	656198	657736	+	1539	-	{gi|633913193|gb|KDD76842.1|; hypothetical protein [Helicosporidium sp. ATCC 50920, H632_c89p2]}
novel.2750		190.779	45.444	2.06847	2.9178e-16	2.83087e-15	-	contig24	241100	244217	+	2712	-	-
novel.2091		1422.22	339.892	2.06541	1.12208e-44	5.53981e-43	-	contig20	136020	146360	+	9714	-	PF00069:Protein kinase domain
WLZA3203		2818.23	675.648	2.06019	8.98412e-18	9.76923e-17	-	contig36	4457	4930	-	474	-	{NA}
novel.312		155.685	37.4073	2.05999	1.90532e-11	1.25694e-10	-	contig1	1408042	1415467	-	6394	-	-
novel.5553		52.6134	12.6487	2.0599	4.09407e-06	1.53672e-05	-	contig56	393967	395455	+	988	-	-
novel.790		271.913	65.2984	2.05704	2.84674e-23	4.40094e-22	-	contig12	909835	915511	+	3822	-	PF00230:Major intrinsic protein
novel.958		523.982	126.409	2.05221	2.32827e-32	6.06538e-31	-	contig15	343760	353101	-	9342	-	PF03028:Dynein heavy chain and region D6 of dynein motor
novel.877		638.269	155.055	2.04056	1.17992e-12	8.48825e-12	-	contig15	59478	74983	+	14781	-	PF10598:RNA recognition motif of the spliceosomal PrP8|PF12134:PRP8 domain IV core|PF08083:PROCN (NUC071) domain|PF10597:U5-snRNA binding site 2 of PrP8|PF10596:U6-snRNA interacting domain of PrP8
WLZA1019		201.174	48.9546	2.03681	8.50795e-15	7.22409e-14	-	contig17	169806	171329	+	1524	-	{NA}
novel.5854		2528.78	617.321	2.03379	3.68053e-29	8.01857e-28	-	contig6	218963	226358	-	6819	-	-
novel.5891		36.8468	8.99307	2.03368	0.000235389	0.000685888	-	contig6	383277	392504	-	8828	-	-
novel.5019		195.566	47.8742	2.03189	1.97159e-09	1.0691e-08	-	contig50	183203	190481	-	6412	-	-
WLZA2601		621.566	152.144	2.03134	1.52567e-26	2.83896e-25	-	contig27	711223	712808	+	987	-	{gi|633912957|gb|KDD76681.1|; hypothetical protein [Helicosporidium sp. ATCC 50920, H632_c140p2]}
novel.3939		130.788	32.1039	2.03042	1.5908e-11	1.05285e-10	-	contig35	216161	225663	+	8720	-	-
WLZA5037		183.665	45.144	2.02535	3.22476e-09	1.71669e-08	-	contig6	972481	973692	-	303	-	{NA}
novel.4027		1909.78	471.97	2.017	8.3027e-57	7.2613e-55	-	contig36	4111	6669	+	1523	-	-
novel.2677		13.3918	3.2881	2.01456	0.0136025	0.0279539	-	contig23	1467844	1469153	.	1310	-	-
novel.2052		18.8919	4.6498	2.01385	0.00254356	0.00614978	-	contig2	527262	529298	+	1823	-	-
novel.3421		26.4197	6.5762	2.00903	0.0150592	0.0307512	-	contig29	138292	147620	-	5967	-	PF02709:N-terminal domain of galactosyltransferase|PF13733:N-terminal region of glycosyl transferase group 7
novel.1742		490.714	122.221	2.00627	9.24212e-17	9.30596e-16	-	contig17	1883332	1885743	+	1499	-	-
novel.5505		78.9686	19.7057	2.00581	5.56019e-07	2.32193e-06	-	contig56	177104	189577	-	11431	-	-
WLZA1006		38.451	9.56741	1.99966	0.00012209	0.000375406	-	contig17	1766374	1768257	+	1884	-	{NA}
WLZA3525		249.434	62.2946	1.99901	5.03683e-18	5.53599e-17	-	contig40	663151	666629	-	1206	-	{NA}
WLZA0460		490.293	122.907	1.995	1.64763e-16	1.61647e-15	-	contig15	1047282	1051510	+	2613	-	{NA}
novel.2673		59.3277	14.9126	1.99131	1.1966e-05	4.22225e-05	-	contig23	1451019	1453337	-	2319	-	-
WLZA0079		880.953	222.065	1.98809	1.10199e-19	1.34928e-18	-	contig11	317739	317963	-	225	-	{NA}
novel.1719		1088.47	274.564	1.98649	8.51819e-45	4.23971e-43	-	contig17	1804834	1815148	-	9829	-	-
novel.4668		7926.24	2000.73	1.98605	4.24181e-38	1.41132e-36	-	contig45	729447	744949	+	14040	-	PF01039:Carboxyl transferase domain
WLZA1839		15.7457	3.96895	1.98565	0.00676483	0.0149133	-	contig21	334835	335059	-	225	-	{NA}
WLZA1888		93.5337	23.572	1.98285	2.42437e-09	1.30307e-08	-	contig23	50432	53496	+	2202	-	{NA}
novel.793		984.799	249.092	1.98205	2.05618e-35	6.08114e-34	-	contig12	925795	930272	-	4010	-	PF02446:4-alpha-glucanotransferase
WLZA3950		37.2475	9.46214	1.97852	0.00104846	0.00271978	-	contig45	697935	698982	+	864	-	{NA}
novel.2842		87.5424	22.3024	1.9746	3.51168e-05	0.000116776	-	contig24	616659	620255	-	2675	-	-
novel.5584		690.074	175.791	1.97178	2.02566e-19	2.44597e-18	-	contig56	526757	596039	-	11838	-	PF00225:Kinesin motor domain
novel.3364		47.9936	12.2976	1.96606	3.13192e-05	0.000104717	-	contig28	26877	32922	+	5312	-	PF13476:AAA domain
WLZA4438		2326.83	597.409	1.9611	7.23345e-46	3.81752e-44	-	contig55	609526	610617	+	1092	-	{NA}
novel.4931		579.672	149.187	1.95969	6.10921e-27	1.16151e-25	-	contig48	483789	487801	+	3483	-	-
novel.1590		18.2886	4.72914	1.95954	0.00440215	0.010124	-	contig17	1270882	1295961	-	4990	-	-
novel.5589		86.1081	22.141	1.95763	0.000165357	0.000495505	-	contig56	566729	571570	-	3776	-	PF00069:Protein kinase domain
WLZA5047		24.9339	6.42838	1.95709	0.00589025	0.013151	-	contig6	1018841	1019898	+	819	-	{gi|633907005|gb|KDD73453.1|; ATP synthase [Helicosporidium sp. ATCC 50920]}
novel.2944		7475.52	1925.38	1.95703	1.07125e-54	8.62922e-53	-	contig25	379711	444826	-	9660	-	-
novel.1361		937.898	242.786	1.94952	2.82624e-44	1.35174e-42	-	contig17	335469	346896	+	10241	-	PF14413:Thg1 C terminal domain|PF04446:tRNAHis guanylyltransferase
novel.268		462.231	119.702	1.949	1.19742e-27	2.33459e-26	-	contig1	1224308	1229865	-	5256	-	-
novel.5611		49.0635	12.7019	1.948	3.31003e-06	1.2602e-05	-	contig56	697768	713446	+	12481	-	PF03033:Glycosyltransferase family 28 N-terminal domain
novel.4879		810.143	210.444	1.944	3.57883e-27	6.86821e-26	-	contig48	259549	263829	-	4124	-	-
novel.4996		4541.33	1181.98	1.94186	9.60254e-32	2.40929e-30	-	contig50	116828	120274	-	3447	-	-
novel.3373		1080.96	281.74	1.93963	9.77958e-29	2.08608e-27	-	contig28	55274	58564	+	2480	-	PF07823:Cyclic phosphodiesterase-like protein
novel.6019		2893.12	755.303	1.93738	5.53888e-20	6.89207e-19	-	contig6	865278	868494	-	2321	-	-
novel.3860		250.164	65.5279	1.9325	5.39779e-07	2.25874e-06	-	contig34	106846	110374	+	3170	-	PF01979:Amidohydrolase family
novel.3069		242.144	63.667	1.92845	6.8397e-16	6.38303e-15	-	contig27	34989	42845	+	7363	-	PF00415:Regulator of chromosome condensation (RCC1) repeat
novel.5682		55.2026	14.5085	1.92757	0.00067356	0.00181734	-	contig56	1061389	1063442	+	1494	-	PF00141:Peroxidase
novel.778		1416.65	372.765	1.92639	2.28097e-35	6.71351e-34	-	contig12	859025	871745	+	11585	-	-
novel.5626		2372.37	624.452	1.92518	1.70146e-38	5.75487e-37	-	contig56	786566	797162	-	8946	-	PF03151:Triose-phosphate Transporter family
novel.615		20.4575	5.40807	1.92488	0.00399436	0.00930497	-	contig12	132011	133040	.	1030	-	-
novel.5314		30.5387	8.0705	1.92324	0.000315181	0.000896626	-	contig55	323204	329478	+	6275	-	-
novel.1171		661.678	174.646	1.92202	1.05953e-27	2.079e-26	-	contig15	1184669	1191963	-	6694	-	PF11799:impB/mucB/samB family C-terminal domain
novel.4848		69.5448	18.3904	1.92004	7.92791e-08	3.64922e-07	-	contig48	147222	149974	.	2753	-	-
novel.3802		96.1641	25.4344	1.9184	6.47812e-05	0.000207422	-	contig32	335269	337558	+	1328	-	-
novel.1706		87.3916	23.105	1.91682	9.73974e-06	3.4849e-05	-	contig17	1768706	1770778	+	2073	-	-
WLZA1947		14.895	3.96895	1.91398	0.0202237	0.0400549	-	contig23	890695	894519	-	1539	-	{gi|633909580|gb|KDD74687.1|; protein kinase, partial [Helicosporidium sp. ATCC 50920]}
novel.5888		774.359	206.272	1.90905	1.24355e-21	1.7224e-20	-	contig6	367940	372802	+	4323	-	PF01569:PAP2 superfamily
novel.4293		402.45	107.33	1.90715	3.35219e-12	2.32941e-11	-	contig40	700060	700851	+	792	-	-
novel.402		1532.61	409.86	1.90231	1.28317e-31	3.20636e-30	-	contig1	1837045	1847032	+	9952	-	-
novel.2491		51.3111	13.8277	1.90082	5.87295e-05	0.000188439	-	contig23	744044	748413	+	3816	-	PF08662:Eukaryotic translation initiation factor eIF2A
novel.979		23.6472	6.35095	1.89977	0.0010719	0.00277354	-	contig15	431694	433130	-	1437	-	-
novel.4140		294.631	79.2272	1.89747	2.26382e-12	1.58571e-11	-	contig40	24269	36577	+	5196	-	PF04720:PDDEXK-like family of unknown function
novel.3656		1941.86	521.622	1.89626	1.39462e-07	6.24113e-07	-	contig3	854696	855138	+	378	-	-
novel.4208		420.342	113.564	1.88986	1.54782e-20	1.99071e-19	-	contig40	316701	319043	-	2315	-	-
WLZA3501		20.7923	5.59461	1.88532	0.00367256	0.00860445	-	contig40	565124	567283	-	1545	-	{NA}
novel.5309		580.026	157.157	1.8826	3.12302e-28	6.35187e-27	-	contig55	307889	373084	-	9349	-	PF05378:Hydantoinase/oxoprolinase N-terminal region|PF01968:Hydantoinase/oxoprolinase
novel.2466		92.3074	25.0701	1.87976	4.42674e-09	2.32623e-08	-	contig23	611811	616273	-	4463	-	-
novel.2647		209.9	57.0279	1.87972	1.38345e-16	1.37046e-15	-	contig23	1353225	1355678	+	2277	-	-
novel.1129		90.5803	24.6526	1.87811	0.000274384	0.000788629	-	contig15	987505	988535	-	1031	-	-
novel.2332		67.2935	18.3468	1.87653	7.91356e-07	3.24711e-06	-	contig23	108929	112200	+	3134	-	-
novel.5221		2289.77	623.819	1.87632	1.52036e-31	3.78359e-30	-	contig54	129302	145949	+	6271	-	-
WLZA3378		109.068	29.7961	1.86629	1.9861e-07	8.70357e-07	-	contig3	457586	457864	+	279	-	{NA}
novel.4746		106.615	29.3118	1.85986	3.48942e-09	1.84954e-08	-	contig46	89068	95930	+	6407	-	-
novel.6135		35.1818	9.69809	1.85813	0.000108143	0.000335046	-	contig6	1367551	1368636	.	1086	-	-
novel.5013		63.9329	17.6892	1.85646	4.58364e-07	1.93391e-06	-	contig50	163830	164930	-	1101	-	-
novel.4990		36.558	10.1207	1.85497	0.000602407	0.00163545	-	contig50	98736	99572	-	811	-	-
WLZA1186		577.295	159.644	1.85465	1.03459e-30	2.4936e-29	-	contig18	433087	436754	+	1404	-	{NA}
novel.952		69.7285	19.3575	1.85266	4.02047e-07	1.70334e-06	-	contig15	323023	326942	-	2920	-	PF01554:MatE
novel.4826		29.5925	8.27351	1.84347	0.00857061	0.0184751	-	contig48	76742	77310	.	569	-	-
novel.277		2733.74	762.863	1.84174	1.01649e-28	2.15327e-27	-	contig1	1260758	1325544	-	8882	-	-
WLZA5239		137.933	38.4072	1.83949	1.83168e-09	9.98537e-09	-	contig6	270872	275557	+	2922	-	{NA}
novel.2163		824.724	230.596	1.83888	3.22299e-17	3.39023e-16	-	contig20	467414	471211	-	3325	-	-
novel.2816		25.9642	7.2609	1.83833	0.00432102	0.00996732	-	contig24	513733	515119	+	1387	-	-
novel.1174		4688.2	1312.07	1.83696	1.51479e-35	4.52369e-34	-	contig15	1204614	1208187	-	2845	-	PF00393:6-phosphogluconate dehydrogenase, C-terminal domain|PF03446:NAD binding domain of 6-phosphogluconate dehydrogenase
novel.2527		16.6889	4.71268	1.82906	0.0105642	0.0223322	-	contig23	862983	863889	.	907	-	-
WLZA0908		2154.43	607.091	1.82701	1.14263e-13	8.78793e-13	-	contig17	130853	131272	+	420	-	{NA}
novel.4258		97.6191	27.5758	1.82616	1.59618e-06	6.33301e-06	-	contig40	543865	546763	-	2603	-	-
novel.6000		138.921	39.1977	1.8261	1.26781e-10	7.80838e-10	-	contig6	796911	802326	+	4914	-	-
novel.1098		105.363	29.7218	1.82528	2.23146e-10	1.33669e-09	-	contig15	877178	883904	+	6727	-	-
WLZA0430		332.316	93.9636	1.82157	1.83842e-15	1.64065e-14	-	contig15	920095	921781	-	1164	-	{NA}
WLZA1315		1590.54	452.968	1.81252	8.42546e-22	1.17764e-20	-	contig1	924810	927199	+	1317	-	{NA}
novel.2496		30.2395	8.62837	1.81239	0.00669561	0.0147937	-	contig23	759950	761802	-	445	-	PF01199:Ribosomal protein L34e
novel.5724		2268.59	646.23	1.8115	5.72517e-32	1.4604e-30	-	contig56	1227634	1236330	-	7939	-	-
novel.1050		508.254	144.929	1.80959	1.2176e-25	2.12976e-24	-	contig15	694312	701451	+	5986	-	PF04506:Rft protein
WLZA0829		237.514	67.9264	1.80905	2.18914e-08	1.06703e-07	-	contig17	1035585	1037221	-	987	-	{gi|675351087|gb|KFM23527.1|; tRNA modification GTPase GTPBP3, mitochondrial [Auxenochlorella protothecoides]}
WLZA1145		41.2079	11.7793	1.80724	0.000487712	0.00134676	-	contig18	212365	212748	+	384	-	{NA}
novel.1346		16.3989	4.68851	1.80697	0.007778	0.0169094	-	contig17	252958	254595	-	1308	-	-
WLZA1138		161.869	46.3647	1.80509	5.30113e-13	3.90276e-12	-	contig18	161315	162748	+	1104	-	{gi|552823007|ref|XP_005846246.1|; hypothetical protein [Chlorella variabilis, CHLNCDRAFT_53131]}
WLZA3613		1622.84	464.827	1.80354	6.77141e-46	3.60474e-44	-	contig40	1077320	1078093	-	774	-	{gi|503711996|ref|WP_013946072.1|; MULTISPECIES: short-chain dehydrogenase [Hyphomicrobium]}
novel.1667		294.749	84.4332	1.80261	5.54409e-16	5.20566e-15	-	contig17	1602971	1608717	+	4972	-	PF03124:EXS family
novel.6335		105.481	30.3195	1.79949	1.87806e-08	9.19062e-08	-	contig8	222458	225126	+	2094	-	-
novel.5387		148.25	42.7497	1.79756	1.35877e-07	6.0896e-07	-	contig55	605803	617785	+	5066	-	-
novel.3905		91.665	26.4222	1.79595	2.29051e-08	1.11202e-07	-	contig35	109908	116703	+	3243	-	PF13380:CoA binding domain
novel.1538		882.33	254.549	1.79465	1.21863e-18	1.39188e-17	-	contig17	1015397	1035046	+	6617	-	-
novel.2436		402.699	116.072	1.79398	3.2094e-24	5.19787e-23	-	contig23	520105	527211	-	6542	-	PF01472:PUA domain|PF00696:Amino acid kinase family
novel.622		219.197	63.252	1.7907	8.81556e-16	8.10343e-15	-	contig12	170135	175945	+	5811	-	-
novel.5521		1128.18	326.637	1.7885	7.10705e-17	7.25156e-16	-	contig56	257684	260542	-	2859	-	-
novel.3404		429.235	124.342	1.78744	1.7012e-05	5.88737e-05	-	contig29	47808	50553	-	2616	-	-
novel.4708		2685.49	777.89	1.78731	1.14064e-48	6.77962e-47	-	contig45	881857	895676	-	7986	-	PF01624:MutS domain I|PF05192:MutS domain III
novel.5721		209.183	60.7017	1.78454	2.79129e-10	1.65584e-09	-	contig56	1215184	1222905	+	6561	-	PF02319:E2F/DP family winged-helix DNA-binding domain
WLZA3748		281.519	81.7205	1.78358	4.54444e-14	3.62726e-13	-	contig44	33112	33630	-	519	-	{gi|675352906|gb|KFM25346.1|; hypothetical protein [Auxenochlorella protothecoides, F751_0884]}
novel.5244		57.672	16.7648	1.78263	7.57291e-06	2.75632e-05	-	contig54	233600	235239	+	1468	-	-
novel.411		135.339	39.4347	1.78176	4.80487e-07	2.02446e-06	-	contig1	1884180	1887520	-	2717	-	PF12576:Protein of unknown function (DUF3754)
novel.2255		37.8756	11.0211	1.78122	9.20606e-05	0.000287842	-	contig21	123640	127158	-	2988	-	-
novel.2452		406.069	118.124	1.78063	1.96366e-12	1.38338e-11	-	contig23	564138	572385	-	6019	-	-
novel.363		944.471	275.308	1.77841	2.13678e-30	5.09002e-29	-	contig1	1660466	1676135	-	14418	-	-
novel.4020		1452.75	423.37	1.77811	7.97762e-26	1.40746e-24	-	contig35	548377	550487	-	1734	-	PF10417:C-terminal domain of 1-Cys peroxiredoxin|PF00085:Thioredoxin
WLZA1053		2081.96	608.726	1.77397	2.25176e-16	2.19511e-15	-	contig17	231876	232722	+	492	-	{NA}
novel.5761		81.3263	23.7655	1.7723	3.0158e-06	1.15464e-05	-	contig56	1378022	1379057	+	1036	-	-
novel.6023		676.142	198.397	1.76891	1.82451e-23	2.84216e-22	-	contig6	875698	882702	+	6606	-	PF00112:Papain family cysteine protease
WLZA1770		154.039	45.1559	1.76831	7.61402e-09	3.88766e-08	-	contig20	677177	679021	-	1845	-	{gi|633904409|gb|KDD72438.1|; subtilase, partial [Helicosporidium sp. ATCC 50920]}
novel.1340		2499.07	734.68	1.76622	3.65047e-32	9.38999e-31	-	contig17	232520	234642	-	1716	-	PF01812:5-formyltetrahydrofolate cyclo-ligase family
WLZA2854		39.5377	11.6467	1.76544	0.000114738	0.000354401	-	contig2	169975	174028	-	2559	-	{NA}
novel.5155		25.8131	7.63138	1.76486	0.0160767	0.03259	-	contig52	91177	92946	+	811	-	PF01090:Ribosomal protein S19e
novel.2235		1595.33	470.139	1.76276	7.25628e-18	7.91853e-17	-	contig21	46759	49940	+	2209	-	PF08246:Cathepsin propeptide inhibitor domain (I29)|PF00112:Papain family cysteine protease|PF00396:Granulin
novel.4728		48.1097	14.174	1.76258	0.00402515	0.00936244	-	contig46	14043	14721	+	503	-	-
WLZA4684		28.2745	8.34216	1.762	0.00108793	0.00281145	-	contig56	954020	954439	+	420	-	{NA}
novel.407		687.784	203.265	1.75834	6.5301e-23	9.82243e-22	-	contig1	1868149	1874917	+	6769	-	-
WLZA5230		16.9312	5.01535	1.75698	0.0114904	0.024033	-	contig6	21841	24851	+	2406	-	{gi|633911632|gb|KDD75839.1|; hypothetical protein H632_c476p1, partial [Helicosporidium sp. ATCC 50920]}
WLZA3532		4206.21	1245.25	1.75618	1.49628e-43	6.73545e-42	-	contig40	696137	701451	-	3666	-	{gi|675355463|gb|KFM27903.1|; Uncharacterized protein C24H6. 11c [Auxenochlorella protothecoides]}
novel.4908		217.202	64.3953	1.75454	8.40765e-16	7.75175e-15	-	contig48	388439	391930	+	2819	-	PF11891:Protein RETICULATA-related
WLZA4816		105.696	31.324	1.75396	0.000145908	0.000441985	-	contig56	1459940	1463528	-	1149	-	{gi|545355514|ref|XP_005643545.1|; hypothetical protein [Coccomyxa subellipsoidea C-169, COCSUDRAFT_31546]}
novel.1855		43.647	12.8624	1.75303	0.00180813	0.00446886	-	contig18	420866	421657	-	792	-	-
novel.5718		19.9439	5.93214	1.74894	0.0160657	0.0325783	-	contig56	1202726	1206611	-	3886	-	-
novel.5876		71.0431	21.1303	1.74769	1.837e-05	6.3287e-05	-	contig6	317982	324652	-	6186	-	PF00069:Protein kinase domain
novel.6203		227.91	68.1061	1.7452	4.59085e-10	2.66652e-09	-	contig6	1653257	1659711	+	5323	-	PF03151:Triose-phosphate Transporter family
novel.2675		364.539	109.02	1.7415	1.14094e-21	1.58387e-20	-	contig23	1457664	1459317	-	1521	-	PF00459:Inositol monophosphatase family
novel.1348		318.504	95.4834	1.73893	9.29438e-12	6.25277e-11	-	contig17	260486	270014	-	7530	-	-
novel.943		190.67	57.168	1.73651	1.29469e-12	9.25943e-12	-	contig15	292079	294212	-	1288	-	-
novel.400		64.1395	19.2152	1.73647	1.7059e-05	5.90029e-05	-	contig1	1820835	1825593	-	4571	-	PF03061:Thioesterase superfamily
novel.5504		968.552	291.154	1.73395	2.87215e-28	5.88069e-27	-	contig56	166576	176846	-	8957	-	PF01595:Domain of unknown function DUF21
WLZA3206		67.1429	20.2039	1.73142	0.00162985	0.00407596	-	contig37	5370	5687	-	318	-	{NA}
novel.2953		254.754	76.6609	1.7307	8.80711e-16	8.10343e-15	-	contig25	407379	411139	+	3159	-	-
novel.3996		508.75	153.292	1.72991	1.19573e-23	1.89154e-22	-	contig35	446693	465779	-	16484	-	PF00225:Kinesin motor domain
novel.2322		27.5532	8.35478	1.72791	0.0011973	0.0030759	-	contig23	74164	76854	+	2691	-	-
WLZA3312		729.924	220.406	1.72776	3.56706e-15	3.10634e-14	-	contig3	176764	179998	-	2139	-	{gi|552833171|ref|XP_005848499.1|; hypothetical protein [Chlorella variabilis, CHLNCDRAFT_144962]}
novel.4011		219.62	66.3238	1.72771	2.7123e-13	2.03489e-12	-	contig35	524626	529187	-	4562	-	PF00265:Thymidine kinase
WLZA5144		107.94	32.5651	1.72769	4.74802e-09	2.48865e-08	-	contig6	1424365	1424817	+	453	-	{NA}
novel.1441		462.321	140.185	1.72218	2.41279e-22	3.54224e-21	-	contig17	653965	657738	-	3774	-	-
novel.4845		299.143	90.7931	1.72154	4.13938e-17	4.30974e-16	-	contig48	133336	139221	-	4925	-	PF00501:AMP-binding enzyme
WLZA3120		85.7286	25.9801	1.7202	8.10225e-08	3.72108e-07	-	contig35	164200	165395	-	741	-	{NA}
novel.1905		646.338	196.331	1.72004	2.85853e-25	4.86108e-24	-	contig2	1	3192	+	3192	-	PF01035:6-O-methylguanine DNA methyltransferase, DNA binding domain
novel.5163		129.639	39.3889	1.71957	3.59545e-10	2.10635e-09	-	contig52	109996	114191	-	3706	-	-
WLZA2777		49.7301	15.1505	1.71016	0.000515923	0.00141382	-	contig29	150520	152993	+	1635	-	{NA}
WLZA4827		23.0975	7.07436	1.70999	0.00558311	0.0125477	-	contig56	1505044	1506612	+	1002	-	{NA}
novel.5716		68.4136	20.9957	1.70783	9.87466e-06	3.53111e-05	-	contig56	1194551	1199697	-	4799	-	PF04749:PLAC8 family
novel.2320		56.8017	17.372	1.70465	0.000315526	0.000897189	-	contig23	67284	71341	+	4058	-	PF00025:ADP-ribosylation factor family
novel.1731		1118.2	343.999	1.70107	4.8117e-19	5.69773e-18	-	contig17	1849520	1855678	+	6159	-	PF01490:Transmembrane amino acid transporter protein
novel.3044		915.383	281.485	1.70095	4.9578e-25	8.33836e-24	-	contig26	148964	167384	+	4154	-	PF01795:MraW methylase family
novel.5858		222.287	68.3833	1.70053	1.47148e-10	9.00841e-10	-	contig6	236044	238166	+	1962	-	-
novel.2393		2447.28	752.772	1.70052	5.47921e-39	1.87395e-37	-	contig23	333700	358153	-	20477	-	PF00808:Histone-like transcription factor (CBF/NF-Y) and archaeal histone
WLZA2402		131.789	40.6306	1.69747	1.76354e-10	1.06579e-09	-	contig25	411136	412783	-	1029	-	{gi|302836634|ref|XP_002949877.1|; hypothetical protein [Volvox carteri f. nagariensis, VOLCADRAFT_59825]}
novel.5932		224.85	69.3401	1.69617	5.83696e-15	5.02586e-14	-	contig6	533751	554401	-	9386	-	PF14008:Iron/zinc purple acid phosphatase-like protein C|PF00149:Calcineurin-like phosphoesterase
WLZA0012		284.957	88.2441	1.69303	4.48201e-17	4.65856e-16	-	contig11	2026	11739	+	5436	-	{NA}
novel.5259		3158.35	976.936	1.69274	1.0529e-40	3.85981e-39	-	contig55	55629	75520	+	5233	-	PF00106:short chain dehydrogenase
novel.396		18.3311	5.70497	1.69169	0.0105974	0.0223869	-	contig1	1789979	1797913	-	6203	-	-
novel.5884		359.518	111.45	1.69079	1.21754e-17	1.30769e-16	-	contig6	355294	358560	-	2389	-	-
novel.902		211.635	65.6931	1.68917	4.35502e-13	3.22387e-12	-	contig15	152008	159405	+	6299	-	-
novel.2444		16.084	5.00958	1.68197	0.0239743	0.0464769	-	contig23	546531	550572	-	3379	-	-
WLZA1507		13.9082	4.3529	1.68068	0.0241339	0.0467112	-	contig1	1753978	1755317	-	522	-	{NA}
novel.2232		597.855	186.717	1.67963	1.50654e-22	2.23319e-21	-	contig21	31844	38387	-	6100	-	PF00168:C2 domain
WLZA1390		209.51	65.4041	1.67879	5.70745e-13	4.18455e-12	-	contig1	1231142	1235568	+	1521	-	{gi|633910327|gb|KDD75088.1|; hypothetical protein H632_c879p0, partial [Helicosporidium sp. ATCC 50920]}
novel.2683		37.2166	11.6854	1.67754	0.000748281	0.00199781	-	contig23	1480127	1481793	.	1667	-	-
novel.2875		548.271	171.476	1.67712	3.663e-13	2.72809e-12	-	contig25	136188	181196	+	2344	-	PF01409:tRNA synthetases class II core domain (F)
novel.5569		333.408	104.461	1.67647	3.14543e-16	3.02772e-15	-	contig56	474663	481864	+	6258	-	PF13445:RING-type zinc-finger
novel.5629		882.534	276.141	1.67574	1.54472e-27	2.99265e-26	-	contig56	799636	803208	-	3324	-	PF08542:Replication factor C C-terminal domain
novel.340		18.1666	5.67011	1.67533	0.00841751	0.0181835	-	contig1	1571701	1572665	.	965	-	-
WLZA3742		88.0425	27.6678	1.67383	2.15917e-06	8.41489e-06	-	contig44	732	2555	-	1824	-	{gi|675350040|gb|KFM22480.1|; 125 kDa kinesin-related protein, partial [Auxenochlorella protothecoides]}
WLZA1726		22.2178	6.93406	1.67232	0.00524614	0.01186	-	contig20	490616	493256	-	1401	-	{NA}
WLZA2984		13.7658	4.30649	1.66957	0.0234376	0.0456088	-	contig32	278816	281678	-	480	-	{NA}
novel.4850		20.1601	6.34218	1.66912	0.019616	0.039066	-	contig48	152114	152905	.	792	-	-
WLZA0863		1682.45	530.562	1.6652	1.53738e-21	2.11979e-20	-	contig17	121968	123887	+	1920	-	{NA}
WLZA4251		184.93	58.4176	1.66215	1.18579e-13	9.10838e-13	-	contig50	249648	250105	-	393	-	{gi|320590057|gb|EFX02502.1|; disease resistance protein [Grosmannia clavigera kw1407]}
novel.3285		129.214	41.0088	1.65882	5.1621e-08	2.42164e-07	-	contig27	942866	946630	-	3517	-	-
novel.935		462.888	147.768	1.6469	6.51515e-19	7.64094e-18	-	contig15	269878	423877	+	4404	-	-
novel.2916		21.5685	6.93598	1.6374	0.012935	0.0267166	-	contig25	286618	286936	+	319	-	-
novel.5799		80.6614	25.9705	1.63732	1.04994e-06	4.24273e-06	-	contig6	646	2561	.	1916	-	-
WLZA3884		78.7839	25.3253	1.63532	1.00475e-05	3.58456e-05	-	contig45	419637	422090	+	1188	-	{gi|675356544|gb|KFM28984.1|; Uncharacterized protein F751_6503 [Auxenochlorella protothecoides]}
novel.1663		382.16	123.153	1.63507	1.97405e-15	1.75912e-14	-	contig17	1585527	1592086	-	6030	-	-
novel.5087		153.136	49.4352	1.63446	5.45879e-10	3.13791e-09	-	contig50	424211	432328	+	6544	-	PF02887:Pyruvate kinase, alpha/beta domain|PF00224:Pyruvate kinase, barrel domain
WLZA0731		23.8504	7.75328	1.63352	0.00742557	0.0162239	-	contig17	672366	673425	+	714	-	{gi|633913504|gb|KDD77061.1|; AhpC/TSA family protein [Helicosporidium sp. ATCC 50920]}
novel.2344		581.766	187.419	1.63312	1.93509e-20	2.46804e-19	-	contig23	150633	160491	+	9859	-	-
novel.5890		198.387	64.0958	1.63246	3.50793e-10	2.05704e-09	-	contig6	380785	387373	+	6003	-	PF03986:Autophagocytosis associated protein (Atg3), N-terminal domain
novel.896		636.836	205.385	1.63228	1.25693e-16	1.25324e-15	-	contig15	116429	121639	-	4500	-	PF06964:Alpha-L-arabinofuranosidase C-terminal domain
WLZA5138		433.018	140.01	1.62824	6.3811e-09	3.29385e-08	-	contig6	132699	147512	-	10554	-	{NA}
WLZA0078		1254.35	406.078	1.62797	2.65393e-19	3.19202e-18	-	contig11	315982	316245	-	264	-	{NA}
WLZA0495		32.1151	10.4544	1.6268	0.00173126	0.0043032	-	contig15	114956	116432	+	702	-	{NA}
novel.5146		78.0022	25.2675	1.62503	0.00156771	0.00394311	-	contig52	25793	27562	-	1049	-	-
novel.4151		1356.75	440.994	1.62193	7.09964e-15	6.06193e-14	-	contig40	71392	76270	-	4048	-	-
novel.4520		26.2808	8.55587	1.62002	0.0208271	0.0411699	-	contig45	181825	183945	+	1564	-	PF01156:Inosine-uridine preferring nucleoside hydrolase
novel.2528		499.16	162.491	1.61821	1.7689e-08	8.70515e-08	-	contig23	866627	872465	-	3523	-	PF08701:GNL3L/Grn1 putative GTPase|PF01926:50S ribosome-binding GTPase
novel.5855		51.2027	16.7502	1.61805	4.69838e-05	0.000153569	-	contig6	225813	232678	+	6441	-	PF00378:Enoyl-CoA hydratase/isomerase
novel.4375		860.285	280.393	1.61779	2.65762e-25	4.54467e-24	-	contig41	48864	52369	+	2565	-	PF12796:Ankyrin repeats (3 copies)|PF00069:Protein kinase domain
novel.4864		83.0839	26.9869	1.61715	9.71079e-05	0.000303159	-	contig48	193537	202754	-	8463	-	-
novel.5544		2816.69	920.099	1.61436	7.86398e-29	1.68924e-27	-	contig56	367710	373897	+	4679	-	PF13641:Glycosyltransferase like family 2
novel.6030		850.221	277.73	1.61409	5.28977e-26	9.49677e-25	-	contig6	920799	927482	+	5415	-	PF08142:AARP2CN (NUC121) domain
novel.722		120.42	39.3367	1.61181	5.23973e-08	2.45429e-07	-	contig12	621298	623120	-	1823	-	-
novel.4286		1133.49	371.893	1.60851	1.62418e-20	2.08454e-19	-	contig40	659138	663924	+	4787	-	PF02582:Uncharacterised ACR, YagE family COG1723
novel.3385		102.58	33.6095	1.60845	2.24429e-08	1.09217e-07	-	contig28	113885	121924	+	7223	-	PF00664:ABC transporter transmembrane region|PF00005:ABC transporter
novel.2830		78.9136	25.9356	1.60757	2.48196e-05	8.40873e-05	-	contig24	573415	585578	+	11895	-	-
novel.6227		138.57	45.5997	1.60581	1.04667e-08	5.2782e-08	-	contig7	25037	28579	-	2036	-	-
novel.4880		35.9467	11.879	1.60505	0.0102662	0.0217699	-	contig48	263734	266584	+	2069	-	-
novel.5697		82.4038	27.072	1.60312	1.62975e-06	6.4578e-06	-	contig56	1116256	1122306	-	5287	-	PF00005:ABC transporter|PF06472:ABC transporter transmembrane region 2
novel.5745		1588.15	524.721	1.59753	1.2859e-34	3.63795e-33	-	contig56	1328620	1339081	+	9963	-	-
novel.532		284.337	94.1603	1.5945	9.17627e-07	3.74015e-06	-	contig11	242576	246901	+	4077	-	PF05282:AAR2 protein
novel.2290		563.495	186.989	1.59077	2.46577e-24	4.03621e-23	-	contig21	266050	278379	+	10667	-	PF01424:R3H domain
novel.4145		43.6688	14.5577	1.58672	0.00900491	0.0193228	-	contig40	39237	41199	+	1415	-	-
novel.137		229.241	76.3922	1.58574	6.7805e-14	5.3355e-13	-	contig1	670345	674807	+	4463	-	-
novel.1835		2033.1	679.002	1.58215	5.3818e-12	3.68539e-11	-	contig18	340113	370854	-	2324	-	-
novel.1767		78.6375	26.2421	1.57781	6.81648e-06	2.49435e-05	-	contig18	55826	60760	-	2311	-	-
WLZA1632		312.886	104.988	1.57609	2.10641e-14	1.72168e-13	-	contig1	524571	525692	+	645	-	{NA}
novel.2303		79.5244	26.6387	1.57543	8.55315e-07	3.49316e-06	-	contig21	341690	343508	+	1819	-	-
WLZA5197		47.8723	16.0065	1.57509	0.000236	0.000687016	-	contig6	1643955	1645628	-	1674	-	{NA}
WLZA3412		86.0685	28.9084	1.57058	1.13078e-06	4.55435e-06	-	contig3	588524	595008	-	3015	-	{NA}
WLZA0655		171.991	58.0965	1.56857	3.17965e-10	1.87532e-09	-	contig17	419488	422831	-	2199	-	{NA}
WLZA1537		42.2684	14.254	1.56694	0.000470163	0.00130241	-	contig1	1882861	1883391	+	333	-	{NA}
novel.5515		903.358	304.987	1.56641	1.09173e-28	2.28889e-27	-	contig56	224115	240192	+	13651	-	-
novel.1522		1118.29	378.05	1.56437	1.32116e-16	1.31301e-15	-	contig17	951768	967719	+	14407	-	PF00149:Calcineurin-like phosphoesterase
WLZA1134		287.099	97.1439	1.56404	8.27243e-12	5.58982e-11	-	contig18	136677	137672	+	774	-	{NA}
novel.4391		229.272	77.5118	1.56304	1.2553e-12	9.00932e-12	-	contig41	108002	111276	+	1871	-	-
WLZA3310		211.502	71.6658	1.56303	6.72993e-11	4.25187e-10	-	contig3	170705	172485	+	738	-	{gi|552840989|ref|XP_005850194.1|; hypothetical protein [Chlorella variabilis, CHLNCDRAFT_34496]}
novel.1433		75.75	25.7191	1.56087	3.45971e-06	1.31148e-05	-	contig17	632549	649409	+	5952	-	PF00860:Permease family
novel.4434		180.347	61.1205	1.55822	4.69673e-10	2.72286e-09	-	contig44	62047	62943	+	897	-	-
WLZA4471		4153.77	1410.85	1.5579	2.46332e-20	3.13523e-19	-	contig55	748657	750479	+	1167	-	{gi|545353767|ref|XP_005642719.1|; glyceraldehyde-3-phosphate dehydrogenase, type I [Coccomyxa subellipsoidea C-169]}
novel.5250		320.483	109.034	1.55668	1.6192e-16	1.59113e-15	-	contig55	16537	46205	-	5128	-	PF00248:Aldo/keto reductase family
novel.1231		37.3836	12.7716	1.55425	0.00140451	0.00355948	-	contig15	1405815	1411413	-	4588	-	PF01179:Copper amine oxidase, enzyme domain
novel.4392		26.3689	8.9843	1.55208	0.00417683	0.00968357	-	contig41	110620	114549	-	3378	-	-
novel.3085		2410.98	822.263	1.55196	2.83701e-20	3.58106e-19	-	contig27	99339	102107	-	2158	-	-
novel.3868		57.6385	19.756	1.54902	2.10173e-05	7.18814e-05	-	contig34	140843	147985	-	6539	-	PF00082:Subtilase family
novel.4962		297.832	101.78	1.54791	3.26089e-15	2.85597e-14	-	contig49	6543	10055	-	2634	-	PF14226:non-haem dioxygenase in morphine synthesis N-terminal|PF03171:2OG-Fe(II) oxygenase superfamily
novel.6278		15.5375	5.31033	1.54733	0.023999	0.0464943	-	contig7	245870	247057	.	1188	-	-
novel.1304		132.619	45.2854	1.54626	2.36094e-07	1.02291e-06	-	contig17	116612	129356	+	5053	-	-
novel.5924		59.6127	20.461	1.54606	2.87504e-05	9.68151e-05	-	contig6	507992	508541	-	482	-	-
WLZA4786		21.4829	7.4119	1.54567	0.0127858	0.0264262	-	contig56	1351012	1352458	-	759	-	{gi|633912547|gb|KDD76410.1|; hypothetical protein [Helicosporidium sp. ATCC 50920, H632_c235p1]}
novel.4141		772.319	264.709	1.54433	1.5622e-07	6.93029e-07	-	contig40	27181	181234	-	6541	-	PF04720:PDDEXK-like family of unknown function
novel.787		206.581	70.8489	1.54322	1.02887e-10	6.39467e-10	-	contig12	900012	902718	.	2707	-	-
novel.3402		972.756	334.474	1.53926	4.67852e-13	3.45499e-12	-	contig29	39614	45093	-	5254	-	-
novel.6141		73.0706	25.108	1.53913	0.000110102	0.000340944	-	contig6	1393412	1398748	+	4903	-	-
novel.5846		328.847	113.465	1.53645	1.36317e-14	1.13388e-13	-	contig6	187552	190031	+	2480	-	PF00153:Mitochondrial carrier protein
novel.2602		174.524	60.0401	1.53596	1.46538e-08	7.25229e-08	-	contig23	1207570	1210846	+	2673	-	PF00450:Serine carboxypeptidase
novel.4425		278.126	96.0907	1.53384	2.0154e-10	1.21201e-09	-	contig44	35272	36939	+	1431	-	PF09825:Biotin-protein ligase, N terminal
novel.2476		1007.2	347.843	1.53303	3.19585e-21	4.33814e-20	-	contig23	671351	680470	+	9120	-	PF00251:Glycosyl hydrolases family 32 N-terminal domain
novel.3461		266.375	91.9816	1.53257	1.83542e-13	1.39238e-12	-	contig3	124183	132308	+	7214	-	PF00069:Protein kinase domain
novel.3410		468.317	161.987	1.53198	7.63116e-08	3.51792e-07	-	contig29	79259	84309	-	3932	-	-
WLZA0663		23.9503	8.31992	1.52992	0.00693213	0.0152602	-	contig17	446701	448035	-	519	-	{gi|545374143|ref|XP_005651382.1|; hypothetical protein [Coccomyxa subellipsoidea C-169, COCSUDRAFT_52473]}
WLZA1382		200.304	69.4996	1.52909	5.91555e-12	4.03285e-11	-	contig1	1201774	1206870	+	2097	-	{gi|675353041|gb|KFM25481.1|; L-gulonolactone oxidase [Auxenochlorella protothecoides]}
novel.992		1534.85	531.841	1.52893	7.9521e-32	2.00341e-30	-	contig15	474407	479782	+	3666	-	PF02887:Pyruvate kinase, alpha/beta domain|PF00224:Pyruvate kinase, barrel domain
novel.6301		94.9556	32.9432	1.52805	9.9091e-07	4.01968e-06	-	contig8	52706	58425	+	5720	-	-
novel.6103		20.3407	7.00956	1.52799	0.0245917	0.0474773	-	contig6	1227273	1230639	+	2517	-	-
WLZA4867		28.6864	9.94173	1.5278	0.00278364	0.00668292	-	contig56	382831	383760	+	930	-	{NA}
novel.2433		65.9768	22.9812	1.52612	0.000163355	0.000490467	-	contig23	512399	514338	+	1054	-	-
novel.2805		668.763	232.337	1.52532	1.13634e-13	8.75052e-13	-	contig24	424589	426362	+	1774	-	-
novel.5204		340.198	118.218	1.52396	9.32718e-07	3.79409e-06	-	contig54	69070	73233	+	4164	-	-
novel.2755		172.114	60.0067	1.52371	6.12254e-08	2.85252e-07	-	contig24	251741	256995	+	4807	-	-
novel.549		459.599	159.986	1.52249	2.04139e-07	8.92672e-07	-	contig11	315779	315985	+	207	-	-
novel.2261		29.533	10.3257	1.522	0.00455556	0.0104532	-	contig21	155894	159445	+	2063	-	PF01596:O-methyltransferase
novel.1693		4363.47	1521.07	1.5204	1.20269e-12	8.64189e-12	-	contig17	1719490	1722165	+	1591	-	-
novel.5385		138.447	48.2389	1.5202	2.68562e-08	1.29562e-07	-	contig55	603725	621152	-	9905	-	PF00924:Mechanosensitive ion channel
WLZA0857		315.935	110.033	1.51978	2.48374e-09	1.33264e-08	-	contig17	1138161	1146755	+	3915	-	{gi|633912399|gb|KDD76315.1|; inward potassium channel rectifier, partial [Helicosporidium sp. ATCC 50920]}
novel.4577		256.463	89.8793	1.51125	2.803e-11	1.83138e-10	-	contig45	418399	421537	+	3139	-	PF01933:Uncharacterised protein family UPF0052
novel.1357		1229.27	431.146	1.51104	1.06951e-28	2.25778e-27	-	contig17	320650	325255	-	4007	-	PF01130:CD36 family
novel.1268		491.742	172.818	1.51002	3.73754e-13	2.78022e-12	-	contig16	524	1384	-	479	-	PF04081:DNA polymerase delta, subunit 4
novel.2316		207.202	72.6502	1.50967	4.60652e-09	2.41862e-08	-	contig23	47154	55648	+	7931	-	PF00916:Sulfate permease family
WLZA0819		4787.61	1682.32	1.50879	1.17397e-08	5.88139e-08	-	contig17	113378	113797	-	420	-	{NA}
novel.1137		273.454	96.146	1.50739	2.31989e-13	1.75338e-12	-	contig15	1012279	1022349	-	8087	-	PF01799:[2Fe-2S] binding domain|PF00941:FAD binding domain in molybdopterin dehydrogenase
novel.1639		509.634	179.482	1.50693	6.64667e-12	4.51619e-11	-	contig17	1504790	1507076	-	2232	-	-
novel.751		59.0051	20.7211	1.5062	6.99906e-05	0.000223052	-	contig12	746449	750890	-	4321	-	-
novel.5979		63.3972	22.4802	1.49778	0.000298847	0.00085333	-	contig6	727848	734648	+	3900	-	PF14678:FANCI solenoid 4
novel.2815		61.5802	21.8971	1.49481	0.000893549	0.00235484	-	contig24	509401	513656	-	2532	-	PF01490:Transmembrane amino acid transporter protein
novel.3921		285.46	101.238	1.4941	1.91633e-09	1.04098e-08	-	contig35	159364	160565	+	855	-	PF04241:Protein of unknown function (DUF423)
novel.808		848.83	301.72	1.4918	4.25376e-22	6.09871e-21	-	contig12	970096	974175	+	4080	-	PF13385:Concanavalin A-like lectin/glucanases superfamily
WLZA4725		15.9773	5.6885	1.49165	0.021793	0.0428305	-	contig56	1116273	1121167	-	3702	-	{gi|545370124|ref|XP_005649731.1|; hypothetical protein [Coccomyxa subellipsoidea C-169, COCSUDRAFT_65142]}
novel.5186		812.815	289.417	1.4893	3.77027e-13	2.80117e-12	-	contig54	17971	20961	+	2594	-	PF01184:GPR1/FUN34/yaaH family
novel.1026		358.517	127.9	1.48871	8.51509e-13	6.1985e-12	-	contig15	600034	612672	-	8100	-	PF03151:Triose-phosphate Transporter family
novel.6231		2125.77	757.886	1.48793	2.01247e-24	3.32084e-23	-	contig7	32134	38909	-	6053	-	PF02548:Ketopantoate hydroxymethyltransferase
WLZA1872		98.0489	34.8551	1.48721	0.000403325	0.00113108	-	contig23	588704	589474	+	771	-	{NA}
novel.2852		17.7904	6.33256	1.4857	0.0164415	0.0332854	-	contig25	12036	14649	-	2223	-	PF05631:Sugar-tranasporters, 12 TM
WLZA3527		224.698	80.103	1.48566	5.60776e-06	2.07061e-05	-	contig40	670650	675442	-	1179	-	{gi|675355469|gb|KFM27909.1|; Polyphosphoinositide phosphatase [Auxenochlorella protothecoides]}
novel.3653		290.73	103.79	1.4845	5.59132e-10	3.20806e-09	-	contig3	845951	849599	+	2837	-	PF02469:Fasciclin domain
WLZA1720		2681.78	958.358	1.48449	1.10419e-16	1.10636e-15	-	contig20	465088	467407	+	909	-	{gi|675350931|gb|KFM23371.1|; hypothetical protein [Auxenochlorella protothecoides, F751_1067]}
novel.3023		773.351	276.506	1.48365	9.41702e-10	5.28908e-09	-	contig26	71332	77071	-	4192	-	-
novel.1254		116.156	41.5989	1.47991	2.21992e-05	7.56282e-05	-	contig15	1509367	1512808	+	3442	-	PF03129:Anticodon binding domain|PF00587:tRNA synthetase class II core domain (G, H, P, S and T)
novel.4789		319.705	114.663	1.47931	2.98365e-16	2.88561e-15	-	contig46	255085	261256	+	5711	-	PF02862:DDHD domain
novel.816		224.502	80.6113	1.47732	0.00169297	0.00421658	-	contig12	998631	999043	-	413	-	-
novel.2870		3532.4	1269.1	1.47681	1.03882e-15	9.44968e-15	-	contig25	83675	104176	+	10361	-	PF00155:Aminotransferase class I and II
novel.3903		180.778	65.0655	1.47438	4.21481e-11	2.71326e-10	-	contig35	105018	106262	-	1209	-	-
novel.3705		119.845	43.0995	1.47372	8.49086e-07	3.47235e-06	-	contig31	96519	98645	.	2127	-	-
novel.5784		726.856	261.642	1.4733	3.90326e-22	5.63579e-21	-	contig56	1460464	1464161	-	3307	-	-
novel.4464		495.647	178.546	1.47303	1.04639e-17	1.12584e-16	-	contig44	147719	152972	+	4911	-	-
novel.731		435.861	157.054	1.47169	4.67508e-16	4.42627e-15	-	contig12	656089	662105	-	6017	-	-
novel.5172		139.6	50.3522	1.47151	6.2781e-07	2.60927e-06	-	contig53	2082	3310	+	592	-	-
novel.950		826.982	298.8	1.46922	7.37571e-21	9.73149e-20	-	contig15	306893	322956	+	15185	-	PF00566:Rab-GTPase-TBC domain
WLZA1268		60.9939	22.1273	1.46824	7.1788e-05	0.000228305	-	contig1	763769	764044	-	276	-	{NA}
WLZA1189		526.442	190.204	1.46782	1.51281e-16	1.49138e-15	-	contig18	451728	455018	+	1689	-	{NA}
novel.472		41.3052	15.0326	1.46654	0.00485037	0.0110592	-	contig11	5077	12880	+	7278	-	PF00005:ABC transporter|PF01061:ABC-2 type transporter
WLZA2888		72.1069	26.1563	1.46649	4.0971e-05	0.000134924	-	contig2	292014	293926	+	687	-	{gi|633909497|gb|KDD74644.1|; hypothetical protein [Helicosporidium sp. ATCC 50920, H632_c1162p1]}
novel.2244		94.9493	34.4966	1.46602	2.1898e-05	7.47265e-05	-	contig21	78264	82324	-	2563	-	PF00271:Helicase conserved C-terminal domain|PF00270:DEAD/DEAH box helicase
novel.391		572.198	207.108	1.46553	1.15512e-06	4.6463e-06	-	contig1	1775728	1782485	-	6313	-	PF04109:Autophagy protein Apg9
WLZA4380		146.935	53.3299	1.46204	2.71309e-07	1.16969e-06	-	contig54	67371	68516	-	429	-	{gi|643038662|gb|AIA95963.1|; PIGA, partial [uncultured Yarrowia]}
WLZA3756		372.961	135.438	1.46062	1.22378e-10	7.55238e-10	-	contig44	61124	62046	-	429	-	{NA}
novel.1405		29.2641	10.6574	1.46011	0.00383658	0.00896129	-	contig17	526200	528673	+	1437	-	-
novel.4496		81.7626	29.8254	1.45367	2.90945e-05	9.78125e-05	-	contig45	83794	86979	+	3186	-	-
novel.2813		1738.06	634.487	1.45334	1.42836e-20	1.84093e-19	-	contig24	471156	504248	+	24196	-	PF07728:AAA domain (dynein-related subfamily)
novel.2480		3378.88	1234.56	1.45225	6.62995e-22	9.4392e-21	-	contig23	695264	714518	-	18165	-	PF01593:Flavin containing amine oxidoreductase
novel.5714		22.9356	8.45445	1.44925	0.0189566	0.0379256	-	contig56	1186419	1193305	-	6160	-	PF00063:Myosin head (motor domain)
novel.6358		597.751	218.972	1.44888	1.78807e-15	1.59804e-14	-	contig8	287087	295814	+	8523	-	-
novel.6198		70.4017	25.8158	1.44888	2.45991e-05	8.34788e-05	-	contig6	1640558	1643257	+	1590	-	-
novel.2058		1989.43	728.816	1.44879	4.48205e-11	2.87621e-10	-	contig2	550375	553694	+	2034	-	-
novel.3906		41.2114	15.0326	1.44851	0.00478599	0.0109369	-	contig35	117469	120261	-	2371	-	PF00249:Myb-like DNA-binding domain
novel.6163		4745.95	1738.91	1.44851	1.54125e-27	2.99265e-26	-	contig6	1475166	1496497	-	17712	-	PF00493:MCM2/3/5 family
WLZA0934		324.14	119.664	1.43808	1.05542e-07	4.78612e-07	-	contig17	1490376	1492211	-	1836	-	{NA}
novel.867		117.489	43.2651	1.43802	7.96267e-08	3.66247e-07	-	contig15	14527	17114	+	2187	-	PF00501:AMP-binding enzyme|PF13193:AMP-binding enzyme C-terminal domain
WLZA0084		199.31	73.6611	1.43706	4.41175e-09	2.32034e-08	-	contig11	337292	340208	-	1728	-	{NA}
novel.5498		46.912	17.3372	1.43566	0.000352965	0.000997164	-	contig56	136906	142359	+	4966	-	PF00493:MCM2/3/5 family
novel.750		49.5328	18.2674	1.43335	0.000633023	0.00171477	-	contig12	744309	747938	+	3630	-	-
novel.4935		1226.01	454.117	1.43323	5.46823e-17	5.65481e-16	-	contig48	495165	600800	-	4960	-	PF16205:Ribosomal_S17 N-terminal
novel.375		521.649	193.441	1.43203	2.85462e-11	1.86113e-10	-	contig1	1714985	1718051	-	2440	-	-
WLZA1556		941.036	349.015	1.43161	1.44845e-18	1.63606e-17	-	contig1	1957168	1957602	-	435	-	{gi|695402149|ref|XP_009522949.1|; hypothetical protein [Phytophthora sojae, PHYSODRAFT_285389]}
novel.509		126.058	46.7758	1.4305	3.05494e-08	1.47031e-07	-	contig11	155341	158166	+	2287	-	-
novel.482		208.951	77.5353	1.42965	4.09928e-11	2.64167e-10	-	contig11	39551	40780	-	544	-	-
novel.3046		59.639	22.1767	1.42835	0.000406758	0.00113915	-	contig26	152711	189759	+	5168	-	-
novel.4695		1040.21	387.249	1.42583	9.0993e-17	9.17725e-16	-	contig45	834399	838028	+	2944	-	PF02291:Transcription initiation factor IID, 31kD subunit
novel.5658		39.0842	14.6138	1.42146	0.00160986	0.0040342	-	contig56	936389	943552	+	6546	-	PF00090:Thrombospondin type 1 domain
novel.5397		2308.28	864.592	1.41654	3.43653e-14	2.77552e-13	-	contig55	645445	655059	+	8578	-	-
WLZA4365		799.692	299.696	1.4157	5.40742e-23	8.19411e-22	-	contig54	15526	17598	-	870	-	{gi|675356656|gb|KFM29096.1|; Uncharacterized protein F751_3713 [Auxenochlorella protothecoides]}
WLZA4347		39.2394	14.6506	1.41406	0.00427916	0.00988194	-	contig52	78018	82522	+	1515	-	{NA}
novel.3035		602.407	226.134	1.41323	7.31172e-19	8.47772e-18	-	contig26	115093	118037	+	2088	-	-
novel.5045		343.936	129.233	1.41271	2.3758e-06	9.19966e-06	-	contig50	270109	278655	+	7727	-	PF01965:DJ-1/PfpI family
novel.1336		259.949	97.8388	1.41195	5.82472e-10	3.33573e-09	-	contig17	218450	221696	-	2728	-	-
novel.5870		77.4465	29.072	1.41034	0.000116171	0.000358288	-	contig6	287200	290013	-	2042	-	PF01048:Phosphorylase superfamily
novel.1546		82.7035	31.072	1.40875	3.5009e-05	0.000116481	-	contig17	1061483	1066837	-	4411	-	-
novel.5671		492.992	185.936	1.40822	2.95554e-12	2.05846e-11	-	contig56	1011747	1016084	-	2432	-	PF04101:Glycosyltransferase family 28 C-terminal domain|PF06925:Monogalactosyldiacylglycerol (MGDG) synthase
novel.43		780.865	294.311	1.40733	1.70317e-06	6.74003e-06	-	contig1	172567	176743	-	3230	-	-
novel.5522		871.707	329.54	1.40336	1.3275e-13	1.01587e-12	-	contig56	260677	264629	-	3589	-	-
novel.1006		26.4932	10.0628	1.40086	0.0243289	0.0470441	-	contig15	539475	541086	-	1308	-	PF09341:Transcription factor Pcc1
novel.1599		232.369	88.2199	1.3999	3.68454e-10	2.15442e-09	-	contig17	1308025	1311821	-	3199	-	-
novel.2962		2124.57	805.646	1.39894	6.91192e-14	5.43194e-13	-	contig25	440966	447102	+	4951	-	-
novel.5840		5397.38	2055.52	1.39269	1.62376e-07	7.1722e-07	-	contig6	162303	170896	+	6693	-	-
novel.4855		159.154	60.5761	1.39213	2.96082e-09	1.58307e-08	-	contig48	162888	166913	+	3242	-	PF08553:VID27 cytoplasmic protein
novel.761		220.043	84.0321	1.39045	4.64404e-10	2.69487e-09	-	contig12	777979	781974	+	3119	-	-
WLZA4107		175.905	67.1243	1.38656	2.30817e-07	1.00359e-06	-	contig48	399912	400586	+	675	-	{NA}
novel.4870		457.267	174.997	1.38459	1.59995e-14	1.31652e-13	-	contig48	215724	224742	+	7274	-	-
WLZA0958		73.4025	28.1997	1.38097	0.000117166	0.000361173	-	contig17	1577770	1579628	+	1497	-	{gi|675356424|gb|KFM28864.1|; NADP-dependent malic enzyme, chloroplastic [Auxenochlorella protothecoides]}
novel.1257		1039.67	399.069	1.38088	1.00429e-09	5.61484e-09	-	contig15	1515781	1524189	-	8409	-	PF00013:KH domain
WLZA0726		130.431	50.1433	1.37835	3.92602e-07	1.66563e-06	-	contig17	657987	658646	-	660	-	{NA}
novel.5184		821.108	316.684	1.37435	8.09669e-21	1.06369e-19	-	contig54	10941	15529	+	3957	-	-
WLZA2863		23.3624	8.99884	1.37259	0.0140395	0.0287746	-	contig2	209198	209488	+	291	-	{NA}
novel.1614		1240.44	479.075	1.37225	5.323e-23	8.08621e-22	-	contig17	1402379	1415516	-	11919	-	-
novel.5830		2930.14	1132.44	1.37165	2.83935e-30	6.73739e-29	-	contig6	117772	123376	-	4508	-	PF00085:Thioredoxin
WLZA2065		37.0278	14.3314	1.3699	0.00128009	0.00326977	-	contig23	11867	14020	+	564	-	{gi|675353580|gb|KFM26020.1|; 60S ribosomal protein L24-2 [Auxenochlorella protothecoides]}
novel.4778		193.955	75.0014	1.36984	1.62637e-10	9.89725e-10	-	contig46	202051	208561	-	5395	-	-
novel.1847		592.843	229.365	1.36946	1.05483e-13	8.14332e-13	-	contig18	393526	395165	-	1640	-	-
novel.4772		220.732	85.5893	1.36738	1.18678e-10	7.33888e-10	-	contig46	179914	183602	-	3105	-	-
WLZA2173		2288.28	887.537	1.36597	1.7842e-14	1.46419e-13	-	contig24	121854	123695	-	1245	-	{gi|633906746|gb|KDD73344.1|; carbon-nitrogen hydrolase [Helicosporidium sp. ATCC 50920]}
novel.4808		40.2718	15.7164	1.36531	0.0156324	0.031784	-	contig48	24729	27769	-	2870	-	-
novel.2477		1681.6	655.451	1.35956	1.14587e-27	2.24123e-26	-	contig23	680699	685651	-	4288	-	-
WLZA0606		15374.6	5996.9	1.3582	2.16174e-18	2.42829e-17	-	contig15	304516	306684	-	1353	-	{gi|633912338|gb|KDD76276.1|; tubulin/FtsZ GTPase [Helicosporidium sp. ATCC 50920]}
novel.4243		115.784	45.2701	1.35469	1.40842e-05	4.92145e-05	-	contig40	493420	499807	-	5311	-	PF16113:Enoyl-CoA hydratase/isomerase
novel.1495		630.611	246.705	1.35424	1.35235e-13	1.0323e-12	-	contig17	849951	853562	-	2762	-	PF04321:RmlD substrate binding domain
novel.2430		729.305	285.091	1.3542	5.03996e-14	4.0071e-13	-	contig23	503333	506496	-	3164	-	PF03151:Triose-phosphate Transporter family
novel.853		23.8175	9.31606	1.35219	0.0111689	0.0234807	-	contig13	114092	115742	+	1414	-	-
novel.495		404.114	158.133	1.35213	0.000151626	0.000457493	-	contig11	90968	99808	+	8841	-	PF00136:DNA polymerase family B
novel.579		106.23	41.7758	1.35039	2.36713e-06	9.17189e-06	-	contig11	436497	439199	+	2465	-	-
novel.2336		2465.1	967.077	1.34969	2.57327e-05	8.70733e-05	-	contig23	119137	127079	+	7322	-	-
novel.5871		839.482	329.256	1.34943	2.43052e-15	2.15335e-14	-	contig6	290170	303839	+	12094	-	-
novel.1133		1394.15	547.37	1.349	9.85289e-16	9.00289e-15	-	contig15	997725	999600	-	1016	-	-
novel.641		26.2667	10.3441	1.34622	0.00727913	0.0159552	-	contig12	286716	291657	+	4942	-	PF01793:Glycolipid 2-alpha-mannosyltransferase
novel.1119		68.7574	27.2066	1.34496	0.000697333	0.00187734	-	contig15	965469	968029	-	1568	-	-
novel.2839		29.7646	11.8016	1.34471	0.0122027	0.0253237	-	contig24	601974	608524	-	5381	-	PF05965:F/Y rich C-terminus
novel.1345		548.31	217.617	1.33287	1.20142e-05	4.23682e-05	-	contig17	245253	252730	+	7478	-	PF00999:Sodium/hydrogen exchanger family
novel.1476		893.638	355.063	1.3316	1.98908e-06	7.80585e-06	-	contig17	781590	782015	+	426	-	-
WLZA2201		1097.55	436.5	1.33035	5.24857e-16	4.94334e-15	-	contig24	256295	257905	-	1194	-	{NA}
novel.5881		76.3922	30.3913	1.32941	0.00775889	0.0168859	-	contig6	340435	343866	-	3383	-	-
novel.982		112.418	44.8443	1.3267	3.5255e-05	0.000117172	-	contig15	448649	451833	+	2539	-	-
novel.6146		25.8633	10.3238	1.32655	0.00907059	0.0194569	-	contig6	1410565	1414296	+	2765	-	-
WLZA0645		2323.38	926.234	1.32639	2.04638e-15	1.82092e-14	-	contig15	508695	509927	+	639	-	{NA}
novel.998		363.811	145	1.32525	8.34941e-10	4.70673e-09	-	contig15	501767	508303	-	6301	-	PF01764:Lipase (class 3)
novel.4418		675.029	269.57	1.32521	3.44212e-14	2.77637e-13	-	contig44	3825	6078	+	1862	-	PF03381:LEM3 (ligand-effect modulator 3) family / CDC50 family
novel.5709		38.0934	15.2946	1.32129	0.0060758	0.013516	-	contig56	1176727	1177847	-	1033	-	PF05348:Proteasome maturation factor UMP1
WLZA4927		21.6356	8.65361	1.31841	0.0165383	0.0334516	-	contig6	55459	58013	-	1599	-	{NA}
novel.4702		96.6077	38.7091	1.31812	2.01086e-06	7.88123e-06	-	contig45	861561	866867	-	3207	-	PF00160:Cyclophilin type peptidyl-prolyl cis-trans isomerase/CLD|PF08231:SYF2 splicing factor
novel.2414		124.891	50.149	1.31659	2.33511e-07	1.01387e-06	-	contig23	418508	422724	-	4217	-	-
novel.2057		563.951	226.702	1.3152	1.13576e-14	9.52481e-14	-	contig2	547401	549955	+	1913	-	PF03357:Snf7
novel.2712		39.3539	15.846	1.31406	0.00622949	0.0138227	-	contig24	105618	109292	+	2658	-	PF02889:Sec63 Brl domain
novel.1079		178.465	71.6879	1.31342	9.32414e-08	4.25353e-07	-	contig15	784265	786382	-	1566	-	-
novel.3881		33.8442	13.6138	1.31136	0.00439666	0.0101151	-	contig35	31372	42385	+	6288	-	PF04265:Thiamin pyrophosphokinase, vitamin B1 binding domain|PF04263:Thiamin pyrophosphokinase, catalytic domain
novel.1244		420.856	169.832	1.30855	3.35033e-11	2.17044e-10	-	contig15	1451197	1455405	+	3848	-	-
novel.3930		1170.56	473.163	1.30672	7.5081e-18	8.17875e-17	-	contig35	179223	187636	-	7958	-	-
novel.1406		130.29	52.8083	1.3042	2.17824e-05	7.43734e-05	-	contig17	528998	533788	+	4050	-	-
novel.888		609.273	246.951	1.3026	5.03069e-18	5.53599e-17	-	contig15	95191	98741	+	3084	-	PF01139:tRNA-splicing ligase RtcB
novel.481		432.209	175.034	1.30246	4.04586e-12	2.79242e-11	-	contig11	35390	39537	-	4085	-	PF05116:Sucrose-6F-phosphate phosphohydrolase
novel.3388		692.117	280.802	1.30145	6.24218e-11	3.95596e-10	-	contig28	136918	149178	+	8931	-	PF00613:Phosphoinositide 3-kinase family, accessory domain (PIK domain)
novel.1750		135.125	54.9911	1.30033	1.83446e-05	6.32352e-05	-	contig17	1919113	1921176	.	2064	-	-
novel.1323		246.029	100.125	1.2981	4.41829e-11	2.84126e-10	-	contig17	177087	181153	-	2879	-	PF01554:MatE
novel.380		156.716	63.6796	1.29575	1.56373e-05	5.43312e-05	-	contig1	1728273	1743349	+	15077	-	-
novel.2068		2046.29	833.518	1.29568	1.39711e-16	1.38176e-15	-	contig20	24607	33990	-	7043	-	PF16016:Domain of unknown function (DUF4782)
novel.4611		2276.04	928.546	1.29311	2.33485e-13	1.76251e-12	-	contig45	539217	540763	-	961	-	PF00581:Rhodanese-like domain
novel.1895		63.9063	26.1589	1.29267	0.0238423	0.0462638	-	contig19	4424	17194	-	3432	-	-
WLZA0426		36.5721	14.9513	1.29017	0.00271228	0.00652695	-	contig15	909767	911517	+	834	-	{gi|303279166|ref|XP_003058876.1|; predicted protein [Micromonas pusilla CCMP1545]}
novel.4367		644.822	263.73	1.28949	7.3552e-19	8.51201e-18	-	contig41	568	11418	-	10706	-	-
novel.875		44.3376	18.1284	1.28786	0.00395669	0.00922618	-	contig15	55554	59155	-	2665	-	PF00205:Thiamine pyrophosphate enzyme, central domain|PF02776:Thiamine pyrophosphate enzyme, N-terminal TPP binding domain|PF02775:Thiamine pyrophosphate enzyme, C-terminal TPP binding domain
novel.2498		560.293	229.69	1.28573	2.87929e-17	3.04439e-16	-	contig23	769340	773218	+	3396	-	-
novel.4335		119.67	49.0495	1.28517	0.00113547	0.00292688	-	contig40	897530	900732	+	1990	-	PF01593:Flavin containing amine oxidoreductase
novel.5587		463.163	190.161	1.28363	1.56439e-07	6.93496e-07	-	contig56	552386	561648	-	8778	-	-
WLZA0249		268.429	110.268	1.28263	2.39555e-10	1.428e-09	-	contig12	307905	310637	+	1248	-	{gi|633912564|gb|KDD76421.1|; FTR1 iron permease [Helicosporidium sp. ATCC 50920]}
novel.6175		40.0121	16.5066	1.28237	0.00665496	0.0147294	-	contig6	1564716	1567676	-	2101	-	-
novel.4849		26.8859	11.0636	1.28199	0.0104207	0.0220746	-	contig48	150678	151673	.	996	-	-
novel.3898		75.1906	30.8455	1.27972	0.000195109	0.000576754	-	contig35	84690	93079	-	6713	-	-
WLZA0850		23.5911	9.73102	1.27933	0.0183895	0.0368754	-	contig17	1119940	1121010	-	687	-	{gi|552815981|ref|XP_005844568.1|; hypothetical protein [Chlorella variabilis, CHLNCDRAFT_138806]}
novel.2502		94.0236	38.9016	1.27916	0.000495491	0.00136455	-	contig23	779881	781977	-	2097	-	-
novel.5792		121.045	49.9497	1.27889	4.27493e-06	1.60264e-05	-	contig56	1489955	1492833	-	2879	-	PF00106:short chain dehydrogenase
novel.5630		121.532	50.0756	1.2788	0.000167245	0.000500917	-	contig56	804245	807340	+	2158	-	PF00153:Mitochondrial carrier protein
WLZA0842		1611.66	664.472	1.27815	5.69046e-22	8.12051e-21	-	contig17	1088477	1090170	-	1065	-	{gi|633910213|gb|KDD75023.1|; Mo25-like polarized growth and cytokinesis protein [Helicosporidium sp. ATCC 50920]}
WLZA5345		91.9822	37.9015	1.27696	1.03438e-05	3.68169e-05	-	contig7	247786	249754	+	1353	-	{NA}
WLZA3528		20.176	8.33639	1.27517	0.0240915	0.046644	-	contig40	676999	677756	+	228	-	{NA}
WLZA1562		1744.48	721.055	1.27435	9.91128e-16	9.04275e-15	-	contig1	1978167	1978848	-	438	-	{gi|675353184|gb|KFM25624.1|; Phosphatidylglycerol/phosphatidylinositol transfer protein [Auxenochlorella protothecoides]}
novel.82		118.145	48.856	1.27116	0.000100968	0.000314728	-	contig1	394097	400501	-	5778	-	PF17048:Neutral/alkaline non-lysosomal ceramidase, C-terminal|PF04734:Neutral/alkaline non-lysosomal ceramidase, N-terminal
novel.2072		623.382	258.231	1.27074	8.53031e-14	6.62723e-13	-	contig20	49564	58293	-	7316	-	PF03859:CG-1 domain
novel.1259		218.933	90.8171	1.26997	3.82395e-08	1.82464e-07	-	contig15	1528799	1534695	+	5124	-	PF00282:Pyridoxal-dependent decarboxylase conserved domain
novel.5684		727.882	301.811	1.26963	1.6388e-19	1.98668e-18	-	contig56	1068920	1071386	+	1709	-	PF00717:Peptidase S24-like
novel.1100		94.6554	39.2218	1.26822	0.00364591	0.00854855	-	contig15	888989	891994	-	1697	-	-
novel.1015		132.983	55.2872	1.26699	4.41069e-06	1.64748e-05	-	contig15	571401	576228	-	3332	-	PF00069:Protein kinase domain
WLZA4145		110.186	45.7418	1.26674	1.63676e-05	5.6804e-05	-	contig48	590889	596337	+	3171	-	{NA}
novel.4021		432.733	180.078	1.26534	7.97644e-12	5.40174e-11	-	contig35	550334	554102	+	3129	-	PF00493:MCM2/3/5 family
novel.1532		105.812	43.9974	1.2645	0.00104384	0.00271009	-	contig17	985375	990475	+	4573	-	PF00899:ThiF family|PF16420:Ubiquitin-like modifier-activating enzyme ATG7 N-terminus
novel.2708		57.8407	24.2357	1.26216	0.0196953	0.0391857	-	contig24	95942	99154	+	2138	-	PF00132:Bacterial transferase hexapeptide (six repeats)|PF00483:Nucleotidyl transferase
WLZA2370		385.697	160.849	1.26075	1.39083e-08	6.90003e-08	-	contig25	286364	287611	-	639	-	{gi|552824068|ref|XP_005846514.1|; hypothetical protein [Chlorella variabilis, CHLNCDRAFT_58302]}
novel.5237		2334.78	976.878	1.25695	4.54596e-25	7.66677e-24	-	contig54	212845	214972	+	1474	-	-
novel.500		83.4191	34.8901	1.25682	0.000383659	0.00107939	-	contig11	109900	112307	+	2408	-	-
WLZA0918		106.715	44.5919	1.25496	9.67562e-06	3.46453e-05	-	contig17	1430404	1434754	-	3270	-	{NA}
novel.5473		158.182	66.3604	1.25454	3.64285e-07	1.5552e-06	-	contig56	29714	69351	+	2107	-	-
novel.6011		576.001	241.45	1.25413	4.389e-16	4.17876e-15	-	contig6	833240	838303	+	4633	-	PF08216:Catenin-beta-like, Arm-motif containing nuclear
WLZA0757		4265.86	1789.22	1.25326	7.23676e-17	7.37162e-16	-	contig17	782012	783706	-	1041	-	{gi|552842544|ref|XP_005850594.1|; hypothetical protein [Chlorella variabilis, CHLNCDRAFT_56001]}
novel.2557		271.918	114.099	1.25311	6.17564e-09	3.19318e-08	-	contig23	1024127	1031351	-	6299	-	-
novel.1555		336.628	141.275	1.25255	2.02303e-06	7.90867e-06	-	contig17	1092519	1097261	-	4093	-	PF00501:AMP-binding enzyme
novel.5384		843.089	354.219	1.25149	5.63186e-07	2.34865e-06	-	contig55	603649	612725	+	1846	-	-
novel.4853		23.8516	10.0172	1.25143	0.0177937	0.0357509	-	contig48	159070	162196	+	3127	-	-
novel.1780		1494.47	628.523	1.24971	3.38554e-09	1.79604e-08	-	contig18	101614	106890	+	4691	-	PF03982:Diacylglycerol acyltransferase
novel.2709		25.3922	10.7406	1.24477	0.0217523	0.0427641	-	contig24	98387	101919	-	3157	-	PF01896:DNA primase small subunit
WLZA3600		1147.75	485.43	1.24097	3.26402e-17	3.42751e-16	-	contig40	1024285	1025244	+	960	-	{gi|489176276|ref|WP_003085798.1|; alpha/beta hydrolase fold family protein [Pseudomonas aeruginosa|Pseudomonas sp.]}
novel.6032		537.534	227.491	1.24036	5.60561e-10	3.21326e-09	-	contig6	930820	933218	+	1492	-	-
WLZA3945		150.04	63.7164	1.23415	1.20147e-07	5.40837e-07	-	contig45	669882	673158	-	1704	-	{NA}
novel.5983		154.562	65.8554	1.23298	2.06791e-05	7.08038e-05	-	contig6	739383	740181	-	799	-	-
novel.1106		443.631	188.685	1.23264	1.35141e-14	1.12562e-13	-	contig15	913696	920098	+	5146	-	-
novel.6266		4795.91	2041.45	1.2322	5.41097e-09	2.80728e-08	-	contig7	172267	174455	+	1251	-	PF00081:Iron/manganese superoxide dismutases, alpha-hairpin domain
novel.4615		5903.15	2515.6	1.23075	5.72092e-21	7.63038e-20	-	contig45	556338	560813	-	2922	-	PF03949:Malic enzyme, NAD binding domain|PF00390:Malic enzyme, N-terminal domain
novel.1278		973.405	415.011	1.23008	6.96224e-09	3.56676e-08	-	contig17	30418	35364	+	3658	-	PF13639:Ring finger domain
novel.3039		251.137	107.236	1.22928	1.64511e-06	6.51445e-06	-	contig26	130775	135205	-	4260	-	-
WLZA1557		562.031	239.97	1.22793	4.01076e-12	2.77131e-11	-	contig1	1957779	1958033	-	255	-	{NA}
WLZA4361		1127.46	481.149	1.22767	3.64744e-11	2.35544e-10	-	contig54	21	791	-	771	-	{NA}
novel.5249		259.417	110.744	1.22746	2.98623e-10	1.76464e-09	-	contig55	7252	17128	-	9310	-	PF04130:Spc97 / Spc98 family
novel.1387		123.746	53.0192	1.2263	8.27394e-05	0.00026016	-	contig17	443468	446665	+	1951	-	-
novel.4442		98.4417	42.1878	1.22502	3.33693e-05	0.000111267	-	contig44	83379	211523	+	6534	-	-
novel.1843		714.322	305.612	1.22502	9.81804e-16	8.98446e-15	-	contig18	375328	380010	-	4216	-	PF00857:Isochorismatase family
novel.37		25.0364	10.7426	1.22458	0.0249109	0.0480028	-	contig1	156795	157417	.	623	-	-
novel.5990		292.635	125.382	1.22167	1.22904e-07	5.52843e-07	-	contig6	762268	764584	-	1812	-	PF13671:AAA domain
novel.6381		3279.89	1407.66	1.22002	4.00116e-09	2.11347e-08	-	contig9	14	5017	-	4591	-	-
novel.6228		96.0298	41.2843	1.21868	0.000123602	0.000379105	-	contig7	27125	27971	-	847	-	-
novel.5069		37.8682	16.3256	1.21528	0.00500895	0.0113658	-	contig50	334947	335721	-	775	-	-
WLZA3601		515.354	222.235	1.21351	3.48508e-15	3.04361e-14	-	contig40	1026843	1027823	+	981	-	{gi|489211981|ref|WP_003120765.1|; MULTISPECIES: alpha/beta hydrolase [Pseudomonas|Pseudomonas aeruginosa]}
novel.329		76.3039	32.8919	1.21156	0.000118016	0.000363611	-	contig1	1500284	1510009	+	8122	-	PF00632:HECT-domain (ubiquitin-transferase)
novel.443		838.918	362.99	1.20933	2.36045e-07	1.02291e-06	-	contig1	2009457	2014258	+	4219	-	PF03009:Glycerophosphoryl diester phosphodiesterase family
novel.2715		35.5046	15.4311	1.20843	0.00619314	0.0137471	-	contig24	120854	121667	-	814	-	-
novel.3324		209.821	91.1337	1.20442	1.16276e-08	5.82998e-08	-	contig27	1139917	1145677	+	5157	-	-
novel.6176		135.486	58.7297	1.20375	6.56214e-06	2.40848e-05	-	contig6	1567594	1572783	+	5190	-	PF03133:Tubulin-tyrosine ligase family
novel.2927		128.282	55.5965	1.20296	0.000145621	0.000441332	-	contig25	329005	329253	+	249	-	-
novel.2639		138.083	59.8844	1.20257	7.45252e-05	0.000236641	-	contig23	1335635	1342687	-	377	-	-
novel.1657		139.779	60.6352	1.2018	3.85858e-06	1.45457e-05	-	contig17	1563103	1566623	-	3521	-	-
novel.1493		155.882	67.9271	1.20057	7.3511e-06	2.68197e-05	-	contig17	842550	846948	+	3956	-	PF09588:YqaJ-like viral recombinase domain
novel.457		426.252	185.471	1.19909	1.72042e-11	1.13741e-10	-	contig10	13666	24679	-	11014	-	PF03828:Cid1 family poly A polymerase
WLZA5101		5487.73	2392.98	1.19721	1.32771e-10	8.15268e-10	-	contig6	1254169	1254897	+	729	-	{gi|675352941|gb|KFM25381.1|; Adenine nucleotide transporter BT1, chloroplastic/amyloplastic/mitochondrial [Auxenochlorella protothecoides]}
novel.4683		38.9311	16.9881	1.19688	0.0038059	0.00889641	-	contig45	796742	798139	-	1263	-	-
novel.3941		70.0174	30.5302	1.19625	0.000457243	0.00127238	-	contig35	227175	236019	+	8245	-	PF01591:6-phosphofructo-2-kinase
WLZA0505		2685.94	1172.42	1.19594	9.32623e-15	7.8752e-14	-	contig15	1261819	1264233	-	1407	-	{gi|302830684|ref|XP_002946908.1|; hypothetical protein [Volvox carteri f. nagariensis, VOLCADRAFT_79310]}
WLZA4303		1101.39	480.804	1.19577	5.32993e-18	5.84764e-17	-	contig50	450770	452543	+	1053	-	{gi|633909808|gb|KDD74809.1|; hypothetical protein [Helicosporidium sp. ATCC 50920, H632_c1059p0]}
novel.1783		136.533	59.6317	1.19557	0.000924551	0.00242403	-	contig18	109377	112351	+	1483	-	-
novel.1025		65.0226	28.3379	1.19532	0.000229427	0.00067075	-	contig15	597448	599808	+	969	-	-
novel.2966		163.72	71.3465	1.19472	5.78345e-06	2.13034e-05	-	contig25	459111	465004	-	5894	-	PF01529:DHHC palmitoyltransferase
novel.3979		70.7596	31.0168	1.19344	0.00025885	0.000745381	-	contig35	371702	374722	-	2585	-	-
novel.1851		96.7896	42.505	1.19237	0.000123475	0.000379093	-	contig18	405080	406377	-	1298	-	-
novel.1763		627.896	274.925	1.19089	9.86017e-10	5.51773e-09	-	contig18	15992	98635	-	10024	-	-
novel.4892		1067.09	467.732	1.19042	2.971e-13	2.22625e-12	-	contig48	323517	327381	+	3446	-	-
WLZA1188		81.4004	35.6628	1.18908	5.23703e-05	0.000169456	-	contig18	444411	447621	+	1047	-	{NA}
novel.1577		115.014	50.4522	1.18882	0.0037756	0.0088357	-	contig17	1188292	1189764	-	1173	-	PF00724:NADH:flavin oxidoreductase / NADH oxidase family
novel.1730		113.203	49.5463	1.18765	2.88767e-05	9.7187e-05	-	contig17	1847921	1849387	-	1225	-	-
novel.5960		254.558	111.865	1.18764	1.5748e-08	7.76868e-08	-	contig6	669662	673253	-	3012	-	-
novel.2123		532.601	234.622	1.1814	2.62373e-07	1.13196e-06	-	contig20	256844	283114	-	8202	-	PF00176:SNF2 family N-terminal domain
novel.3434		27.0844	11.9804	1.17857	0.0196561	0.0391332	-	contig3	21003	21898	+	874	-	-
WLZA5415		60.1791	26.5807	1.1773	0.001384	0.00351132	-	contig8	345372	347518	-	1476	-	{NA}
novel.5427		817.672	361.979	1.17481	1.71369e-13	1.30326e-12	-	contig55	756153	760818	+	2677	-	PF03214:Reversibly glycosylated polypeptide
novel.2714		32.3052	14.3333	1.17477	0.00912321	0.019563	-	contig24	118729	120538	+	1603	-	-
novel.1507		1860.08	824.06	1.17449	7.61895e-15	6.48723e-14	-	contig17	898907	906016	-	5882	-	PF16656:Purple acid Phosphatase, N-terminal domain|PF00149:Calcineurin-like phosphoesterase
WLZA2098		139.12	61.5547	1.17397	1.79136e-06	7.07072e-06	-	contig23	217549	223906	-	2931	-	{NA}
novel.5791		2599.59	1153.03	1.17289	1.714e-23	2.67681e-22	-	contig56	1484470	1489815	-	5190	-	PF00106:short chain dehydrogenase
novel.4871		36.0751	15.9513	1.1705	0.00838444	0.0181184	-	contig48	228891	235715	+	6079	-	PF10699:Male gamete fusion factor
novel.6213		114.314	50.899	1.16827	0.00320859	0.00761357	-	contig6	1696551	1701073	-	3612	-	PF00847:AP2 domain
novel.4963		62.4291	27.8932	1.16644	0.0014291	0.00361976	-	contig49	13040	16824	+	3785	-	-
novel.5363		776.041	345.636	1.16619	2.38989e-10	1.42601e-09	-	contig55	516914	523901	-	6751	-	-
novel.5484		925.953	412.662	1.16506	8.22754e-14	6.42462e-13	-	contig56	82034	92206	+	10027	-	PF00176:SNF2 family N-terminal domain
novel.1606		119.476	53.2089	1.16493	0.000591178	0.00160639	-	contig17	1345543	1351930	-	4610	-	PF08757:CotH kinase protein
novel.5236		960.107	428.231	1.16415	1.23699e-16	1.23538e-15	-	contig54	208512	215001	-	4768	-	PF03054:tRNA methyl transferase
novel.4450		102.744	45.9846	1.16348	0.000309138	0.00088108	-	contig44	104900	107710	-	2243	-	-
novel.4396		352.436	157.488	1.16291	5.00248e-09	2.61084e-08	-	contig41	136826	140406	-	3581	-	-
novel.5147		229.848	102.734	1.1606	6.57653e-07	2.72037e-06	-	contig52	29272	33699	+	4010	-	-
WLZA0603		194.83	86.9895	1.16008	1.29354e-05	4.54075e-05	-	contig15	295398	297651	+	1509	-	{NA}
WLZA2694		130.853	58.6175	1.15828	0.000290165	0.000830089	-	contig27	1124012	1124689	+	678	-	{NA}
novel.5650		5770.5	2586.76	1.1575	3.45662e-19	4.11701e-18	-	contig56	881754	892834	-	9823	-	-
novel.2434		1843.93	827.215	1.15606	1.50279e-06	5.98573e-06	-	contig23	513839	514521	-	383	-	-
WLZA4334		407.494	182.618	1.15605	6.83878e-08	3.17415e-07	-	contig50	619844	620548	-	705	-	{NA}
novel.6284		1331.43	598.873	1.15278	1.41589e-18	1.60223e-17	-	contig8	7679	32351	+	4157	-	PF07690:Major Facilitator Superfamily
novel.2549		54.7511	24.6862	1.15253	0.00160113	0.00401726	-	contig23	989215	1004941	-	8700	-	PF00270:DEAD/DEAH box helicase
novel.6377		85.7829	38.685	1.15147	0.000157961	0.000474968	-	contig8	369840	375319	-	5480	-	-
novel.1703		316.911	143.079	1.14671	0.000315826	0.000897627	-	contig17	1759593	1762012	-	2420	-	PF02698:DUF218 domain
WLZA4768		1757.3	794.303	1.14562	1.03629e-15	9.44069e-15	-	contig56	1268249	1270678	+	1437	-	{gi|545368632|ref|XP_005649094.1|; glycoside hydrolase [Coccomyxa subellipsoidea C-169]}
novel.705		135.753	61.4242	1.14458	1.1037e-05	3.91927e-05	-	contig12	565347	570644	+	5298	-	-
WLZA4549		568.147	256.871	1.14379	2.0343e-10	1.22218e-09	-	contig55	306866	308900	+	1257	-	{gi|633906693|gb|KDD73325.1|; acyl-ACP thioesterase [Helicosporidium sp. ATCC 50920]}
WLZA1890		136.946	61.8655	1.14374	0.0051232	0.0115992	-	contig23	668661	679272	+	3768	-	{NA}
WLZA1338		190.356	86.3532	1.14307	2.41584e-05	8.20287e-05	-	contig1	1023595	1041199	-	10182	-	{NA}
novel.602		238.417	108.06	1.14262	2.44157e-07	1.05635e-06	-	contig12	89797	92686	+	2890	-	PF01148:Cytidylyltransferase family
novel.2324		174.411	78.8912	1.14261	1.02293e-05	3.64514e-05	-	contig23	82484	89854	-	6643	-	PF00533:BRCA1 C Terminus (BRCT) domain
novel.1029		87.5673	39.5455	1.14229	0.000174684	0.000521666	-	contig15	612682	616776	+	3108	-	PF00112:Papain family cysteine protease
novel.3692		911.286	414.128	1.138	1.65179e-15	1.48057e-14	-	contig31	6954	60664	-	20854	-	PF00550:Phosphopantetheine attachment site|PF00109:Beta-ketoacyl synthase, N-terminal domain|PF08659:KR domain|PF02801:Beta-ketoacyl synthase, C-terminal domain
novel.28		215.646	98.0498	1.13786	0.000532783	0.00145546	-	contig1	117099	121862	-	3514	-	-
novel.2327		279.724	127.05	1.13764	2.18412e-08	1.06543e-07	-	contig23	95862	99816	+	3955	-	-
novel.4574		63.1544	28.7315	1.13727	0.00118513	0.00304848	-	contig45	412977	413270	+	294	-	-
novel.5404		168.884	76.6735	1.13693	5.33693e-07	2.23479e-06	-	contig55	667765	670754	+	2990	-	-
WLZA1133		625.311	284.621	1.13571	4.4477e-11	2.85717e-10	-	contig18	133569	134870	+	849	-	{NA}
WLZA5160		885.805	403.422	1.13462	9.43697e-17	9.48656e-16	-	contig6	154795	155100	-	306	-	{gi|633910858|gb|KDD75380.1|; hypothetical protein [Helicosporidium sp. ATCC 50920, H632_c711p1]}
WLZA4307		2349.81	1070.66	1.13406	5.73985e-13	4.20327e-12	-	contig50	471539	472174	-	636	-	{gi|671689905|emb|CDS04481.1|; hypothetical protein [Absidia idahoensis var. thermophila, LRAMOSA07176]}
novel.887		192.364	87.8058	1.13381	1.9376e-06	7.61359e-06	-	contig15	92382	95082	+	2228	-	PF04078:Cell differentiation family, Rcd1-like
novel.2282		831.183	379.656	1.12948	4.28737e-07	1.81447e-06	-	contig21	221608	230410	+	8156	-	-
novel.5899		148.152	67.9058	1.12887	1.94169e-05	6.67811e-05	-	contig6	415847	418210	-	791	-	-
novel.1087		85.6361	39.154	1.12867	0.000130567	0.000398272	-	contig15	825334	830424	-	3503	-	PF00106:short chain dehydrogenase
novel.4329		519.563	237.71	1.12841	3.69728e-14	2.97434e-13	-	contig40	858310	863707	+	4058	-	PF01490:Transmembrane amino acid transporter protein
novel.6106		130.342	59.6719	1.12676	3.27399e-06	1.24725e-05	-	contig6	1241587	1247452	+	4476	-	PF02826:D-isomer specific 2-hydroxyacid dehydrogenase, NAD binding domain|PF00389:D-isomer specific 2-hydroxyacid dehydrogenase, catalytic domain
WLZA1034		45.3573	20.7356	1.12435	0.007421	0.0162239	-	contig17	1888538	1890471	-	1278	-	{gi|302833090|ref|XP_002948109.1|; hypothetical protein [Volvox carteri f. nagariensis, VOLCADRAFT_80016]}
novel.1250		134.353	61.5256	1.12344	4.48578e-05	0.000147249	-	contig15	1483437	1493234	+	9244	-	-
novel.6246		78.0695	35.7372	1.12341	0.000932431	0.00244259	-	contig7	70049	73492	+	2967	-	PF00186:Dihydrofolate reductase
novel.382		330.958	151.991	1.12284	1.02769e-10	6.3938e-10	-	contig1	1741055	1756818	-	10188	-	-
WLZA1147		4185.77	1925.45	1.12009	1.56408e-16	1.53944e-15	-	contig18	226480	238509	+	6099	-	{NA}
novel.3986		933.528	429.606	1.11926	2.08154e-11	1.37171e-10	-	contig35	393966	473313	-	5355	-	-
novel.420		4749.94	2187.2	1.11871	1.10138e-08	5.53585e-08	-	contig1	1916223	1923301	+	6080	-	PF02880:Phosphoglucomutase/phosphomannomutase, alpha/beta/alpha domain III|PF02878:Phosphoglucomutase/phosphomannomutase, alpha/beta/alpha domain I|PF02879:Phosphoglucomutase/phosphomannomutase, alpha/beta/alpha domain II
WLZA4310		34.7459	16.0161	1.11847	0.0103416	0.0219221	-	contig50	493558	495742	+	1065	-	{NA}
novel.4042		389.783	179.705	1.11797	8.60784e-10	4.84349e-09	-	contig38	24297	27307	+	2482	-	PF04099:Sybindin-like family
novel.2660		111.37	51.3888	1.1153	1.23957e-05	4.3588e-05	-	contig23	1384449	1395376	-	6631	-	PF00454:Phosphatidylinositol 3- and 4-kinase
WLZA3445		70.549	32.6463	1.11419	0.000605985	0.00164443	-	contig3	759806	761687	-	1071	-	{NA}
novel.630		78.2316	36.2422	1.11365	0.000724653	0.0019415	-	contig12	205196	208304	-	2515	-	-
novel.1867		652.419	301.643	1.1133	7.06996e-13	5.16248e-12	-	contig18	488560	493825	-	5049	-	PF03099:Biotin/lipoate A/B protein ligase family
novel.4891		412.087	191.006	1.11094	1.24092e-05	4.36102e-05	-	contig48	321517	323249	-	984	-	-
novel.5489		25.945	12.0433	1.11075	0.0210359	0.0415024	-	contig56	100981	104775	-	3043	-	-
novel.324		647.07	299.725	1.10935	5.23562e-11	3.34228e-10	-	contig1	1467971	1472213	-	3763	-	PF00005:ABC transporter
novel.1631		104.337	48.5253	1.10921	0.000398234	0.00111834	-	contig17	1476993	1492984	-	3498	-	PF01762:Galactosyltransferase
WLZA3882		741.536	344.015	1.10833	8.86654e-15	7.50774e-14	-	contig45	413466	416143	-	1305	-	{gi|552808891|ref|XP_005842809.1|; hypothetical protein [Chlorella variabilis, CHLNCDRAFT_28812]}
WLZA4072		41.0655	18.9831	1.10718	0.0192524	0.0384169	-	contig48	225659	233613	+	4245	-	{NA}
novel.1822		1129.21	524.589	1.10582	0.00153401	0.00386948	-	contig18	299819	305618	-	5800	-	-
WLZA0851		105.337	49.1606	1.10461	0.00122612	0.00314204	-	contig17	1121569	1123460	+	1395	-	{gi|145345734|ref|XP_001417356.1|; predicted protein [Ostreococcus lucimarinus CCE9901]}
novel.2469		294.08	136.778	1.1036	1.9521e-09	1.05947e-08	-	contig23	627403	632795	-	4903	-	-
WLZA4568		9389.67	4370.25	1.10338	3.26235e-07	1.39861e-06	-	contig55	397823	399457	-	774	-	{NA}
novel.2306		136.912	63.5692	1.10292	0.00023337	0.000680654	-	contig23	1	6242	-	4780	-	-
novel.3262		74.8217	34.8405	1.10062	0.000841851	0.00222435	-	contig27	839007	842450	-	2634	-	PF13469:Sulfotransferase family
novel.4787		663.156	309.151	1.10007	5.16653e-09	2.6873e-08	-	contig46	242047	253422	+	10132	-	PF01546:Peptidase family M20/M25/M40|PF07687:Peptidase dimerisation domain
novel.5370		134.997	62.8799	1.0988	0.000469272	0.00130054	-	contig55	542301	546279	-	3572	-	PF00561:alpha/beta hydrolase fold
novel.3960		690.019	322.403	1.09833	1.10201e-12	7.94642e-12	-	contig35	309460	314184	-	4346	-	PF02574:Homocysteine S-methyltransferase
novel.3666		92.26	43.0349	1.09579	0.00889735	0.0191188	-	contig30	7011	12121	+	2330	-	PF00031:Cystatin domain
WLZA1196		143.637	67.2702	1.09476	0.000524964	0.00143539	-	contig18	501768	503647	+	855	-	{NA}
novel.3263		472.701	221.513	1.09222	9.83282e-09	4.96671e-08	-	contig27	842770	853477	-	8162	-	PF01565:FAD binding domain
WLZA2079		100.429	47.0706	1.08993	0.00116398	0.00299658	-	contig23	143925	148993	+	3519	-	{NA}
novel.1013		100.283	47.1482	1.0885	0.000192206	0.000569273	-	contig15	565002	569787	+	3038	-	PF10367:Vacuolar sorting protein 39 domain 2
novel.499		2030.24	956.05	1.08625	5.10742e-08	2.39783e-07	-	contig11	107280	108584	+	885	-	-
novel.1478		914.005	430.523	1.08578	2.08015e-12	1.46376e-11	-	contig17	788549	790163	-	1352	-	PF05721:Phytanoyl-CoA dioxygenase (PhyH)
WLZA3755		720.737	339.601	1.0854	1.0874e-09	6.0464e-09	-	contig44	57296	59369	+	1491	-	{gi|676383979|ref|XP_009035268.1|; hypothetical protein [Aureococcus anophagefferens, AURANDRAFT_23795]}
novel.1126		48.5525	22.9705	1.08529	0.00978447	0.0208422	-	contig15	985668	986748	+	1081	-	-
novel.2727		624.249	294.357	1.08442	1.09521e-12	7.90671e-12	-	contig24	162551	165489	-	2939	-	-
novel.4964		457.374	216.049	1.08323	9.05237e-06	3.25992e-05	-	contig49	17946	20502	-	2376	-	-
WLZA1124		10094.5	4768.65	1.08187	2.39907e-08	1.16012e-07	-	contig18	107034	109076	-	993	-	{gi|675350092|gb|KFM22532.1|; hypothetical protein [Auxenochlorella protothecoides, F751_0072]}
novel.3872		398.142	188.129	1.08095	2.27363e-10	1.35929e-09	-	contig35	6684	14208	+	5312	-	PF03407:Nucleotide-diphospho-sugar transferase
novel.3890		99.0902	47.0164	1.07871	0.00014702	0.000445131	-	contig35	67027	72298	-	5272	-	PF03901:Alg9-like mannosyltransferase family
novel.5795		63.834	30.3272	1.07832	0.00316545	0.00751703	-	contig56	1500459	1504330	.	3872	-	-
novel.1752		440.558	209.428	1.07423	0.000433948	0.00121086	-	contig17	1925003	1927231	-	2229	-	-
WLZA5097		62.5405	29.5873	1.0737	0.00481696	0.0109953	-	contig6	1230973	1236229	+	2367	-	{NA}
WLZA4546		206.61	98.3253	1.07077	0.000763853	0.00203406	-	contig55	237030	300908	+	50034	-	{NA}
WLZA0127		99.3869	47.2526	1.07039	0.00236683	0.00574306	-	contig12	653849	656086	+	1203	-	{NA}
novel.6075		891.305	424.893	1.06941	5.25386e-12	3.60181e-11	-	contig6	1117778	1163074	-	5856	-	PF01180:Dihydroorotate dehydrogenase
novel.2516		667.569	318.407	1.06894	2.2508e-11	1.47689e-10	-	contig23	830265	836429	+	5868	-	-
WLZA1172		556.087	264.898	1.06886	1.07587e-08	5.42097e-08	-	contig18	354869	356638	+	1248	-	{NA}
novel.1113		212.506	101.437	1.06841	1.27217e-07	5.71825e-07	-	contig15	946534	952620	+	6087	-	-
novel.1080		678.169	323.26	1.06773	1.41718e-09	7.81622e-09	-	contig15	791272	799590	+	7421	-	-
novel.6325		171.997	82.2022	1.06744	0.000188946	0.000560702	-	contig8	178145	184294	-	5517	-	-
novel.4788		54.9585	26.2376	1.06546	0.0131328	0.0270794	-	contig46	251725	256576	-	4341	-	PF00962:Adenosine/AMP deaminase
novel.6306		187.645	89.683	1.06531	3.35428e-07	1.435e-06	-	contig8	85956	89168	+	2705	-	PF00892:EamA-like transporter family
WLZA2042		359.068	171.589	1.06458	4.40604e-08	2.08292e-07	-	contig23	1340642	1344550	+	1449	-	{gi|675355834|gb|KFM28274.1|; Monothiol glutaredoxin-S16, chloroplastic [Auxenochlorella protothecoides]}
WLZA3411		188.341	90.0345	1.06395	0.000179669	0.000535454	-	contig3	586716	587530	-	585	-	{NA}
novel.3690		5431.04	2600	1.06276	2.42955e-17	2.58224e-16	-	contig31	112	6793	-	4136	-	-
novel.4952		283.28	135.673	1.06247	0.000909579	0.00238886	-	contig48	585364	587107	-	1143	-	-
novel.6252		427.539	205.045	1.05923	1.2718e-10	7.82508e-10	-	contig7	84636	104276	-	12875	-	PF04305:Protein of unknown function (DUF455)
novel.4582		250.881	120.547	1.05915	1.17616e-07	5.29836e-07	-	contig45	432934	436803	-	3324	-	-
novel.4118		299.753	144.243	1.05656	2.33144e-07	1.013e-06	-	contig38	280906	283297	-	2180	-	PF01546:Peptidase family M20/M25/M40
novel.5953		209.658	101.038	1.055	2.0181e-06	7.90427e-06	-	contig6	645780	648855	-	2486	-	-
novel.3846		1199.18	577.262	1.05433	4.81528e-12	3.30855e-11	-	contig34	26304	40229	+	13416	-	PF00266:Aminotransferase class-V|PF03476:MOSC N-terminal beta barrel domain
novel.2120		129.249	62.443	1.05252	0.000238005	0.000692194	-	contig20	237993	242025	-	2805	-	-
WLZA4854		214.771	103.589	1.05186	2.53986e-07	1.0981e-06	-	contig56	324115	325641	-	1527	-	{NA}
WLZA3536		558.661	269.396	1.05072	1.98721e-08	9.70151e-08	-	contig40	724775	727338	-	1743	-	{NA}
novel.5679		108.123	52.1169	1.05027	0.000364105	0.00102721	-	contig56	1039804	1046772	+	6598	-	PF01061:ABC-2 type transporter
novel.2894		185.229	89.4057	1.04962	5.01159e-05	0.000162764	-	contig25	192416	199241	+	6081	-	PF00145:C-5 cytosine-specific DNA methylase
WLZA3496		172.172	83.0347	1.04955	7.74131e-05	0.000245175	-	contig40	538043	543867	+	2145	-	{NA}
WLZA3722		138.352	66.6957	1.04915	0.000165093	0.000494956	-	contig41	119349	132254	-	6423	-	{NA}
novel.1980		243.03	117.449	1.04839	1.58378e-07	7.01077e-07	-	contig2	255540	257991	+	2452	-	PF00383:Cytidine and deoxycytidylate deaminase zinc-binding region
novel.4148		31.0075	14.9716	1.0483	0.0185298	0.0371445	-	contig40	57219	388662	+	443	-	PF00403:Heavy-metal-associated domain
novel.3671		331.083	160.366	1.04801	1.98805e-07	8.7059e-07	-	contig30	18287	19616	-	1169	-	PF01251:Ribosomal protein S7e
novel.2391		1239.34	599.978	1.047	0.000210093	0.000618657	-	contig23	329898	330979	+	706	-	-
WLZA0168		80.0613	38.8754	1.04661	0.0168375	0.0340083	-	contig12	853212	854240	-	426	-	{gi|552810393|ref|XP_005843191.1|; hypothetical protein [Chlorella variabilis, CHLNCDRAFT_28362]}
novel.376		110.685	53.5125	1.04561	0.000558251	0.00152164	-	contig1	1718141	1722932	+	4501	-	-
WLZA4219		299.224	144.855	1.04474	2.58821e-07	1.11821e-06	-	contig50	129291	134695	-	3603	-	{NA}
WLZA1451		113.969	55.198	1.04221	0.000220138	0.000645443	-	contig1	1485767	1487035	+	645	-	{gi|675356709|gb|KFM29149.1|; hypothetical protein [Auxenochlorella protothecoides, F751_5505]}
novel.4422		1332.96	647.553	1.04197	8.57117e-08	3.92173e-07	-	contig44	20794	27006	+	5081	-	PF00069:Protein kinase domain
WLZA0751		941.948	457.386	1.04197	4.98315e-09	2.60612e-08	-	contig17	758393	759746	-	366	-	{gi|633910862|gb|KDD75382.1|; hypothetical protein [Helicosporidium sp. ATCC 50920, H632_c710p0]}
novel.4138		96.3196	46.9702	1.04163	0.00274321	0.00659361	-	contig40	18755	23320	+	3977	-	PF01266:FAD dependent oxidoreductase
novel.5644		937.464	456.064	1.0399	0.00016503	0.000494956	-	contig56	858651	865502	-	6141	-	PF13445:RING-type zinc-finger
novel.6189		77.456	37.6792	1.03759	0.00123344	0.00315815	-	contig6	1616293	1622649	-	6115	-	PF00136:DNA polymerase family B
WLZA1441		110.162	53.5625	1.03711	0.00219966	0.00536292	-	contig1	1431645	1434491	+	1935	-	{NA}
novel.171		68.5545	33.4249	1.03684	0.000678213	0.00182828	-	contig1	809379	816007	-	5676	-	PF15902:Sortilin, neurotensin receptor 3,
WLZA0298		315.439	154.117	1.0343	1.84857e-08	9.07533e-08	-	contig13	27083	27688	+	606	-	{gi|695075592|ref|XP_009385039.1|; PREDICTED: phosphatase IMPL1, chloroplastic [Musa acuminata subsp. malaccensis]}
WLZA5316		97.7833	47.8684	1.03123	0.000555244	0.00151412	-	contig7	117039	117260	-	222	-	{NA}
novel.4947		76.1059	37.243	1.03086	0.00379517	0.00887472	-	contig48	551807	562027	+	9643	-	PF02358:Trehalose-phosphatase
novel.2323		206.945	101.251	1.03057	2.64104e-06	1.01752e-05	-	contig23	75981	82007	-	5739	-	-
novel.813		920.195	450.478	1.03005	4.33245e-09	2.28059e-08	-	contig12	984947	994431	-	9485	-	PF00176:SNF2 family N-terminal domain
novel.1953		308.147	150.987	1.02963	9.62562e-07	3.91288e-06	-	contig2	152576	158828	-	5874	-	PF00069:Protein kinase domain
WLZA3586		359.352	176.248	1.02837	1.39626e-09	7.7125e-09	-	contig40	962957	964707	-	1059	-	{NA}
novel.5568		373.855	183.604	1.02709	1.4743e-07	6.57021e-07	-	contig56	459724	472950	-	10401	-	-
novel.4419		921.216	452.237	1.02642	1.54744e-06	6.15558e-06	-	contig44	6181	15374	-	7585	-	PF02656:Domain of unknown function (DUF202)
novel.6212		575.984	282.968	1.02605	1.74301e-09	9.52741e-09	-	contig6	1692324	1696062	-	3354	-	PF00847:AP2 domain
novel.942		649.601	319.902	1.02306	9.07757e-10	5.10311e-09	-	contig15	286289	291889	+	5278	-	-
novel.2770		240.139	117.965	1.02297	0.000132248	0.000403197	-	contig24	292243	300796	+	6877	-	-
novel.1861		2140.8	1054.16	1.02173	7.12756e-16	6.63145e-15	-	contig18	455015	461858	-	6537	-	PF13456:Reverse transcriptase-like
novel.1165		811.782	400.481	1.02006	3.08873e-11	2.01162e-10	-	contig15	1162856	1165999	-	2707	-	PF00293:NUDIX domain
novel.5072		96.3765	47.6598	1.01943	0.00200038	0.00491032	-	contig50	346635	353893	-	6350	-	-
novel.2760		118.583	58.6409	1.01869	0.00017307	0.000517132	-	contig24	264869	269419	+	4400	-	-
novel.6229		162.721	80.2674	1.01848	9.94483e-06	3.55206e-05	-	contig7	28645	29535	-	701	-	PF08449:UAA transporter family
novel.5480		99.5669	49.2714	1.01338	0.00253649	0.00613528	-	contig56	69499	73582	-	3154	-	-
novel.4983		69.85	34.6838	1.00694	0.00861195	0.0185577	-	contig50	58362	66926	-	7430	-	PF04825:N terminus of Rad21 / Rec8 like protein
WLZA0011		372.248	185.879	1.00244	0.00501451	0.0113741	-	contig10	48778	49319	-	249	-	{NA}
WLZA3719		1814.34	906.606	1.00049	6.39677e-10	3.65308e-09	-	contig41	108049	110469	+	1452	-	{gi|552823674|ref|XP_005846414.1|; hypothetical protein [Chlorella variabilis, CHLNCDRAFT_31701]}
novel.4406		683.364	341.433	1.00032	0.00917958	0.0196563	-	contig42	25944	29009	.	3066	-	-
novel.758		110.841	55.4803	0.999336	0.00051766	0.00141795	-	contig12	765117	768439	-	2596	-	-
novel.2934		63.5758	31.9413	0.996782	0.00586475	0.0131036	-	contig25	355414	357867	-	1881	-	PF00069:Protein kinase domain
novel.105		181.541	91.1942	0.994917	0.000296875	0.000848097	-	contig1	516714	536600	+	763	-	-
novel.4368		4330.72	2173.96	0.994123	7.65204e-07	3.14476e-06	-	contig41	11635	84120	-	13075	-	-
WLZA2267		213.164	107.01	0.992699	4.63066e-05	0.000151761	-	contig24	595531	595998	+	249	-	{gi|357126025|ref|XP_003564689.1|; PREDICTED: uncharacterized bolA-like protein C8C9. 11-like [Brachypodium distachyon]}
novel.5975		438.98	220.989	0.99165	1.05671e-07	4.78844e-07	-	contig6	716876	719484	+	2214	-	PF13350:Tyrosine phosphatase family
novel.782		1348.67	678.045	0.991547	1.5643e-11	1.03643e-10	-	contig12	892453	893264	+	812	-	-
novel.5967		809.68	407.863	0.988867	6.86437e-08	3.18361e-07	-	contig6	689520	695216	-	4249	-	PF07106:Tat binding protein 1(TBP-1)-interacting protein (TBPIP)
novel.5938		60.9924	30.6474	0.987915	0.00732506	0.0160444	-	contig6	581681	587902	-	5692	-	PF07714:Protein tyrosine kinase
novel.747		558.064	281.461	0.987782	2.27301e-06	8.82956e-06	-	contig12	724004	735698	+	8245	-	PF00082:Subtilase family
WLZA3682		179.841	90.7116	0.986864	0.0016111	0.00403567	-	contig40	387746	388558	+	426	-	{gi|675353054|gb|KFM25494.1|; Copper transport protein ATOX1 [Auxenochlorella protothecoides]}
WLZA5020		154.508	77.9578	0.986745	8.79558e-06	3.17491e-05	-	contig6	909868	919652	+	5313	-	{NA}
novel.4259		87.0703	43.9007	0.985741	0.004507	0.0103534	-	contig40	547126	556550	+	8214	-	-
novel.4995		33.035	16.7299	0.985548	0.0201514	0.0399634	-	contig50	114142	116823	+	2201	-	PF02910:Fumarate reductase flavoprotein C-term|PF00890:FAD binding domain
novel.6356		1789.54	907.814	0.978908	0.00159299	0.00399848	-	contig8	278928	287614	-	7817	-	PF00702:haloacid dehalogenase-like hydrolase
WLZA3011		9948	5049.51	0.978247	6.69621e-14	5.27596e-13	-	contig32	650	2427	-	864	-	{gi|527195722|gb|EPS64857.1|; hypothetical protein [Genlisea aurea, M569_09923]}
novel.1852		164.672	83.7722	0.978069	8.57751e-05	0.000269014	-	contig18	407794	414857	-	6426	-	-
novel.3934		590.325	299.502	0.977618	9.29997e-06	3.33926e-05	-	contig35	194951	201483	+	5842	-	-
novel.1288		452.621	230.327	0.976418	6.64142e-07	2.74351e-06	-	contig17	65762	73047	+	4988	-	PF03030:Inorganic H+ pyrophosphatase
novel.2345		54.2255	27.7877	0.972383	0.0246688	0.0475961	-	contig23	161772	164273	-	2239	-	PF03587:EMG1/NEP1 methyltransferase
novel.2418		675.545	344.405	0.971656	3.56649e-05	0.00011847	-	contig23	438478	443319	-	3797	-	PF08541:3-Oxoacyl-[acyl-carrier-protein (ACP)] synthase III C terminal|PF08392:FAE1/Type III polyketide synthase-like protein
WLZA3707		34.7375	17.7153	0.970536	0.020029	0.0397721	-	contig41	56655	57447	-	540	-	{NA}
novel.3815		74.2825	37.8589	0.970167	0.00184067	0.0045383	-	contig32	369377	371515	-	1841	-	PF00069:Protein kinase domain
novel.3927		192.011	97.984	0.969908	0.000468126	0.00129854	-	contig35	168089	170124	-	1251	-	PF04241:Protein of unknown function (DUF423)
novel.3664		422.926	215.915	0.96976	1.14222e-07	5.15683e-07	-	contig30	1	2028	-	2028	-	-
novel.4280		161.464	82.6309	0.968505	0.000194058	0.000573923	-	contig40	636392	637923	+	984	-	PF13499:EF-hand domain pair
novel.6118		1323.31	677.162	0.96616	1.5985e-05	5.55078e-05	-	contig6	1291568	1302481	+	10486	-	-
novel.3989		970.973	496.986	0.966106	1.86959e-12	1.31862e-11	-	contig35	415202	425540	-	9502	-	PF01603:Protein phosphatase 2A regulatory B subunit (B56 family)
novel.5430		466.96	239.538	0.96445	5.21013e-07	2.18319e-06	-	contig55	771707	773603	+	1897	-	-
novel.6221		1247.93	639.537	0.964272	1.8049e-14	1.47919e-13	-	contig7	4450	7985	+	2986	-	-
novel.5702		900.932	462.135	0.963398	4.47297e-07	1.89113e-06	-	contig56	1129976	1138139	+	6293	-	PF00271:Helicase conserved C-terminal domain|PF00270:DEAD/DEAH box helicase|PF00098:Zinc knuckle
novel.2194		81.2504	41.8096	0.963095	0.00295723	0.00705264	-	contig20	573531	583674	-	7423	-	-
novel.2722		64.647	33.1242	0.962756	0.0041549	0.00963861	-	contig24	141167	146231	+	5065	-	PF16124:RecQ zinc-binding|PF00271:Helicase conserved C-terminal domain
novel.1830		1090.91	560.062	0.962533	2.66252e-08	1.28549e-07	-	contig18	323260	325845	-	1690	-	-
WLZA0973		79.0254	40.7188	0.960808	0.00177622	0.00439354	-	contig17	1644944	1645909	+	282	-	{NA}
WLZA0447		38.4902	19.7666	0.960629	0.0221917	0.0434658	-	contig15	986920	987171	+	252	-	{NA}
WLZA0061		1445.43	742.954	0.960297	1.21544e-08	6.0643e-08	-	contig11	231472	232165	+	393	-	{gi|552826869|ref|XP_005847115.1|; hypothetical protein [Chlorella variabilis, CHLNCDRAFT_134836]}
WLZA5262		3127.75	1607.95	0.959947	5.37002e-06	1.98882e-05	-	contig6	411063	411774	-	204	-	{gi|675350360|gb|KFM22800.1|; hypothetical protein [Auxenochlorella protothecoides, F751_2991]}
novel.5037		90.8068	46.8103	0.956011	0.00325382	0.00771789	-	contig50	241114	246655	-	5542	-	PF04111:Autophagy protein Apg6
novel.150		245.895	126.619	0.955747	5.55337e-05	0.000178747	-	contig1	722482	725264	+	1883	-	PF04117:Mpv17 / PMP22 family
novel.3264		43.2735	22.2558	0.95538	0.0175711	0.0353617	-	contig27	845605	848588	+	2984	-	-
novel.5739		91.9658	47.3076	0.955161	0.000791678	0.00210267	-	contig56	1300968	1304204	-	3237	-	PF00462:Glutaredoxin
novel.5686		1384.57	715.405	0.952798	8.55329e-12	5.76687e-11	-	contig56	1078061	1088748	+	10256	-	PF04054:CCR4-Not complex component, Not1|PF12842:Domain of unknown function (DUF3819)
novel.5513		583.573	301.574	0.952006	2.99003e-10	1.76518e-09	-	contig56	210122	218788	-	7175	-	-
novel.539		1025.26	530.189	0.950799	7.65608e-11	4.80231e-10	-	contig11	267804	279084	+	10690	-	PF01532:Glycosyl hydrolase family 47
novel.1047		229.558	118.761	0.948663	0.00119149	0.00306355	-	contig15	681010	682572	+	1105	-	PF13911:AhpC/TSA antioxidant enzyme
novel.3379		108.141	56.0037	0.948148	0.000150725	0.000455	-	contig28	80972	96472	+	8540	-	PF00270:DEAD/DEAH box helicase|PF00271:Helicase conserved C-terminal domain
novel.5433		43.1282	22.3487	0.947636	0.0139089	0.0285357	-	contig55	782947	792417	-	9391	-	-
novel.446		1771.65	919.038	0.946607	7.60374e-09	3.88565e-08	-	contig1	2016347	2025965	+	8732	-	PF08392:FAE1/Type III polyketide synthase-like protein|PF08541:3-Oxoacyl-[acyl-carrier-protein (ACP)] synthase III C terminal
novel.548		168.211	87.3592	0.946564	9.46976e-05	0.000295936	-	contig11	313119	315173	-	2016	-	-
novel.5966		773.461	401.89	0.945678	2.39919e-07	1.03874e-06	-	contig6	684027	689429	+	4508	-	PF13920:Zinc finger, C3HC4 type (RING finger)
novel.351		354.6	184.335	0.944587	1.10209e-07	4.97933e-07	-	contig1	1614844	1622234	-	7065	-	-
novel.390		83.701	43.4595	0.944552	0.00168611	0.0042012	-	contig1	1773347	1775423	-	1813	-	-
novel.772		830.805	431.767	0.943707	9.25738e-09	4.69931e-08	-	contig12	836099	848320	-	11557	-	PF01758:Sodium Bile acid symporter family
novel.2490		1693.37	880.862	0.942949	2.55608e-12	1.78838e-11	-	contig23	738540	744876	-	4519	-	PF13561:Enoyl-(Acyl carrier protein) reductase
novel.5662		98.154	51.1219	0.942631	0.000774782	0.00206048	-	contig56	965519	978046	+	5466	-	PF02770:Acyl-CoA dehydrogenase, middle domain|PF14749:Acyl-coenzyme A oxidase N-terminal|PF00441:Acyl-CoA dehydrogenase, C-terminal domain
novel.5836		3647.25	1897.53	0.942586	8.39723e-14	6.53213e-13	-	contig6	149196	151380	+	1997	-	PF04438:HIT zinc finger
novel.5864		58.652	30.4654	0.941829	0.0105273	0.0222618	-	contig6	259563	263530	-	3494	-	-
novel.1820		2230.38	1161.63	0.940876	1.53577e-07	6.81797e-07	-	contig18	287857	296388	-	6374	-	PF00025:ADP-ribosylation factor family
WLZA5119		58.8943	30.7015	0.940213	0.00898405	0.0192984	-	contig6	1336188	1337158	+	687	-	{gi|675351568|gb|KFM24008.1|; TATA-box-binding protein 2 [Auxenochlorella protothecoides]}
novel.1968		353.074	184.483	0.937023	4.53368e-07	1.91483e-06	-	contig2	217054	221918	+	4429	-	PF00485:Phosphoribulokinase / Uridine kinase family|PF14681:Uracil phosphoribosyltransferase
WLZA4977		2131.52	1114.62	0.934879	8.12286e-08	3.72722e-07	-	contig6	747215	748445	-	636	-	{gi|552816575|ref|XP_005844721.1|; hypothetical protein [Chlorella variabilis, CHLNCDRAFT_138690]}
novel.1041		43.859	22.9831	0.934867	0.0171993	0.0346818	-	contig15	668918	671914	-	2997	-	PF00294:pfkB family carbohydrate kinase
novel.985		259.796	136.051	0.93388	1.40964e-05	4.92289e-05	-	contig15	457242	460768	+	2904	-	-
novel.1241		63.0982	33.097	0.931047	0.00547207	0.0123117	-	contig15	1437722	1446711	+	8554	-	PF02181:Formin Homology 2 Domain
WLZA4763		203.424	106.771	0.930092	0.000730348	0.00195583	-	contig56	1253902	1255029	+	771	-	{NA}
novel.2141		34.2607	18.0306	0.929544	0.0254171	0.0488859	-	contig20	346651	350458	-	3513	-	-
novel.1560		299.089	157.28	0.928966	1.04111e-05	3.70133e-05	-	contig17	1111610	1116102	+	3590	-	-
WLZA0283		126.3	66.52	0.925541	0.000128796	0.000393458	-	contig12	513209	513691	+	483	-	{NA}
novel.6022		1418.92	747.101	0.925355	3.10324e-11	2.01677e-10	-	contig6	871825	874573	-	2253	-	PF04819:Family of unknown function (DUF716)
novel.5313		112.031	58.9138	0.924574	0.00249095	0.0060299	-	contig55	318986	323812	-	4827	-	-
novel.4622		415.14	218.974	0.923181	3.04039e-05	0.000101932	-	contig45	574718	581321	+	5165	-	-
novel.2524		424.233	224.353	0.920314	9.91461e-07	4.01968e-06	-	contig23	848647	852733	+	3445	-	-
novel.531		460.961	244.033	0.918966	1.07446e-05	3.81766e-05	-	contig11	239337	256097	-	5854	-	-
novel.4194		334.833	177.21	0.918049	1.88083e-06	7.40001e-06	-	contig40	249711	254565	-	4855	-	PF06432:Phosphatidylinositol N-acetylglucosaminyltransferase
novel.6366		176.404	93.4428	0.917672	0.000147347	0.000445902	-	contig8	320079	324085	-	4007	-	-
novel.408		204.176	108.19	0.915519	6.97764e-06	2.5518e-05	-	contig1	1875100	1879034	-	3529	-	-
novel.6082		103.433	54.6883	0.915366	0.00250507	0.00606168	-	contig6	1151124	1155880	+	3625	-	PF04695:Peroxisomal membrane anchor protein (Pex14p) conserved region
WLZA0463		650.001	345.55	0.912117	1.79883e-08	8.83825e-08	-	contig15	1057078	1062194	+	1674	-	{NA}
novel.4594		950.624	507.144	0.906205	6.34101e-11	4.01444e-10	-	contig45	472217	476975	+	4251	-	-
novel.3995		361.666	193.061	0.905639	5.19494e-08	2.43518e-07	-	contig35	441555	446691	+	4488	-	PF02782:FGGY family of carbohydrate kinases, C-terminal domain
novel.1461		174.183	92.8911	0.905387	0.000124776	0.000382514	-	contig17	734170	739514	-	4746	-	-
WLZA0776		1072.1	572.637	0.905114	1.21406e-08	6.06236e-08	-	contig17	847763	849951	+	1686	-	{gi|675350251|gb|KFM22691.1|; Aldose 1-epimerase [Auxenochlorella protothecoides]}
WLZA5134		48.1725	25.7142	0.90448	0.0131753	0.0271579	-	contig6	1389950	1391224	-	1275	-	{NA}
novel.1394		1519.94	813.541	0.901485	0.000111606	0.000345426	-	contig17	475048	482761	-	5551	-	PF00862:Sucrose synthase|PF00534:Glycosyl transferases group 1
novel.5693		1420.91	761.241	0.90102	4.02268e-08	1.91649e-07	-	contig56	1098123	1104078	-	5221	-	PF02656:Domain of unknown function (DUF202)
novel.2826		302.713	162.119	0.900001	3.12826e-05	0.000104651	-	contig24	559261	563729	-	4469	-	-
novel.4197		1331.69	713.962	0.899581	9.10001e-09	4.63094e-08	-	contig40	260694	262400	-	1295	-	-
WLZA1255		39.7789	21.3023	0.899555	0.0190847	0.0381465	-	contig1	717911	719503	+	1593	-	{NA}
novel.4030		142.862	76.7504	0.899255	0.00776192	0.0168864	-	contig37	1	4526	+	4526	-	PF00078:Reverse transcriptase (RNA-dependent DNA polymerase)
novel.5455		145.482	78.1017	0.898859	0.00100499	0.00261699	-	contig55	873594	878024	-	4431	-	PF02724:CDC45-like protein
novel.2637		48.7643	26.1311	0.898781	0.0207034	0.0409387	-	contig23	1325664	1327442	+	1779	-	-
novel.5079		149.348	80.0886	0.898326	0.000724497	0.0019415	-	contig50	389159	415717	-	3569	-	PF00849:RNA pseudouridylate synthase
novel.4795		3093.65	1660.15	0.898058	1.98444e-05	6.81747e-05	-	contig46	273236	277423	-	3268	-	PF00071:Ras family
novel.829		313.555	168.257	0.897203	4.98997e-05	0.000162406	-	contig13	23135	26269	+	3135	-	-
novel.4146		1307.82	702.417	0.896543	4.78268e-05	0.000156158	-	contig40	41381	48311	-	6469	-	-
novel.4600		100.95	54.3212	0.894801	0.00214929	0.00524639	-	contig45	493287	494996	-	1042	-	PF00857:Isochorismatase family
WLZA1692		79.3155	42.6191	0.894603	0.00175226	0.00434305	-	contig20	294522	295923	-	492	-	{NA}
novel.3049		114.313	61.5393	0.894505	0.000710109	0.00190838	-	contig26	157395	159050	-	643	-	-
novel.174		786.527	423.239	0.894384	7.3649e-08	3.40543e-07	-	contig1	818041	821546	-	3506	-	-
novel.4435		1274.11	685.681	0.893677	1.03089e-09	5.75309e-09	-	contig44	63118	67531	-	3398	-	-
novel.5169		151.101	81.5847	0.892949	0.000616187	0.00167064	-	contig52	136524	138396	.	1873	-	-
novel.3303		182.789	98.6878	0.892925	0.000573006	0.00155839	-	contig27	1037810	1041394	-	3303	-	PF08209:Sgf11 (transcriptional regulation protein)
novel.5727		2494.99	1344.25	0.892432	3.79211e-05	0.00012576	-	contig56	1242458	1253900	-	10555	-	PF13949:ALIX V-shaped domain binding to HIV
novel.4531		961.527	518.157	0.892082	4.8935e-08	2.30269e-07	-	contig45	220931	223746	-	2156	-	-
novel.4593		640.889	345.374	0.89189	1.21947e-05	4.2955e-05	-	contig45	467422	471879	-	3122	-	-
novel.2260		173.506	93.6211	0.891357	3.45752e-05	0.000115163	-	contig21	153960	156034	-	1594	-	PF00719:Inorganic pyrophosphatase
novel.1881		693.7	374.316	0.890947	0.000121559	0.000373962	-	contig18	545115	547575	+	1673	-	PF00543:Nitrogen regulatory protein P-II
WLZA0544		1559.76	841.683	0.889972	1.49846e-05	5.22115e-05	-	contig15	1402331	1402741	+	411	-	{gi|675350085|gb|KFM22525.1|; Histone H3. 1 [Auxenochlorella protothecoides]}
novel.1675		214.539	115.698	0.88959	7.45104e-05	0.000236641	-	contig17	1638861	1643723	-	4260	-	PF00106:short chain dehydrogenase
WLZA1379		228.658	123.264	0.889546	3.68449e-05	0.000122323	-	contig1	1191657	1193713	+	846	-	{NA}
novel.4534		2843.11	1534.55	0.889411	5.46918e-11	3.48411e-10	-	contig45	230567	233087	+	1816	-	PF01992:ATP synthase (C/AC39) subunit
novel.1077		362.264	195.362	0.889394	3.86383e-05	0.000128	-	contig15	775286	782502	-	7064	-	-
WLZA2896		769.631	415.519	0.888275	7.07328e-08	3.27425e-07	-	contig2	320109	322291	-	2118	-	{NA}
novel.5132		56.5943	30.6842	0.883637	0.0111514	0.0234519	-	contig50	606505	610476	+	3972	-	-
novel.1168		450.503	244.254	0.883359	1.99568e-06	7.82674e-06	-	contig15	1174374	1180451	-	6078	-	-
novel.1158		1014.31	549.98	0.882445	0.000416104	0.00116319	-	contig15	1121327	1131222	-	8639	-	PF00847:AP2 domain
WLZA0952		67.4796	36.626	0.882063	0.0043561	0.0100261	-	contig17	143637	151127	-	2406	-	{NA}
novel.684		419.737	227.827	0.881605	2.23028e-07	9.71801e-07	-	contig12	487180	489437	-	1594	-	-
WLZA1269		175.91	95.3283	0.881489	0.00490826	0.0111704	-	contig1	766271	767669	-	843	-	{gi|552837678|ref|XP_005849425.1|; hypothetical protein [Chlorella variabilis, CHLNCDRAFT_143954]}
novel.4610		550.271	298.99	0.880416	1.72487e-06	6.82147e-06	-	contig45	528761	556227	-	11197	-	PF03009:Glycerophosphoryl diester phosphodiesterase family
WLZA2503		643.758	349.784	0.880183	2.31517e-05	7.87413e-05	-	contig27	262130	265746	+	1962	-	{NA}
WLZA0921		87.4073	47.354	0.880084	0.00352989	0.00830834	-	contig17	1447325	1448446	+	1122	-	{NA}
novel.1108		168.988	91.9908	0.880037	0.000244055	0.000707101	-	contig15	922078	930215	+	7794	-	PF00493:MCM2/3/5 family
novel.2774		173.193	94.2669	0.879971	0.00046338	0.00128771	-	contig24	323241	331958	-	7673	-	PF00069:Protein kinase domain
WLZA1442		67.7911	36.9586	0.878292	0.00822598	0.0177949	-	contig1	1435407	1436847	+	552	-	{NA}
novel.5448		73.188	39.7314	0.877552	0.00874572	0.0188128	-	contig55	835464	844635	-	8352	-	PF02042:RWP-RK domain
novel.6040		312.011	170.142	0.87603	3.78552e-05	0.000125609	-	contig6	958895	961773	+	2064	-	PF00939:Sodium:sulfate symporter transmembrane region
novel.5912		1868.69	1019.2	0.874786	4.22614e-08	2.00251e-07	-	contig6	459302	505343	-	7498	-	PF04884:Vitamin B6 photo-protection and homoeostasis
novel.5661		93.0207	50.6827	0.874154	0.000923836	0.00242319	-	contig56	954452	965055	-	9190	-	PF01490:Transmembrane amino acid transporter protein
WLZA4640		42.6395	23.3651	0.873383	0.025827	0.0495653	-	contig56	764430	767593	-	2130	-	{NA}
WLZA2929		133.67	73.3409	0.86695	0.000208311	0.000614001	-	contig30	34165	38899	+	3855	-	{gi|675354161|gb|KFM26601.1|; Pleiotropic drug resistance protein 1 [Auxenochlorella protothecoides]}
WLZA2419		300.617	164.751	0.866609	0.0248412	0.0478834	-	contig26	21330	21885	+	258	-	{NA}
WLZA3675		86.4506	47.3057	0.866157	0.00431782	0.00996369	-	contig40	352281	356706	+	1818	-	{NA}
WLZA3656		779.056	427.626	0.865496	1.3189e-05	4.62618e-05	-	contig40	262760	265174	+	1989	-	{gi|675352371|gb|KFM24811.1|; Replication protein A 70 kDa DNA-binding subunit [Auxenochlorella protothecoides]}
novel.3247		1152.38	633.975	0.862563	4.31491e-09	2.27345e-08	-	contig27	781017	783181	-	1519	-	PF07915:Glucosidase II beta subunit-like protein
novel.2467		897.771	493.806	0.861769	3.26016e-06	1.24276e-05	-	contig23	618275	622124	+	3090	-	-
novel.3742		152.437	83.7121	0.861123	0.00209258	0.00511817	-	contig32	108106	119171	+	9804	-	PF07714:Protein tyrosine kinase
WLZA2414		634.1	351.241	0.85257	4.47043e-05	0.000146824	-	contig25	458259	458882	-	216	-	{gi|633906780|gb|KDD73359.1|; hypothetical protein [Helicosporidium sp. ATCC 50920, H632_c2258p1]}
novel.1404		512.183	284.018	0.850208	1.43888e-07	6.42512e-07	-	contig17	521811	525480	+	2527	-	-
novel.3104		263.05	145.965	0.848169	0.00162738	0.00407144	-	contig27	177810	185240	-	6969	-	-
WLZA4223		363.35	201.617	0.847728	7.83488e-05	0.000247754	-	contig50	142256	143393	-	714	-	{gi|633913144|gb|KDD76806.1|; aldo-keto reductase, partial [Helicosporidium sp. ATCC 50920]}
WLZA5017		896.805	498.577	0.846966	1.08094e-07	4.88738e-07	-	contig6	894996	895899	-	546	-	{gi|633912120|gb|KDD76137.1|; ADP-ribosylation factor [Helicosporidium sp. ATCC 50920]}
novel.1373		149.734	83.3021	0.845776	0.000245128	0.000709873	-	contig17	375302	379657	-	3081	-	PF12330:Haspin like kinase domain|PF00069:Protein kinase domain
novel.927		631.286	351.126	0.84555	1.48237e-07	6.59524e-07	-	contig15	238241	252994	-	13879	-	PF01734:Patatin-like phospholipase
novel.1707		440.701	245.294	0.844728	6.33261e-07	2.62835e-06	-	contig17	1771334	1775160	-	3433	-	PF04893:Yip1 domain
novel.2672		310.431	172.883	0.842937	0.000149376	0.000451371	-	contig23	1441288	1450431	+	8557	-	-
novel.5533		378.193	210.808	0.841643	0.00110491	0.00285172	-	contig56	319132	321081	+	1898	-	-
novel.1464		431.309	240.769	0.840952	7.13792e-07	2.93869e-06	-	contig17	746922	749717	-	2042	-	-
novel.5114		305.55	170.624	0.840299	1.36474e-06	5.46075e-06	-	contig50	543988	550061	-	5406	-	-
WLZA0699		164.679	92.1202	0.839638	0.000122443	0.000376303	-	contig17	553813	555045	+	225	-	{NA}
novel.626		118.348	66.2869	0.838461	0.00292465	0.00698584	-	contig12	186240	191210	-	3622	-	-
WLZA3883		451.403	252.39	0.837525	0.00121731	0.00312077	-	contig45	416723	418397	-	885	-	{NA}
WLZA0970		69.8999	39.187	0.837451	0.00738833	0.0161598	-	contig17	1638101	1638855	+	459	-	{NA}
WLZA4853		482.526	270.166	0.836156	6.79895e-06	2.48943e-05	-	contig56	322011	323060	+	1050	-	{NA}
novel.842		262.064	146.65	0.83613	0.000712082	0.00191284	-	contig13	73066	75855	+	1649	-	PF00285:Citrate synthase, C-terminal domain
novel.3190		68.1236	38.2516	0.836075	0.0171824	0.0346591	-	contig27	579834	584096	-	3684	-	-
WLZA1313		885.479	496.255	0.835392	7.07004e-05	0.00022508	-	contig1	915858	921184	+	1695	-	{gi|675355888|gb|KFM28328.1|; DCN1-like protein 2 [Auxenochlorella protothecoides]}
novel.5049		391.957	219.721	0.83473	0.000943642	0.00246879	-	contig50	282371	285367	+	2243	-	PF00694:Aconitase C-terminal domain
novel.1937		433.725	243.643	0.833405	8.90078e-05	0.000278582	-	contig2	85996	94518	-	7021	-	-
novel.4536		81.5386	45.9168	0.832854	0.0186446	0.0373502	-	contig45	238079	240987	-	1368	-	-
novel.290		83.5787	46.8329	0.832691	0.0221878	0.0434658	-	contig1	1326952	1334702	-	5939	-	PF00145:C-5 cytosine-specific DNA methylase|PF12047:Cytosine specific DNA methyltransferase replication foci domain
novel.3353		254.289	142.736	0.831938	2.97087e-05	9.98226e-05	-	contig27	1245801	1253182	-	7382	-	-
novel.5143		344.579	193.779	0.831853	0.000154342	0.000464772	-	contig52	20863	26352	+	4232	-	-
novel.1471		444.077	249.343	0.831788	0.000183822	0.000546822	-	contig17	760075	765559	+	5207	-	-
novel.3665		213.703	120.172	0.831536	0.000283624	0.000812896	-	contig30	2156	5214	-	2205	-	PF00249:Myb-like DNA-binding domain
novel.5989		559.465	314.729	0.830491	0.000153361	0.000462502	-	contig6	757863	762158	-	2193	-	PF00999:Sodium/hydrogen exchanger family
novel.2804		499.371	280.989	0.830457	1.42593e-07	6.37657e-07	-	contig24	422375	424233	-	1663	-	-
WLZA5088		246.357	138.536	0.829956	6.71169e-05	0.000214228	-	contig6	1192670	1194159	-	402	-	{gi|661895150|emb|CDP00955.1|; unnamed protein product [Coffea canephora]}
novel.6071		224.276	126.392	0.829132	0.019018	0.038036	-	contig6	1100640	1106109	-	3943	-	-
novel.4128		307.364	172.808	0.828309	0.00303569	0.00722851	-	contig39	15692	22137	.	6446	-	PF00253:Ribosomal protein S14p/S29e
novel.3904		953.101	537.198	0.827636	1.14011e-06	4.58893e-06	-	contig35	106349	108837	-	1908	-	-
novel.5710		286.314	162.503	0.817314	9.9626e-06	3.55633e-05	-	contig56	1177984	1181701	+	2827	-	PF00149:Calcineurin-like phosphoesterase
WLZA0831		462.582	262.973	0.814355	2.19694e-05	7.48869e-05	-	contig17	1039104	1042542	+	2607	-	{gi|633913099|gb|KDD76776.1|; hypothetical protein [Helicosporidium sp. ATCC 50920, H632_c108p1]}
novel.6147		3253.79	1851.03	0.813578	3.81767e-07	1.62191e-06	-	contig6	1416495	1457285	-	21637	-	-
novel.3520		258.436	147.094	0.812993	0.000209977	0.000618613	-	contig3	353416	362228	+	7597	-	PF01650:Peptidase C13 family
novel.1569		141.514	80.6658	0.812265	0.000505757	0.00138845	-	contig17	1159222	1159643	-	422	-	-
novel.3070		464.881	265.293	0.808903	4.45653e-06	1.66359e-05	-	contig27	42965	48954	-	5540	-	-
novel.2234		367.243	209.74	0.808707	1.10768e-06	4.46722e-06	-	contig21	42481	46912	-	3438	-	-
novel.4566		153.789	87.81	0.807014	0.00385721	0.00900262	-	contig45	377427	387197	-	9404	-	-
novel.1005		138.231	79.2028	0.804418	0.00226742	0.00551277	-	contig15	536036	539818	+	2946	-	PF12796:Ankyrin repeats (3 copies)|PF13649:Methyltransferase domain
novel.4770		162.116	93.1007	0.802125	0.000229751	0.000671378	-	contig46	170622	179848	-	8327	-	PF01764:Lipase (class 3)
novel.6307		252.135	144.452	0.801728	0.000706463	0.00189941	-	contig8	96751	100446	-	3460	-	-
novel.5517		238.694	136.978	0.801711	0.000224057	0.000655677	-	contig56	233561	295505	-	14879	-	PF12656:G-patch domain
novel.5499		681.017	391.14	0.800954	4.31882e-06	1.61613e-05	-	contig56	142623	151432	+	7086	-	PF00134:Cyclin, N-terminal domain
novel.2361		388.467	222.959	0.800902	1.1387e-05	4.03189e-05	-	contig23	213728	217548	+	3257	-	PF01274:Malate synthase
novel.1793		1250.84	718.193	0.800019	7.04895e-07	2.90597e-06	-	contig18	137672	140359	-	2688	-	-
novel.437		182.603	104.66	0.799773	0.00120377	0.00309123	-	contig1	1981635	1990607	-	8579	-	-
novel.6077		87.578	50.2939	0.797527	0.00466271	0.0106671	-	contig6	1129374	1136671	-	6522	-	-
novel.4495		1568.64	904.112	0.795203	7.76251e-06	2.8203e-05	-	contig45	79445	82928	-	2943	-	-
novel.5359		56.3062	32.3843	0.793355	0.0213858	0.0421383	-	contig55	502420	506906	+	4487	-	PF03031:NLI interacting factor-like phosphatase
novel.3360		137.977	79.6382	0.792022	0.00751081	0.0163984	-	contig28	8	14418	-	9268	-	PF14222:Cell morphogenesis N-terminal
novel.2182		436.832	252.318	0.791047	2.37294e-05	8.06169e-05	-	contig20	527490	534070	-	6029	-	-
novel.5278		599.085	346.459	0.79014	2.83346e-05	9.55201e-05	-	contig55	132666	142812	-	9008	-	PF09239:Topoisomerase VI B subunit, transducer
WLZA4831		701.412	406.272	0.78877	5.59447e-05	0.000179975	-	contig56	208452	210589	+	393	-	{gi|552816842|ref|XP_005844789.1|; hypothetical protein [Chlorella variabilis, CHLNCDRAFT_138670]}
novel.5635		314.669	182.09	0.787812	0.000190122	0.000563919	-	contig56	827648	838323	+	8954	-	PF00134:Cyclin, N-terminal domain|PF02984:Cyclin, C-terminal domain
novel.522		2012.13	1165.81	0.78716	4.6113e-11	2.95606e-10	-	contig11	202534	215140	+	8218	-	PF01208:Uroporphyrinogen decarboxylase (URO-D)
novel.1632		237.238	137.513	0.786922	0.0010014	0.00260876	-	contig17	1478691	1486457	+	2574	-	-
novel.3361		1186.01	687.858	0.78629	7.75504e-05	0.000245356	-	contig28	13128	21446	+	5716	-	-
novel.1808		81.0162	47.1153	0.784504	0.00666914	0.0147448	-	contig18	225551	229547	+	3164	-	PF09359:VTC domain
novel.3583		306.126	177.525	0.784418	0.00327459	0.00776414	-	contig3	589114	598098	-	8157	-	-
novel.3027		255.685	148.708	0.784188	0.000680533	0.00183373	-	contig26	98095	102763	+	3893	-	-
novel.5011		292.887	169.992	0.784166	7.93317e-06	2.87889e-05	-	contig50	153808	161885	+	7155	-	PF07714:Protein tyrosine kinase
WLZA4226		79.2037	46.1364	0.781872	0.00670437	0.0148014	-	contig50	148660	152296	+	1308	-	{NA}
novel.5704		73.2492	42.6636	0.779675	0.00635345	0.0140876	-	contig56	1146666	1152671	-	2969	-	-
novel.5247		617.129	360.355	0.777143	1.5809e-06	6.28058e-06	-	contig55	2271	6906	+	4092	-	PF00300:Histidine phosphatase superfamily (branch 1)
WLZA1862		2533.81	1480.23	0.775218	0.000212758	0.000625002	-	contig23	556116	556924	-	642	-	{gi|633910343|gb|KDD75096.1|; hypothetical protein [Helicosporidium sp. ATCC 50920, H632_c872p0]}
WLZA3562		218.038	127.491	0.774075	0.000114805	0.000354432	-	contig40	846511	847541	-	762	-	{gi|552830675|ref|XP_005847959.1|; hypothetical protein [Chlorella variabilis, CHLNCDRAFT_145428]}
WLZA4668		565.565	331.045	0.773074	3.656e-07	1.55864e-06	-	contig56	871224	875706	-	2706	-	{NA}
WLZA2764		5324.96	3120.33	0.771243	4.18689e-08	1.98853e-07	-	contig29	87815	88972	+	531	-	{gi|552812581|ref|XP_005843738.1|; hypothetical protein [Chlorella variabilis, CHLNCDRAFT_140078]}
novel.5729		2641.21	1547.7	0.771054	5.60893e-11	3.56943e-10	-	contig56	1255622	1298362	-	12291	-	PF01981:Peptidyl-tRNA hydrolase PTH2
WLZA3599		484.577	283.847	0.771033	8.74335e-06	3.15792e-05	-	contig40	1014633	1018625	-	1629	-	{NA}
novel.5782		615.219	361.032	0.770042	3.46119e-05	0.000115222	-	contig56	1454896	1459943	+	5048	-	PF03109:ABC1 family
novel.2226		536.422	314.562	0.769861	1.9785e-07	8.67651e-07	-	contig21	22502	28035	-	4992	-	-
novel.3147		361.604	212.484	0.768897	0.000715444	0.00192019	-	contig27	381244	384496	+	2726	-	-
novel.4291		1717.8	1009.05	0.767707	1.82622e-09	9.96448e-09	-	contig40	687943	696572	+	8051	-	PF08613:Cyclin
novel.166		160.819	94.5272	0.7673	0.000670903	0.00181176	-	contig1	794586	797360	+	2433	-	-
novel.1222		38400.3	22590.6	0.765387	0.0198463	0.0394477	-	contig15	1376222	1422588	-	768	-	PF01779:Ribosomal L29e protein family
novel.4393		357.876	210.432	0.765383	0.000137482	0.0004177	-	contig41	115213	117708	-	1907	-	-
novel.2056		70.2273	41.4556	0.764459	0.0193865	0.038672	-	contig2	543031	547718	-	4381	-	PF04511:Der1-like family
novel.4517		2406.82	1417.09	0.764128	5.73561e-05	0.000184129	-	contig45	164834	206883	+	5091	-	PF00342:Phosphoglucose isomerase
novel.2646		170.566	100.328	0.763493	0.0027988	0.00670879	-	contig23	1349627	1353843	-	3869	-	-
novel.702		217.101	127.891	0.762578	0.000779235	0.00207052	-	contig12	546265	554190	-	7926	-	PF00454:Phosphatidylinositol 3- and 4-kinase
novel.1746		984.882	580.67	0.761682	7.61586e-07	3.13335e-06	-	contig17	1897095	1903096	+	5743	-	-
novel.4250		569.863	336.264	0.759614	1.22199e-05	4.3019e-05	-	contig40	518816	520965	+	1776	-	PF00795:Carbon-nitrogen hydrolase
novel.1634		91.1508	53.939	0.755276	0.00709634	0.0155824	-	contig17	1493535	1495885	+	1348	-	PF00227:Proteasome subunit
novel.3932		85.0517	50.3364	0.754491	0.0117849	0.0245566	-	contig35	190625	194430	-	3806	-	-
novel.521		647.083	383.463	0.753806	1.5083e-06	6.00377e-06	-	contig11	198739	201390	+	1731	-	-
WLZA4861		1103.56	655.461	0.75217	1.34548e-07	6.03444e-07	-	contig56	355050	356474	-	1425	-	{NA}
novel.6061		195.34	115.921	0.75125	0.000333446	0.000944199	-	contig6	1052531	1059068	+	4589	-	PF00069:Protein kinase domain|PF00027:Cyclic nucleotide-binding domain
novel.4830		1104.47	656.848	0.749956	9.70616e-09	4.9149e-08	-	contig48	89557	101735	+	10657	-	-
novel.1000		550.329	327.474	0.749758	0.00154818	0.00390362	-	contig15	512934	525338	+	11507	-	PF00642:Zinc finger C-x8-C-x5-C-x3-H type (and similar)
WLZA4130		934.119	556.207	0.74831	1.14626e-05	4.05395e-05	-	contig48	501223	508843	+	4641	-	{NA}
novel.3365		294.309	175.373	0.745982	3.24224e-05	0.000108228	-	contig28	31184	34682	-	3499	-	-
novel.5196		3421.99	2040.41	0.745798	9.61401e-06	3.44596e-05	-	contig54	51710	104006	-	11352	-	PF00224:Pyruvate kinase, barrel domain
WLZA0442		159.977	95.6269	0.745717	0.00211645	0.00517035	-	contig15	971044	974063	+	1143	-	{gi|633903916|gb|KDD72275.1|; hypothetical protein H632_c3590p0, partial [Helicosporidium sp. ATCC 50920]}
novel.4971		350.408	209.031	0.745705	0.00699678	0.0153804	-	contig50	3037	5953	+	2317	-	PF04117:Mpv17 / PMP22 family
novel.1580		186.76	111.3	0.744598	0.0132723	0.0273395	-	contig17	1204601	1215725	-	10342	-	-
novel.2348		66.3457	39.68	0.744592	0.0241838	0.0467782	-	contig23	166385	170830	+	4446	-	-
WLZA4315		311.678	186.078	0.744567	8.86966e-06	3.196e-05	-	contig50	524076	526111	+	912	-	{gi|159462584|ref|XP_001689522.1|; predicted protein [Chlamydomonas reinhardtii]}
novel.1037		1002.92	598.592	0.744394	1.92541e-05	6.62584e-05	-	contig15	648594	662877	-	12136	-	PF10507:Transmembrane protein 65
novel.4636		379.616	226.487	0.744364	2.65204e-06	1.02048e-05	-	contig45	629482	634614	+	5133	-	PF00326:Prolyl oligopeptidase family
novel.1846		513.121	307.413	0.740487	0.00160761	0.00403021	-	contig18	388845	393158	-	4083	-	PF02152:Dihydroneopterin aldolase
WLZA1228		481.269	288.019	0.739801	4.46992e-06	1.66757e-05	-	contig1	62900	64167	-	726	-	{gi|545373038|ref|XP_005650923.1|; cyclophilin-like protein [Coccomyxa subellipsoidea C-169]}
novel.4228		525.448	315.596	0.735099	0.000396366	0.00111361	-	contig40	429473	431547	+	1646	-	PF16113:Enoyl-CoA hydratase/isomerase
novel.5901		284.943	171.418	0.734792	0.0201887	0.0400186	-	contig6	419941	423890	-	3420	-	PF02801:Beta-ketoacyl synthase, C-terminal domain|PF00109:Beta-ketoacyl synthase, N-terminal domain
novel.2459		470.409	282.75	0.733262	0.00017221	0.000515032	-	contig23	589537	601920	-	11794	-	-
novel.2824		210.478	126.553	0.732941	0.000165011	0.000494956	-	contig24	547303	556526	+	6727	-	-
novel.1989		266.495	160.306	0.732432	8.56368e-05	0.000268856	-	contig2	292734	295506	+	2295	-	-
novel.2931		700.236	421.487	0.732286	1.07263e-07	4.85698e-07	-	contig25	343845	348986	+	4497	-	PF01546:Peptidase family M20/M25/M40
WLZA3807		757.526	456.659	0.73123	0.000517933	0.00141806	-	contig45	78546	79448	+	342	-	{gi|552826850|ref|XP_005847110.1|; hypothetical protein [Chlorella variabilis, CHLNCDRAFT_134827]}
WLZA3919		1197.31	722.166	0.729038	0.00182589	0.00450729	-	contig45	571773	572930	+	381	-	{gi|552821497|ref|XP_005845864.1|; hypothetical protein [Chlorella variabilis, CHLNCDRAFT_136378]}
WLZA1357		731.329	441.714	0.727675	1.77868e-05	6.14163e-05	-	contig1	1091399	1092228	+	759	-	{gi|552819635|ref|XP_005845456.1|; hypothetical protein [Chlorella variabilis, CHLNCDRAFT_56279]}
novel.3710		20392.1	12315.8	0.72746	3.4096e-10	2.00514e-09	-	contig32	101	3787	+	1637	-	-
novel.2313		387.387	234.17	0.727387	0.00074492	0.00199144	-	contig23	31856	37019	+	4509	-	-
novel.6277		2018.36	1220	0.726739	5.00358e-07	2.1024e-06	-	contig7	242866	245352	-	2487	-	-
novel.4025		231.14	139.859	0.726382	0.00108012	0.00279245	-	contig36	1	3873	+	3873	-	PF00320:GATA zinc finger
novel.1520		640.214	387.839	0.723858	0.00076136	0.00202831	-	contig17	942317	945435	-	1360	-	-
novel.397		187.125	113.406	0.722674	0.0198716	0.0394851	-	contig1	1798749	1809240	+	9233	-	-
novel.3064		3956.73	2398.73	0.722132	3.0401e-05	0.000101932	-	contig27	20045	21295	+	834	-	-
novel.1754		168.586	102.305	0.721391	0.00487485	0.0111051	-	contig18	1	560	-	560	-	-
novel.6326		215.966	131.089	0.721173	0.0112153	0.023554	-	contig8	182433	253915	+	12310	-	PF01794:Ferric reductase like transmembrane component
novel.3342		148.905	90.1501	0.721147	0.00441897	0.0101588	-	contig27	1193419	1201220	-	6998	-	-
novel.5606		894.699	543.335	0.720512	0.000908467	0.00238761	-	contig56	675023	680783	+	4606	-	PF03006:Haemolysin-III related
[truncated: 1,900 more rows]

## Sheet: 50779vs18125_deg_all
ID	GP50779	GP18125	log2FoldChange	pvalue	padj	gene_name	gene_chr	gene_start	gene_end	gene_strand	gene_length	gene_biotype	gene_description
[truncated: 3,350 more rows]
