# Supplementary material for: Comparative Genome and Transcriptome Study of the Gene Expression Difference Between Pathogenic and Environmental Strains of Prototheca zopfii
Source: Front Microbiol. 2019 Mar 7;10:443. doi: 10.3389/fmicb.2019.00443 (PMC6416184; doi:10.3389/fmicb.2019.00443)
Supplement: Table S9 — qPCR results. [file Table_9.xlsx]

## Sheet: Supplement Table 9 
Gene ID	P.zopfii 18125			P.zopfii 50779			P.zopfii N71
	RQ	RQ Min	RQ Max	RQ	RQ Min	RQ Max	RQ	RQ Min	RQ Max
WLZA5247	2394.63	2477.03	2314.98	60.722	63.263	58.283	1	1.237	0.808
Novel.849	4.621	5.111	4.179	3.729	3.955	3.516	1	1.158	0.863
Novel.5298	273.182	320.483	232.863	405.387	441.516	372.215	1	2.113	0.473
WLZA3154	4.445	3.707	5.329	4.765	3.536	6.42	1	0.751	1.331
Novel.5017	125.518	142.946	110.214	65.535	73.546	58.397	1	1.137	0.88
Novel.6082	1.683	1.981	1.429	2.421	2.682	2.185	1	1.224	0.817
Novel.90	2.226	2.511	1.974	1.018	1.114	0.93	1	1.226	0.816
Novel.4857	3.858	4.945	3.01	1.549	2.052	1.17	1	1.175	0.851
WLZA0574	14.272	15.861	12.843	7.432	23.667	2.334	1	1.87	0.535
Novel.5874	2.583	3.006	2.22	1.1	3.487	0.347	1	1.435	0.697
Novel.4682	3.911	4.232	3.614	3.827	4.296	3.409	1	1.188	0.842
Novel.5874	0.277	0.325	0.236	0.552	0.599	0.509	1	1.21	0.826
Novel.3167	0.83	0.909	0.757	0.426	0.502	0.361	1	2.045	0.489
Novel.5083	3.278	3.58	3.002	1.019	1.11	0.936	1	1.228	0.814
